# Supplementary material for: CD31+ Cell Enrichment Enhances Therapeutic Effects of Stromal Vascular Fraction in Experimental Primary Osteoarthritis: A Preclinical Study in the Dunkin Hartley Guinea Pig Model
Source: Adv Sci (Weinh). 2026 Jul 11:e76187. Online ahead of print. doi: 10.1002/advs.76187 (PMC13355895; doi:10.1002/advs.76187)
Supplement: Supplementary file 2 — Supporting File 2: advs76187‐sup‐0002‐TableS1‐S5.xlsx. [file ADVS-9999-e76187-s003.xlsx]

## Sheet: Supplementary Table 1
Supplementary Table 1. Summary of MALDI-MSI m/z features detected in the investigated tissue cohort, with associated ROC-AUC values and Wilcoxon Rank Sum Test p-values for group comparisons. The m/z features with discriminatory potential ( 0.4 < AUC > 0.6 and p-value < 0.05) are highlighted in red.
m/z	ROC_Cartilage-Med-S_DPBS-vs-SVF [AUC]	Wilcoxon Rank Sum Corrected p-Value_DPBS-vs-SVF		ROC_Cartilage-Med-S_DPBS-vs-CD31 [AUC]	Wilcoxon Rank Sum Corrected p-Value_DPBS-vs-CD31		ROC_Cartilage-Med-S_SVF-vs-CD31 [AUC]	Wilcoxon Rank Sum Corrected p-Value_SVF-vs-CD31
600.09	0.441739	0.00905348	**	0.27782	0	***	0.306815	0	***
603.357	0.530126	0.303274	no sign	0.702627	0	***	0.664406	1.87087e-14	***
609.337	0.49823	0.834616	no sign	0.689053	0	***	0.683835	0	***
613.371	0.517003	0.973679	no sign	0.38383	2.72301e-10	***	0.344607	1.82374e-09	***
615.376	0.472895	0.118211	no sign	0.369778	1.52125e-12	***	0.355235	1.21033e-07	***
618.305	0.570459	0.0194468	*	0.623655	2.40984e-09	***	0.583699	0.000551654	***
624.296	0.468276	0.10824	no sign	0.612698	2.74256e-06	***	0.643643	1.0489e-09	***
635.354	0.447775	0.226056	no sign	0.319447	0	***	0.308972	3.5146e-13	***
637.399	0.408203	8.62558e-14	***	0.3099	0	***	0.330177	1.43808e-06	***
638.347	0.333361	0	***	0.294336	0	***	0.362689	5.14104e-07	***
639.374	0.405147	1.8504e-07	***	0.288382	0	***	0.328794	2.01159e-13	***
644.062	0.44866	0.034146	*	0.345618	5.35447e-13	***	0.415304	2.44575e-06	***
651.364	0.42672	0.00487897	**	0.393084	3.35662e-06	***	0.443814	0.034289	*
653.366	0.312943	0	***	0.289282	0	***	0.378453	2.01291e-05	***
654.337	0.323231	0	***	0.333136	0	***	0.47748	0.710535	no sign
655.358	0.351899	3.27223e-13	***	0.333863	0	***	0.442131	0.0564851	no sign
656.092	0.649367	8.9243e-09	***	0.679755	0	***	0.579118	0.0036122	**
657.067	0.635973	6.62902e-07	***	0.687362	0	***	0.59131	0.000611958	***
678.316	0.447229	0.0305439	*	0.61273	1.84528e-08	***	0.678792	0	***
700.32	0.494662	0.804796	no sign	0.647299	7.7826e-14	***	0.660211	6.91608e-12	***
701.378	0.593097	0.000392644	***	0.677266	0	***	0.647196	3.30503e-09	***
703.379	0.725295	0	***	0.730903	0	***	0.568933	0.00502651	**
715.419	0.56967	0.005488	**	0.606808	1.76378e-09	***	0.571251	0.00381916	**
744.351	0.442499	0.0126979	*	0.65793	0	***	0.685106	0	***
747.402	0.425897	0.000807874	***	0.707528	0	***	0.737665	0	***
758.365	0.546133	0.0167915	*	0.674848	0	***	0.625274	2.4414e-10	***
767.412	0.311947	0	***	0.306633	0	***	0.496902	0.222561	no sign
768.403	0.309707	0	***	0.308586	0	***	0.472281	0.134596	no sign
771.422	0.561726	0.00799997	**	0.765325	0	***	0.683935	0	***
779.39	0.578742	0.000304329	***	0.799696	0	***	0.717201	0	***
781.404	0.619392	8.46889e-08	***	0.808522	0	***	0.686758	0	***
786.425	0.628699	2.64442e-08	***	0.647516	0	***	0.567312	0.0102834	*
787.421	0.645253	1.12912e-10	***	0.817648	0	***	0.697417	0	***
788.457	0.666563	5.52551e-13	***	0.80983	0	***	0.683124	0	***
793.484	0.563841	0.0509809	no sign	0.713705	0	***	0.666469	2.35309e-13	***
797.086	0.456072	0.110641	no sign	0.383633	1.0574e-09	***	0.429328	2.7941e-05	***
816.436	0.561518	0.0166331	*	0.722224	0	***	0.696875	0	***
817.431	0.590096	0.000575788	***	0.726979	0	***	0.679839	0	***
818.467	0.327076	0	***	0.308292	0	***	0.462239	0.00505519	**
820.442	0.462358	0.0666163	no sign	0.609424	1.95409e-09	***	0.659176	1.01828e-14	***
840.093	0.496066	0.517134	no sign	0.391029	8.97375e-07	***	0.435025	1.68501e-05	***
840.441	0.431879	0.000446302	***	0.373703	4.35379e-13	***	0.423924	1.46672e-05	***
842.469	0.61886	8.31825e-09	***	0.672608	0	***	0.574505	0.00021121	***
843.496	0.666646	6.54612e-14	***	0.695479	0	***	0.572348	0.00025959	***
844.462	0.625982	1.04268e-08	***	0.635525	7.21404e-12	***	0.523742	0.0859054	no sign
851.441	0.513373	0.657756	no sign	0.682078	0	***	0.654321	1.76413e-11	***
855.035	0.474167	0.336864	no sign	0.351661	1.94649e-12	***	0.400525	1.12435e-08	***
856.056	0.458866	0.137423	no sign	0.350768	1.97881e-13	***	0.398617	2.7183e-08	***
857.433	0.579399	0.000233791	***	0.693386	0	***	0.588748	0.000145956	***
858.394	0.643946	9.94681e-13	***	0.657681	9.07254e-13	***	0.512953	0.56227	no sign
859.377	0.658708	5.52551e-13	***	0.705575	0	***	0.5787	0.000298043	***
860.403	0.57431	0.00136738	**	0.724317	0	***	0.663646	4.50878e-14	***
864.477	0.701004	0	***	0.788203	0	***	0.643326	1.65729e-09	***
867.07	0.61599	5.68184e-06	***	0.622985	6.46471e-10	***	0.556647	0.112117	no sign
868.423	0.419744	0.00108954	**	0.602998	3.61367e-07	***	0.72422	0	***
869.417	0.416086	0.000508912	***	0.614408	6.9569e-08	***	0.709634	0	***
872.407	0.564263	0.0106157	*	0.680374	0	***	0.61815	1.8545e-06	***
873.406	0.562147	0.00446338	**	0.675952	0	***	0.612577	6.92561e-06	***
874.385	0.520647	0.341222	no sign	0.698689	0	***	0.675595	0	***
875.387	0.496494	0.725439	no sign	0.699276	0	***	0.701905	0	***
879.446	0.570867	0.000164863	***	0.61758	4.00279e-10	***	0.564426	0.0523296	no sign
880.367	0.651227	8.33518e-12	***	0.672653	0	***	0.542323	0.137462	no sign
881.376	0.640564	1.11212e-11	***	0.695013	0	***	0.586934	0.0005673	***
890.393	0.453272	0.0443701	*	0.639143	6.10475e-10	***	0.689276	0	***
891.412	0.434914	0.0111866	*	0.633457	1.88537e-10	***	0.698832	0	***
895.459	0.448245	0.0316529	*	0.627548	6.53774e-11	***	0.700502	0	***
896.375	0.494475	0.950859	no sign	0.700227	0	***	0.70274	0	***
899.502	0.613425	2.54137e-08	***	0.748287	0	***	0.662829	7.73328e-16	***
900.488	0.590656	5.80308e-05	***	0.750558	0	***	0.674978	0	***
901.497	0.571869	0.00454194	**	0.718995	0	***	0.640982	8.00063e-13	***
902.42	0.622815	6.9536e-10	***	0.707375	0	***	0.624458	1.43842e-05	***
915.479	0.551347	0.0419194	*	0.706768	0	***	0.697205	0	***
916.46	0.47674	0.53538	no sign	0.669723	7.86895e-16	***	0.686241	0	***
917.42	0.490997	0.889889	no sign	0.703526	0	***	0.70461	0	***
921.473	0.462676	0.153043	no sign	0.600101	4.7019e-06	***	0.635615	4.98928e-09	***
930.469	0.458949	0.0323413	*	0.608716	1.62596e-09	***	0.645732	1.60647e-13	***
934.466	0.433351	0.00179443	**	0.630911	4.48854e-10	***	0.702796	0	***
935.49	0.489213	0.828223	no sign	0.680253	0	***	0.674018	7.31299e-15	***
938.411	0.489939	0.453988	no sign	0.67495	0	***	0.693939	0	***
942.464	0.49729	0.936895	no sign	0.624268	9.05008e-10	***	0.628148	1.5618e-08	***
943.52	0.513165	0.725439	no sign	0.610343	2.16933e-08	***	0.619951	3.57264e-06	***
946.466	0.528972	0.295957	no sign	0.638307	2.62676e-13	***	0.614404	2.63797e-09	***
952.454	0.476975	0.570121	no sign	0.667037	0	***	0.69943	0	***
956.475	0.536626	0.166805	no sign	0.757674	0	***	0.698932	0	***
957.477	0.567395	0.00402561	**	0.782313	0	***	0.699337	0	***
958.48	0.505345	0.79205	no sign	0.726711	0	***	0.699542	0	***
960.419	0.630981	1.17511e-09	***	0.704535	0	***	0.596776	1.04743e-05	***
965.484	0.451329	0.0799889	no sign	0.632181	7.5704e-11	***	0.67236	2.9902e-15	***
972.516	0.493936	0.913364	no sign	0.676596	0	***	0.667174	3.69668e-15	***
976.431	0.683227	0	***	0.712754	0	***	0.550002	0.0108761	*
978.502	0.327027	4.07755e-15	***	0.384896	2.64533e-08	***	0.579647	7.7674e-07	***
979.527	0.345288	1.38441e-12	***	0.399937	7.78304e-08	***	0.550688	0.0115923	*
987.454	0.495333	0.713142	no sign	0.667535	3.12928e-15	***	0.68237	1.52044e-15	***
988.464	0.550649	0.0485412	*	0.693795	0	***	0.664057	2.59562e-12	***
989.476	0.58863	0.000286538	***	0.656852	0	***	0.627998	1.69723e-07	***
991.526	0.462046	0.0852322	no sign	0.601498	9.69236e-09	***	0.625686	3.25056e-12	***
992.613	0.485238	0.99307	no sign	0.637184	6.27711e-13	***	0.636768	4.49667e-12	***
1014.58	0.517348	0.609261	no sign	0.646073	7.86895e-16	***	0.660423	1.21448e-13	***
1019.46	0.443605	0.100058	no sign	0.603681	4.32058e-06	***	0.623099	7.27217e-09	***
1020.46	0.453293	0.117702	no sign	0.63324	1.17025e-10	***	0.682644	0	***
1021.45	0.430447	0.00994438	**	0.62458	1.38325e-09	***	0.710488	0	***
1027.59	0.463561	0.375232	no sign	0.726009	0	***	0.714726	0	***
1032.55	0.463533	0.172365	no sign	0.661198	0	***	0.673687	0	***
1034.52	0.558026	0.00584267	**	0.66024	0	***	0.611486	1.74839e-08	***
1035.52	0.417856	0.000667147	***	0.603777	2.81271e-07	***	0.655524	0	***
1041.52	0.424224	0.00592253	**	0.656558	2.9293e-11	***	0.718554	0	***
1042.46	0.436511	0.0201875	*	0.639443	2.07699e-10	***	0.696806	0	***
1060.04	0.43163	0.000333902	***	0.307571	0	***	0.40017	9.70072e-08	***
1070.5	0.435488	0.0269277	*	0.679296	0	***	0.737789	0	***
1071.51	0.46419	0.334797	no sign	0.681855	0	***	0.716958	0	***
1082.42	0.538368	0.0485412	*	0.736136	0	***	0.714726	0	***
1092.51	0.486143	0.666618	no sign	0.661185	0	***	0.684427	0	***
1100.63	0.68535	0	***	0.700553	0	***	0.56533	0.024169	*
1110.51	0.674445	0	***	0.860825	0	***	0.727218	0	***
1111.57	0.631251	3.61179e-11	***	0.81729	0	***	0.707652	0	***
1112.57	0.596927	1.31963e-06	***	0.776544	0	***	0.702223	0	***
1115.55	0.422973	0.00086522	***	0.600286	1.47217e-06	***	0.7038	0	***
1116.53	0.418921	0.000414527	***	0.616738	2.90143e-08	***	0.720829	0	***
1123.57	0.591831	0.000159445	***	0.681414	0	***	0.606226	5.90565e-07	***
1124.55	0.576398	0.00199329	**	0.685543	0	***	0.655112	4.49667e-12	***
1125.57	0.574497	0.000451489	***	0.707828	0	***	0.647327	6.27859e-12	***
1128.47	0.510828	0.45838	no sign	0.720061	0	***	0.707677	0	***
1129.52	0.533604	0.0739685	no sign	0.752301	0	***	0.720492	0	***
1132.47	0.669197	0	***	0.828579	0	***	0.703912	0	***
1133.46	0.638172	1.57182e-10	***	0.816199	0	***	0.712227	0	***
1136.53	0.44801	0.0408999	*	0.618058	5.33294e-09	***	0.69938	0	***
1137.52	0.416867	0.00206814	**	0.671593	2.33035e-14	***	0.722219	0	***
1138.52	0.468753	0.406276	no sign	0.664012	3.96595e-13	***	0.695385	0	***
1139.55	0.493404	0.942118	no sign	0.671931	0	***	0.681653	0	***
1150.51	0.54047	0.0379868	*	0.69853	0	***	0.662792	3.39939e-14	***
1154.46	0.591617	4.56091e-06	***	0.69874	0	***	0.625623	6.62803e-13	***
1155.53	0.546617	0.0153946	*	0.721835	0	***	0.694718	0	***
1158.49	0.457753	0.150716	no sign	0.667732	0	***	0.686721	0	***
1159.53	0.450797	0.0719699	no sign	0.643834	2.29801e-12	***	0.695516	0	***
1160.52	0.468912	0.723991	no sign	0.686194	0	***	0.689283	0	***
1165.51	0.505214	0.560144	no sign	0.632896	1.61911e-10	***	0.595717	6.81241e-08	***
1166.53	0.567845	0.000347286	***	0.642385	6.5244e-11	***	0.570809	0.00482185	**
1167.55	0.541238	0.329926	no sign	0.653208	0	***	0.630379	2.41102e-11	***
1198.66	0.611461	6.52212e-09	***	0.64294	6.18662e-15	***	0.547833	0.0346196	*
1210.6	0.54054	0.0496382	*	0.738855	0	***	0.693671	0	***
1214.59	0.613107	1.7352e-07	***	0.618218	5.22155e-08	***	0.510247	0.626123	no sign
1215.6	0.587392	0.000799692	***	0.618384	1.05023e-10	***	0.567879	0.00185816	**
1233.55	0.563178	0.00203237	**	0.702901	0	***	0.685106	0	***
1265.74	0.291846	0	***	0.337213	0	***	0.534245	0.195436	no sign
1266.73	0.334039	4.07755e-15	***	0.336435	0	***	0.478776	0.316825	no sign
1269.66	0.540885	0.0580392	no sign	0.606482	3.97803e-06	***	0.576699	0.00733228	**
1276.64	0.450064	0.266987	no sign	0.616036	8.86829e-07	***	0.629893	1.36059e-09	***
1280.56	0.604139	7.01245e-06	***	0.653533	1.29972e-14	***	0.569188	0.000276791	***
1281.62	0.489988	0.834616	no sign	0.647988	1.77865e-11	***	0.642253	2.14722e-14	***
1282.59	0.45516	0.157496	no sign	0.60548	1.20789e-06	***	0.638557	6.69309e-14	***
1295.65	0.502275	0.379291	no sign	0.736653	0	***	0.711616	0	***
1298.62	0.472342	0.886827	no sign	0.700112	0	***	0.680787	0	***
1308.65	0.49516	0.96695	no sign	0.714681	0	***	0.72205	0	***
1319.59	0.500152	0.621956	no sign	0.696437	0	***	0.702983	0	***
1320.59	0.544681	0.00331036	**	0.727955	0	***	0.70226	0	***
1323.68	0.602708	1.24708e-07	***	0.818994	0	***	0.721109	0	***
1324.68	0.595247	5.97765e-06	***	0.793487	0	***	0.717027	0	***
1325.71	0.555924	0.0133464	*	0.76507	0	***	0.717214	0	***
1326.65	0.427094	0.00410446	**	0.610605	5.61825e-07	***	0.685879	0	***
1327.68	0.435951	0.0187817	*	0.600784	1.4748e-05	***	0.663752	0	***
1328.65	0.401849	6.2147e-06	***	0.639207	2.28761e-10	***	0.719807	0	***
1332.64	0.544177	0.103731	no sign	0.62885	5.33848e-10	***	0.593859	1.61115e-05	***
1333.64	0.589107	2.31155e-06	***	0.667484	1.67249e-14	***	0.542061	0.00169446	**
1339.66	0.642196	3.79755e-13	***	0.824693	0	***	0.701743	0	***
1341.59	0.480757	0.86863	no sign	0.703807	0	***	0.715344	0	***
1344.63	0.510233	0.313109	no sign	0.788158	0	***	0.74209	0	***
1345.65	0.602327	4.40115e-07	***	0.842216	0	***	0.740956	0	***
1347.71	0.568509	0.0530914	no sign	0.780501	0	***	0.729119	0	***
1349.65	0.438848	0.0131271	*	0.608869	5.91438e-06	***	0.675458	7.73328e-16	***
1350.64	0.445625	0.0411004	*	0.619654	3.93627e-07	***	0.663758	0	***
1351.62	0.471305	0.360194	no sign	0.637216	1.4245e-10	***	0.668183	0	***
1353.63	0.559707	0.0107258	*	0.806748	0	***	0.730621	0	***
1354.62	0.575084	0.00316416	**	0.650068	1.16473e-13	***	0.588586	9.3379e-06	***
1355.75	0.617816	6.02698e-09	***	0.81953	0	***	0.722088	0	***
1356.64	0.6624	5.23285e-14	***	0.802428	0	***	0.678119	0	***
1366.62	0.441683	0.00982494	**	0.691108	0	***	0.736356	0	***
1367.62	0.495644	0.851165	no sign	0.769658	0	***	0.735539	0	***
1368.65	0.50186	0.811229	no sign	0.752862	0	***	0.725285	0	***
1370.62	0.474278	0.365893	no sign	0.637675	2.53055e-09	***	0.666663	3.02082e-12	***
1371.62	0.463381	0.289416	no sign	0.611447	2.74256e-06	***	0.63458	1.01386e-09	***
1375.6	0.590414	0.00118444	**	0.736915	0	***	0.691446	0	***
1376.6	0.574704	0.00487897	**	0.630298	1.73606e-10	***	0.571015	0.000130428	***
1377.61	0.614428	4.74916e-07	***	0.723743	0	***	0.632592	1.12259e-09	***
1388.62	0.483993	0.735785	no sign	0.705651	0	***	0.714477	0	***
1389.64	0.477569	0.841318	no sign	0.705683	0	***	0.701057	0	***
1390.72	0.607769	1.25609e-08	***	0.757578	0	***	0.657487	2.26785e-15	***
1392.59	0.498126	0.600124	no sign	0.687285	0	***	0.657917	9.27465e-12	***
1401.63	0.624806	1.04996e-10	***	0.790871	0	***	0.683106	0	***
1407.65	0.453134	0.214066	no sign	0.643961	1.09589e-12	***	0.665709	0	***
1408.68	0.433939	0.00639754	**	0.634587	4.59113e-11	***	0.718429	0	***
1409.68	0.455326	0.0769305	no sign	0.650311	3.88899e-15	***	0.702516	0	***
1410.67	0.456086	0.152598	no sign	0.675626	0	***	0.711946	0	***
1412.67	0.555053	0.00214548	**	0.74553	0	***	0.692212	0	***
1413.7	0.533625	0.0131271	*	0.68943	0	***	0.635372	1.62273e-09	***
1414.7	0.476698	0.13896	no sign	0.601824	7.18124e-06	***	0.629226	1.12057e-09	***
1423.68	0.548249	0.0042081	**	0.776672	0	***	0.717226	0	***
1427.71	0.524989	0.517242	no sign	0.613413	7.4999e-09	***	0.602062	1.20066e-06	***
1429.66	0.468622	0.524409	no sign	0.723545	0	***	0.759275	0	***
1430.67	0.426022	0.00487897	**	0.677279	7.86895e-16	***	0.756152	0	***
1437.65	0.647126	5.23285e-14	***	0.67943	0	***	0.501814	0.178133	no sign
1439.79	0.373638	1.20395e-07	***	0.356147	2.04106e-14	***	0.429902	0.000675377	***
1445.62	0.418008	0.00017194	***	0.639105	4.08775e-10	***	0.712308	0	***
1451.66	0.429922	0.00227606	**	0.702473	0	***	0.758857	0	***
1473.63	0.473213	0.0794448	no sign	0.660228	4.23799e-11	***	0.683424	0	***
1479.71	0.478745	0.439126	no sign	0.606176	8.0148e-06	***	0.57625	8.95811e-08	***
1494.74	0.380359	7.33661e-07	***	0.613119	1.23792e-07	***	0.694113	0	***
1495.68	0.460408	0.0579453	no sign	0.685824	0	***	0.689202	0	***
1501.7	0.529974	0.203182	no sign	0.744917	0	***	0.720081	0	***
1502.69	0.558441	0.0225255	*	0.766787	0	***	0.697872	0	***
1504.71	0.460477	0.424134	no sign	0.626214	2.46337e-10	***	0.637778	3.69668e-15	***
1505.73	0.511692	0.410589	no sign	0.621562	5.74944e-10	***	0.590057	3.0025e-08	***
1506.72	0.499675	0.634879	no sign	0.678964	0	***	0.677103	0	***
1523.66	0.5026	0.744881	no sign	0.622168	1.0574e-09	***	0.597312	1.01386e-09	***
1524.7	0.46596	0.227665	no sign	0.632391	7.59988e-08	***	0.624732	4.70221e-11	***
1525.7	0.455132	0.160474	no sign	0.600452	8.74296e-05	***	0.580414	6.2312e-08	***
1531.73	0.499627	0.934408	no sign	0.683054	0	***	0.677246	0	***
1532.78	0.587136	5.97765e-06	***	0.666999	7.86895e-16	***	0.554665	6.14259e-05	***
1534.79	0.50224	0.85366	no sign	0.652902	1.44151e-12	***	0.64317	1.52044e-15	***
1541.72	0.398253	0.000132619	***	0.617618	2.35414e-05	***	0.652364	0	***
1542.74	0.437237	0.00487897	**	0.650489	1.51092e-08	***	0.66468	0	***
1543.75	0.59784	5.86189e-05	***	0.718453	0	***	0.603122	5.25012e-10	***
1549.78	0.445542	0.0200701	*	0.395432	4.09387e-08	***	0.419548	0.000727216	***
1550.72	0.429839	0.00214548	**	0.634274	3.35801e-08	***	0.695242	0	***
1552.76	0.426561	0.00121281	**	0.661038	3.04802e-14	***	0.733214	0	***
1553.74	0.446911	0.00615201	**	0.670706	0	***	0.747282	0	***
1554.77	0.438115	0.0181438	*	0.667445	7.86895e-16	***	0.705663	0	***
1563.8	0.494081	0.918991	no sign	0.601013	7.13742e-05	***	0.545265	0.000103225	***
1564.8	0.51396	0.245552	no sign	0.644293	3.33017e-12	***	0.595255	3.96738e-09	***
1572.7	0.432535	0.00577413	**	0.641179	8.16933e-09	***	0.677128	0	***
1573.74	0.39387	1.33183e-06	***	0.607459	5.46479e-06	***	0.721994	0	***
1574.73	0.431235	0.00297284	**	0.645103	7.07808e-13	***	0.728614	0	***
1575.73	0.445369	0.015768	*	0.653438	3.69668e-14	***	0.72766	0	***
1576.81	0.444027	0.0127855	*	0.694146	0	***	0.729842	0	***
1577.8	0.391284	1.51161e-07	***	0.614147	1.19459e-07	***	0.707602	0	***
1580.8	0.541196	0.021353	*	0.67384	0	***	0.605366	2.36785e-12	***
1591.85	0.678553	0	***	0.741982	0	***	0.536844	0.00189237	**
1592.82	0.689118	0	***	0.732518	0	***	0.540565	0.0160896	*
1593.83	0.681056	0	***	0.731535	0	***	0.556254	0.0106158	*
1596.74	0.462766	0.108023	no sign	0.667879	0	***	0.717407	0	***
1631.81	0.4042	3.83071e-05	***	0.645856	5.23519e-13	***	0.701574	0	***
1645.77	0.495706	0.62192	no sign	0.604574	2.19567e-06	***	0.605814	6.59388e-09	***
1657.8	0.650915	1.97881e-14	***	0.658971	6.87421e-14	***	0.488712	0.865253	no sign
1679.74	0.466651	0.199402	no sign	0.656616	5.00001e-14	***	0.64782	0	***
1680.77	0.479042	0.451392	no sign	0.669226	0	***	0.683461	0	***
1681.75	0.465365	0.0485412	*	0.621192	2.7633e-09	***	0.645638	0	***
1701.73	0.448065	0.0399409	*	0.646833	4.06524e-12	***	0.683012	0	***
1702.76	0.456729	0.0740814	no sign	0.71128	0	***	0.725728	0	***
1707.79	0.505483	0.849147	no sign	0.669774	0	***	0.647059	0	***
1708.79	0.456466	0.157692	no sign	0.625589	5.92919e-09	***	0.660386	0	***
1723.75	0.465089	0.258868	no sign	0.670936	0	***	0.717831	0	***
1738.8	0.445701	0.154003	no sign	0.616106	2.91116e-08	***	0.649328	7.73328e-16	***
1739.82	0.432625	0.00714463	**	0.630675	6.26506e-09	***	0.68065	0	***
1742.74	0.516733	0.589858	no sign	0.602558	2.12355e-06	***	0.559789	7.04316e-06	***
1743.76	0.584142	0.00135662	**	0.632908	1.27487e-11	***	0.548313	0.000253198	***
1756.84	0.527554	0.0181225	*	0.639149	4.67741e-11	***	0.578245	4.52011e-06	***
1760.78	0.486406	0.834616	no sign	0.672882	0	***	0.715911	0	***
1782.79	0.466492	0.561787	no sign	0.630771	5.39124e-09	***	0.640009	7.06025e-11	***
1786.79	0.561013	0.00148748	**	0.672499	0	***	0.630778	3.55662e-07	***
1792.89	0.553878	0.00223468	**	0.708204	0	***	0.639087	2.20705e-14	***
1807.84	0.464715	0.424762	no sign	0.63862	1.59315e-09	***	0.67297	0	***
1814.89	0.505926	0.558105	no sign	0.70024	0	***	0.676829	0	***
1820.87	0.630663	4.9139e-08	***	0.660655	0	***	0.590169	8.02334e-05	***
1821.85	0.488211	0.696386	no sign	0.653814	0	***	0.687886	0	***
1829.81	0.443039	0.0799889	no sign	0.607708	3.7938e-07	***	0.662256	0	***
1836.86	0.516588	0.209264	no sign	0.680502	7.86895e-16	***	0.643481	1.63247e-13	***
1856.87	0.686719	0	***	0.713545	0	***	0.476894	0.946994	no sign
1857.87	0.660893	0	***	0.673125	0	***	0.447386	0.0185633	*
1864.89	0.574953	0.000118003	***	0.680553	0	***	0.598497	4.21967e-09	***
1865.89	0.560032	0.00238853	**	0.693118	0	***	0.631115	1.80859e-14	***
1866.89	0.540311	0.0694087	no sign	0.705058	0	***	0.69104	0	***
1884.89	0.621481	1.08014e-11	***	0.617976	1.11376e-11	***	0.481519	0.712904	no sign
1916.87	0.506652	0.609903	no sign	0.667949	9.2269e-15	***	0.665709	4.00488e-12	***
1968.15	0.356476	4.34592e-10	***	0.35616	0	***	0.450565	0.0424168	*
1994.97	0.519215	0.217712	no sign	0.756621	0	***	0.745356	0	***
2016.07	0.298498	0	***	0.394628	6.2528e-10	***	0.551474	0.00244383	**
2027.1	0.326052	8.26192e-13	***	0.266787	0	***	0.388713	9.11409e-08	***
2049.08	0.372988	3.6032e-09	***	0.335937	7.86895e-16	***	0.457346	0.0241901	*
2082.94	0.43286	0.0363879	*	0.638511	3.68385e-11	***	0.699013	0	***
2083.96	0.452428	0.145852	no sign	0.656169	8.84538e-13	***	0.687824	0	***
2084.97	0.444788	0.0842154	no sign	0.619628	2.6179e-08	***	0.658721	0	***
2103.12	0.63336	3.18563e-11	***	0.667675	0	***	0.536589	0.025602	*
2104.97	0.494358	0.43287	no sign	0.704254	0	***	0.699218	0	***
2105.99	0.503042	0.517134	no sign	0.714043	0	***	0.69167	0	***
2107.02	0.524954	0.147605	no sign	0.70144	0	***	0.674597	0	***
2125	0.495692	0.640324	no sign	0.614395	5.40102e-08	***	0.59475	1.2312e-07	***
2147.01	0.472805	0.969522	no sign	0.631364	3.88731e-06	***	0.596109	5.9369e-07	***
2148.05	0.549805	0.0166524	*	0.651676	2.9546e-13	***	0.571152	2.36731e-06	***
2188.01	0.456764	0.51278	no sign	0.376077	2.62599e-11	***	0.354244	6.65928e-10	***
2209.16	0.41583	9.00301e-05	***	0.39817	4.42283e-08	***	0.471302	0.177145	no sign
2223.03	0.510392	0.137757	no sign	0.677924	0	***	0.597692	3.30652e-09	***
2224.01	0.501341	0.366805	no sign	0.681542	0	***	0.606251	6.38706e-10	***
2243.04	0.456529	0.218946	no sign	0.678026	0	***	0.715936	0	***
2292.02	0.423229	0.00400705	**	0.655435	4.90145e-11	***	0.724045	0	***
2302.2	0.683891	0	***	0.680081	0	***	0.464222	0.605735	no sign
2314	0.428096	0.100485	no sign	0.634344	8.92278e-09	***	0.680176	0	***
2414.27	0.391698	8.16519e-06	***	0.333512	0	***	0.386974	1.04774e-05	***
2490.22	0.618162	2.27019e-08	***	0.614549	1.11952e-10	***	0.50288	0.591326	no sign
2500.25	0.502462	0.849147	no sign	0.398131	5.38956e-07	***	0.379307	1.98128e-08	***
2549.24	0.499938	0.376444	no sign	0.651542	9.80263e-13	***	0.634568	2.30514e-11	***
2721.29	0.465995	0.834616	no sign	0.674752	2.69118e-14	***	0.647695	1.52044e-15	***
2722.28	0.513096	0.314073	no sign	0.643406	3.16998e-12	***	0.589321	2.25136e-08	***
2743.31	0.471658	0.967273	no sign	0.604925	2.35414e-05	***	0.579828	3.39754e-06	***
2770.1	0.389617	3.14548e-06	***	0.344463	0	***	0.413801	0.000181857	***
2843.36	0.477867	0.675949	no sign	0.649934	6.79006e-13	***	0.642789	0	***
2865.32	0.457932	0.603636	no sign	0.649711	9.38532e-13	***	0.664543	0	***
2887.32	0.462517	0.740689	no sign	0.631951	2.07447e-07	***	0.628478	9.28073e-11	***
2987.45	0.497041	0.735039	no sign	0.389765	1.14801e-09	***	0.367495	3.50303e-08	***
602.33	0.464639	0.103731	no sign	0.576464	0.00106346	**	0.631046	1.55895e-08	***
616.351	0.354962	1.17739e-13	***	0.494225	0.663635	no sign	0.611119	4.53215e-09	***
628.093	0.50074	0.611986	no sign	0.433651	0.00272494	**	0.447866	0.00398738	**
628.384	0.376452	7.39761e-09	***	0.429171	0.00431168	**	0.56452	0.0047486	**
630.33	0.442962	0.00556426	**	0.508124	0.741817	no sign	0.573246	0.0112863	*
634.087	0.508332	0.725439	no sign	0.442158	0.00284789	**	0.464003	0.00807355	**
636.376	0.370844	1.44616e-08	***	0.419969	3.05013e-05	***	0.495786	0.484064	no sign
644.344	0.481849	0.314882	no sign	0.597395	5.27677e-06	***	0.613057	5.68327e-08	***
645.333	0.466313	0.160939	no sign	0.569406	0.000742414	***	0.614803	8.87057e-07	***
650.049	0.559326	0.0418463	*	0.524926	0.314339	no sign	0.48989	0.142512	no sign
651.079	0.5586	0.0630096	no sign	0.512706	0.589378	no sign	0.48443	0.0642012	no sign
666.024	0.583465	0.00121809	**	0.417187	6.29166e-07	***	0.310755	0	***
666.316	0.483184	0.346243	no sign	0.598148	2.76307e-05	***	0.62189	6.63891e-07	***
672.068	0.64044	3.28643e-07	***	0.562558	0.0452689	*	0.456131	0.000337797	***
679.324	0.440031	0.00282965	**	0.576387	3.98699e-05	***	0.636687	1.2491e-12	***
685.406	0.326654	0	***	0.498519	0.957421	no sign	0.670833	7.73328e-16	***
690.381	0.438994	0.00570128	**	0.496356	0.958492	no sign	0.557252	0.0318894	*
729.44	0.388068	1.49122e-07	***	0.491998	0.952036	no sign	0.596359	4.28136e-06	***
735.361	0.374101	1.08519e-09	***	0.444206	0.00637707	**	0.549317	0.0647566	no sign
751.399	0.447436	0.00517025	**	0.525265	0.263753	no sign	0.589652	0.000185153	***
756.447	0.395211	4.09026e-07	***	0.43129	1.31436e-05	***	0.525805	0.819839	no sign
783.405	0.362049	5.25033e-10	***	0.411877	1.12996e-06	***	0.532038	0.25823	no sign
784.416	0.413562	5.00457e-05	***	0.420633	4.42829e-05	***	0.504214	0.72142	no sign
785.391	0.549107	0.102377	no sign	0.521423	0.490656	no sign	0.479343	0.268861	no sign
789.399	0.402374	5.1044e-05	***	0.430562	8.51767e-05	***	0.534046	0.758035	no sign
798.446	0.52799	0.0608781	no sign	0.529381	0.251985	no sign	0.504781	0.375979	no sign
805.398	0.449787	0.042708	*	0.489432	0.434164	no sign	0.539899	0.38667	no sign
806.379	0.514493	0.716506	no sign	0.555749	0.00832874	**	0.559913	0.0433506	*
807.46	0.406509	4.29444e-05	***	0.536598	0.163931	no sign	0.630516	1.36059e-09	***
811.382	0.424439	0.000428123	***	0.472164	0.0272455	*	0.511164	0.722113	no sign
819.384	0.410381	6.70393e-05	***	0.560657	0.00274738	**	0.63688	1.96444e-11	***
821.422	0.468124	0.102045	no sign	0.451347	0.0669206	no sign	0.488145	0.386666	no sign
823.464	0.399526	2.40243e-06	***	0.412305	3.99094e-06	***	0.512784	0.672905	no sign
825.09	0.525086	0.635932	no sign	0.520178	0.746529	no sign	0.514374	0.178133	no sign
828.412	0.405126	3.83071e-05	***	0.562526	0.0252531	*	0.663521	2.9902e-15	***
829.421	0.410962	5.23929e-05	***	0.557976	0.00892125	**	0.657369	5.67671e-14	***
831.464	0.347114	6.89615e-13	***	0.503689	0.499541	no sign	0.669299	0	***
836.419	0.48474	0.225249	no sign	0.487428	0.155697	no sign	0.469501	0.327564	no sign
837.417	0.491751	0.209925	no sign	0.513759	0.82955	no sign	0.477	0.919757	no sign
838.437	0.455118	0.0230224	*	0.54887	0.0379508	*	0.592089	8.16741e-05	***
839.071	0.508311	0.941825	no sign	0.41196	4.32215e-05	***	0.43348	2.87163e-05	***
841.444	0.451709	0.0321416	*	0.457065	0.0139898	*	0.49416	0.591326	no sign
845.099	0.597252	0.000751149	***	0.529336	0.0475032	*	0.505809	0.347475	no sign
845.449	0.47183	0.299941	no sign	0.523529	0.512353	no sign	0.555463	0.0829503	no sign
846.088	0.585332	0.00230923	**	0.525533	0.155697	no sign	0.498859	0.160106	no sign
850.405	0.463955	0.0950572	no sign	0.597976	3.97972e-06	***	0.645277	5.39805e-10	***
852.416	0.446869	0.0155865	*	0.569623	0.00111735	**	0.618181	1.50882e-09	***
853.433	0.470385	0.253137	no sign	0.599769	1.81374e-05	***	0.62409	1.73489e-08	***
861.074	0.602182	0.000121566	***	0.572539	4.06619e-05	***	0.536776	0.708956	no sign
862.06	0.607181	5.73808e-05	***	0.562201	0.000827628	***	0.524073	0.680047	no sign
862.438	0.59356	0.000133299	***	0.507288	0.405029	no sign	0.480945	0.0248066	*
863.068	0.604637	0.000162693	***	0.544684	0.0135419	*	0.504862	0.423072	no sign
877.051	0.601505	0.000267473	***	0.461481	0.0272455	*	0.358357	2.73388e-12	***
878.504	0.462503	0.129019	no sign	0.490823	0.91758	no sign	0.528099	0.369994	no sign
883.438	0.300379	0	***	0.448616	0.00696785	**	0.684184	0	***
894.435	0.399616	1.21841e-05	***	0.57804	0.000656986	***	0.710457	0	***
898.473	0.539807	0.100485	no sign	0.556636	0.021201	*	0.460338	0.518806	no sign
912.496	0.414862	0.000144517	***	0.567466	0.00116864	**	0.689021	0	***
913.497	0.388877	1.00946e-06	***	0.578697	0.000112871	***	0.72124	0	***
914.454	0.416286	3.69926e-05	***	0.57356	0.000199668	***	0.678848	0	***
920.463	0.579371	0.0023747	**	0.54476	0.0535146	no sign	0.485352	0.162	no sign
923.472	0.434617	0.00238853	**	0.457448	0.00977974	**	0.529283	0.928496	no sign
928.432	0.337821	7.93624e-13	***	0.504856	0.957571	no sign	0.614167	5.65094e-08	***
929.496	0.43508	0.00231362	**	0.560395	0.0150194	*	0.605235	5.16202e-07	***
944.463	0.47275	0.160166	no sign	0.571748	5.39213e-06	***	0.619515	2.54426e-09	***
945.475	0.493459	0.86863	no sign	0.590726	1.56601e-07	***	0.609991	7.79582e-08	***
949.513	0.313198	0	***	0.420097	4.90627e-05	***	0.635335	1.24006e-09	***
950.461	0.321406	0	***	0.446676	0.00337188	**	0.638514	1.6259e-10	***
966.448	0.486738	0.595187	no sign	0.595915	7.85136e-08	***	0.62222	1.21637e-08	***
967.485	0.498313	0.83731	no sign	0.598786	7.36984e-07	***	0.613282	9.57294e-07	***
971.498	0.386022	1.67266e-07	***	0.539291	0.0668334	no sign	0.655218	1.02304e-12	***
982.465	0.468629	0.176898	no sign	0.546221	0.00405855	**	0.585095	0.000130414	***
993.484	0.456798	0.0321312	*	0.578493	0.000149208	***	0.641761	2.07093e-09	***
1000.5	0.436366	0.0178681	*	0.522412	0.153996	no sign	0.582552	0.000350219	***
1004.46	0.431498	0.00135662	**	0.520797	0.192954	no sign	0.607971	1.29626e-05	***
1007.54	0.32012	0	***	0.412496	5.00598e-07	***	0.610982	2.82892e-07	***
1008.55	0.312341	0	***	0.442036	0.00025784	***	0.642814	1.06358e-10	***
1029.54	0.399159	3.67443e-06	***	0.481079	0.281602	no sign	0.592837	0.00018569	***
1030.49	0.388815	1.40108e-06	***	0.513861	0.599522	no sign	0.632474	3.27784e-10	***
1031.47	0.36095	1.90192e-11	***	0.556509	0.0122297	*	0.649646	0	***
1050.1	0.520654	0.725439	no sign	0.419222	7.20989e-05	***	0.432189	1.04261e-05	***
1053.53	0.292344	0	***	0.515284	0.844467	no sign	0.66905	7.73328e-16	***
1066.07	0.512868	0.66155	no sign	0.409127	2.57703e-05	***	0.4283	1.50952e-06	***
1067.06	0.495146	0.604074	no sign	0.411105	2.69638e-05	***	0.446856	0.000313611	***
1072.09	0.598414	0.000543808	***	0.580529	2.07637e-05	***	0.546369	0.251138	no sign
1073.08	0.594244	0.00615201	**	0.525743	0.125084	no sign	0.494135	0.272924	no sign
1091.69	0.31463	0	***	0.403001	1.92696e-06	***	0.628391	5.81182e-12	***
1105.57	0.470662	0.361224	no sign	0.430186	3.06595e-06	***	0.37806	1.91506e-06	***
1106.54	0.457331	0.0123642	*	0.428125	1.06543e-05	***	0.440897	0.0180138	*
1107.57	0.501106	0.881132	no sign	0.488775	0.327719	no sign	0.467787	0.164491	no sign
1114.52	0.397659	2.03181e-05	***	0.596827	1.19176e-05	***	0.734779	0	***
1121.54	0.520211	0.328915	no sign	0.478264	0.0718653	no sign	0.407543	0.000257673	***
1122.56	0.593767	1.90077e-05	***	0.561129	0.0452558	*	0.45332	0.0554421	no sign
1127.51	0.53312	0.314611	no sign	0.565545	0.0188736	*	0.496179	0.237519	no sign
1143.55	0.497476	0.776369	no sign	0.513612	0.771575	no sign	0.465861	0.572001	no sign
1144.53	0.53106	0.583458	no sign	0.503408	0.719069	no sign	0.457571	0.112117	no sign
1145.56	0.507364	0.834616	no sign	0.558831	0.00111751	**	0.584353	0.000525251	***
1149.53	0.592405	2.90033e-07	***	0.546451	0.00610382	**	0.444849	0.0225289	*
1199.66	0.544197	0.385216	no sign	0.579584	8.12834e-05	***	0.561453	0.00203922	**
1207.6	0.372483	3.92781e-08	***	0.574281	4.20048e-05	***	0.720293	0	***
1234.63	0.331584	1.41123e-13	***	0.472808	0.346252	no sign	0.625131	5.77147e-11	***
1236.59	0.474444	0.258617	no sign	0.575513	9.62173e-05	***	0.589203	3.30502e-07	***
1237.58	0.533577	0.314611	no sign	0.566323	0.0033828	**	0.534501	0.119973	no sign
1240.66	0.516512	0.870403	no sign	0.502629	0.900239	no sign	0.463399	0.61215	no sign
1241.62	0.568253	0.0124973	*	0.556126	0.00189509	**	0.507056	0.422608	no sign
1254.66	0.464681	0.192888	no sign	0.589878	6.74202e-05	***	0.62677	3.52404e-10	***
1255.67	0.453203	0.118547	no sign	0.579922	0.00283737	**	0.603907	2.10076e-08	***
1261.62	0.421859	0.0060892	**	0.406976	9.16517e-09	***	0.39484	4.9569e-05	***
1262.63	0.493507	0.735039	no sign	0.496879	0.706267	no sign	0.468155	0.692634	no sign
1267.65	0.484823	0.687194	no sign	0.479043	0.434164	no sign	0.489079	0.695793	no sign
1268.67	0.545788	0.0181225	*	0.557006	0.00290646	**	0.519292	0.68233	no sign
1271.73	0.418326	5.23929e-05	***	0.433383	4.26545e-05	***	0.512186	0.892944	no sign
1277.07	0.541902	0.258116	no sign	0.467805	0.0547451	no sign	0.469327	0.00153042	**
1287.72	0.445943	0.0222506	*	0.488252	0.320318	no sign	0.555874	0.0871901	no sign
1289.63	0.515405	0.585624	no sign	0.591575	1.88868e-05	***	0.577659	0.000906794	***
1293.69	0.361468	2.58358e-09	***	0.560114	0.00395418	**	0.676237	0	***
1301.62	0.27743	0	***	0.538672	0.0448948	*	0.748392	0	***
1302.61	0.290325	0	***	0.551978	0.00975284	**	0.720928	0	***
1303.59	0.39342	2.54283e-05	***	0.575947	0.00696785	**	0.676623	0	***
1348.63	0.379197	2.19507e-07	***	0.547134	0.155439	no sign	0.686596	0	***
1361.67	0.345987	1.63393e-13	***	0.469273	0.0826708	no sign	0.625654	1.74753e-08	***
1362.66	0.370222	1.17511e-09	***	0.469337	0.0408053	*	0.581574	0.000225809	***
1364.62	0.329406	8.62558e-14	***	0.422241	3.91347e-05	***	0.58201	2.83261e-05	***
1365.62	0.442133	0.0128421	*	0.56543	0.000642077	***	0.651952	7.28283e-14	***
1383.66	0.411301	9.2898e-05	***	0.519508	0.253112	no sign	0.620238	1.89285e-07	***
1419.74	0.49312	0.898169	no sign	0.572405	0.00177279	**	0.552988	0.00121296	**
1428.72	0.517756	0.624874	no sign	0.590044	4.04053e-06	***	0.590474	5.76778e-05	***
1435.66	0.519547	0.728891	no sign	0.52157	0.998665	no sign	0.460893	0.745335	no sign
1436.67	0.56335	0.00846255	**	0.561352	0.00748964	**	0.480864	0.909773	no sign
1457.64	0.52884	0.121279	no sign	0.556075	0.0685119	no sign	0.49176	0.964842	no sign
1458.67	0.52436	0.359914	no sign	0.507052	0.999134	no sign	0.471321	0.277025	no sign
1459.67	0.515786	0.341222	no sign	0.426102	7.55636e-06	***	0.373317	3.08115e-08	***
1461.77	0.467129	0.0386288	*	0.507396	0.509678	no sign	0.494153	0.237519	no sign
1462.69	0.500277	0.725439	no sign	0.513006	0.68787	no sign	0.487665	0.919757	no sign
1463.72	0.531253	0.0241454	*	0.555507	0.276118	no sign	0.496291	0.334769	no sign
1467.62	0.391194	1.97066e-06	***	0.565915	0.0195505	*	0.670602	0	***
1471.69	0.537539	0.0303094	*	0.581665	5.77139e-05	***	0.523387	0.0712169	no sign
1472.73	0.396186	0.000145093	***	0.57139	0.00021706	***	0.624084	3.04776e-13	***
1481.8	0.535603	0.0935065	no sign	0.574492	0.00339106	**	0.515845	0.168371	no sign
1482.81	0.509777	0.906223	no sign	0.56372	0.00511964	**	0.535392	0.00131812	**
1493.72	0.535644	0.249202	no sign	0.577772	0.00111735	**	0.552689	0.0459071	*
1503.76	0.448031	0.0764213	no sign	0.554441	0.012428	*	0.564682	1.86385e-06	***
1519.73	0.423401	0.00853031	**	0.54208	0.320178	no sign	0.554659	2.73619e-05	***
1520.73	0.429915	0.0133464	*	0.583062	0.000120834	***	0.597474	5.66252e-10	***
1521.73	0.395225	1.49886e-05	***	0.540044	0.0901038	no sign	0.595124	1.65729e-09	***
1528.75	0.425662	0.00537986	**	0.594319	7.74762e-07	***	0.671013	0	***
1529.76	0.410637	0.00029024	***	0.568372	0.00703042	**	0.639623	0	***
1530.72	0.418568	0.000626857	***	0.555468	0.0154887	*	0.605864	5.00186e-11	***
1533.78	0.546541	0.00552845	**	0.599514	6.7641e-07	***	0.508309	0.0202051	*
1546.76	0.423291	0.000917749	***	0.433779	0.00119458	**	0.457303	0.586661	no sign
1548.76	0.45693	0.0842341	no sign	0.455533	0.0287347	*	0.467132	0.551058	no sign
1551.74	0.397507	3.31476e-06	***	0.584715	4.3749e-05	***	0.675152	0	***
1555.75	0.392998	3.6234e-07	***	0.576802	0.000244401	***	0.628964	0	***
1556.85	0.396642	9.11725e-07	***	0.470613	0.0404004	*	0.524422	0.0318894	*
1561.79	0.467066	0.400163	no sign	0.478928	0.169571	no sign	0.453276	0.382671	no sign
1562.78	0.423837	0.00268256	**	0.43674	0.000478394	***	0.440056	0.331214	no sign
1583.77	0.476712	0.162736	no sign	0.511219	0.413177	no sign	0.522851	0.0176081	*
1584.77	0.42979	0.00684317	**	0.44755	0.00322869	**	0.468335	0.51789	no sign
1585.78	0.502475	0.844663	no sign	0.497996	0.0578671	no sign	0.431254	0.0591257	no sign
1586.78	0.46233	0.092052	no sign	0.48277	0.0335963	*	0.455227	0.465961	no sign
1587.79	0.482029	0.374628	no sign	0.488558	0.252756	no sign	0.467351	0.591135	no sign
1588.79	0.502918	0.677421	no sign	0.537338	0.37367	no sign	0.518874	0.14442	no sign
1605.79	0.509203	0.314073	no sign	0.543439	0.155697	no sign	0.502686	0.828133	no sign
1606.81	0.547841	0.27202	no sign	0.550574	0.056806	no sign	0.476738	0.495515	no sign
1607.74	0.487533	0.742785	no sign	0.488239	0.077047	no sign	0.436166	0.0517213	no sign
1608.76	0.457103	0.134273	no sign	0.471219	0.0384754	*	0.479138	0.591135	no sign
1629.74	0.564173	0.0132285	*	0.532227	0.689602	no sign	0.428038	0.0136682	*
1630.73	0.557715	0.00647875	**	0.515654	0.704353	no sign	0.442767	0.00678388	**
1655.78	0.569269	0.00905116	**	0.552348	0.0107505	*	0.497064	0.976741	no sign
1656.79	0.652319	2.97282e-13	***	0.596712	1.37445e-06	***	0.445653	0.0864693	no sign
1670.77	0.534939	0.110223	no sign	0.594128	0.000224886	***	0.5209	0.0417142	*
1671.79	0.544121	0.191136	no sign	0.557721	0.020775	*	0.50015	0.38667	no sign
1677.78	0.510565	0.37291	no sign	0.513146	0.993562	no sign	0.491118	0.233331	no sign
1678.8	0.586507	3.30708e-06	***	0.59153	9.96565e-05	***	0.451088	0.456146	no sign
1686.79	0.435847	0.00427853	**	0.539208	0.400029	no sign	0.558536	7.22047e-05	***
1692.84	0.552101	0.0693471	no sign	0.492004	0.806488	no sign	0.4561	0.0646848	no sign
1693.83	0.445237	0.0363242	*	0.580037	0.00150141	**	0.585687	7.62211e-08	***
1706.79	0.483025	0.346243	no sign	0.4715	0.00977974	**	0.413297	0.0624712	no sign
1727.82	0.478703	0.609261	no sign	0.59026	2.85303e-05	***	0.586585	4.16444e-09	***
1728.75	0.470551	0.371991	no sign	0.581658	0.00130786	**	0.576319	4.88505e-06	***
1732.84	0.414115	6.70393e-05	***	0.422228	1.2592e-08	***	0.443714	0.0498293	*
1744.74	0.554493	0.0105287	*	0.576866	0.000238473	***	0.497731	0.30232	no sign
1754.84	0.490693	0.709075	no sign	0.4715	0.00788195	**	0.443122	0.0235371	*
1772.87	0.502821	0.168376	no sign	0.541295	0.323638	no sign	0.487646	0.562383	no sign
1773.87	0.470593	0.652919	no sign	0.501149	0.0754609	no sign	0.445684	0.271565	no sign
1774.86	0.447761	0.0842534	no sign	0.479796	0.0048915	**	0.430725	0.30232	no sign
1778.84	0.483723	0.481756	no sign	0.489904	0.220762	no sign	0.479007	0.604901	no sign
1787.88	0.397396	3.19191e-06	***	0.422311	4.65483e-07	***	0.490644	0.645208	no sign
1795.82	0.481172	0.681023	no sign	0.515877	0.755368	no sign	0.503353	0.862497	no sign
1799.93	0.293236	0	***	0.530504	0.163566	no sign	0.699069	0	***
1803.92	0.50623	0.100078	no sign	0.595206	7.16982e-05	***	0.522651	0.0122474	*
1804.89	0.557314	0.00487897	**	0.590158	1.46758e-05	***	0.5233	0.133502	no sign
1805.9	0.499281	0.935	no sign	0.505112	0.512135	no sign	0.49075	0.529705	no sign
1809.86	0.40819	0.00413116	**	0.541703	0.0618145	no sign	0.62634	1.53717e-08	***
1832.84	0.435847	0.0146276	*	0.493612	0.435292	no sign	0.539768	0.0167119	*
1834.85	0.470219	0.65755	no sign	0.44591	0.00139194	**	0.405499	0.000592587	***
1835.88	0.546362	0.0379868	*	0.496579	0.14654	no sign	0.405648	9.34718e-05	***
1847.94	0.470676	0.828223	no sign	0.494588	0.188989	no sign	0.460413	0.277659	no sign
1869.94	0.49832	0.735785	no sign	0.554141	0.0782781	no sign	0.522259	0.15612	no sign
1871.9	0.432086	0.0124973	*	0.542539	0.505156	no sign	0.561066	0.000844955	***
1883.88	0.573736	0.000446302	***	0.536892	0.111179	no sign	0.463106	0.0187236	*
1893.86	0.392148	3.41932e-05	***	0.521429	0.90144	no sign	0.632922	3.65394e-11	***
1894.88	0.421977	0.00333853	**	0.539891	0.337985	no sign	0.619041	1.36059e-09	***
1895.89	0.406924	0.000574145	***	0.560842	0.0246776	*	0.667629	0	***
1909.88	0.386997	1.49886e-05	***	0.517096	0.882887	no sign	0.631576	1.34812e-11	***
1910.86	0.365887	4.29328e-08	***	0.553535	0.18583	no sign	0.675881	0	***
1915.85	0.430053	0.0164953	*	0.594096	0.000161049	***	0.672391	6.61766e-15	***
1931.87	0.418416	0.00168121	**	0.569227	0.0372267	*	0.653797	5.54838e-11	***
1953.15	0.586867	7.47544e-05	***	0.510855	0.37541	no sign	0.422148	0.000183068	***
1954.15	0.617712	9.51088e-09	***	0.555775	0.0038249	**	0.41071	0.000233898	***
1974.96	0.524892	0.00135662	**	0.593617	1.42294e-07	***	0.52143	0.0380367	*
1975.97	0.542718	0.000746661	***	0.569999	0.0108576	*	0.476214	0.475265	no sign
2004.08	0.487837	0.563881	no sign	0.467639	0.129267	no sign	0.452647	0.0259555	*
2007.94	0.455699	0.299941	no sign	0.486911	0.118859	no sign	0.464783	0.730186	no sign
2008.97	0.451405	0.310846	no sign	0.474825	0.104695	no sign	0.472861	0.745479	no sign
2014.99	0.572173	1.5401e-05	***	0.59192	5.09729e-06	***	0.49889	0.713164	no sign
2015.97	0.339197	1.53093e-12	***	0.419082	6.6414e-07	***	0.523194	0.0979706	no sign
2016.96	0.423768	0.0187817	*	0.559316	0.0494229	*	0.598889	2.67453e-07	***
2021.04	0.41863	0.00208002	**	0.458973	0.00100233	**	0.500835	0.698261	no sign
2022.07	0.435032	0.0118013	*	0.468954	0.00632927	**	0.511313	0.731577	no sign
2023.06	0.429714	0.00432224	**	0.473274	0.0294274	*	0.521174	0.243298	no sign
2036.95	0.49767	0.517242	no sign	0.492387	0.650236	no sign	0.46214	0.225226	no sign
2037.99	0.347736	1.11212e-11	***	0.440677	5.63715e-05	***	0.580308	0.000574287	***
2043.06	0.469908	0.437268	no sign	0.541633	0.350886	no sign	0.551449	0.0329925	*
2044.05	0.449483	0.0950771	no sign	0.504965	0.400566	no sign	0.529495	0.237533	no sign
2060.99	0.444546	0.0695616	no sign	0.561997	0.0107206	*	0.595555	3.70005e-09	***
2062	0.432252	0.0411004	*	0.569144	0.00156851	**	0.608364	1.47379e-10	***
2063	0.43721	0.0215101	*	0.579501	0.000771532	***	0.623922	1.36814e-11	***
2098.93	0.382813	5.57783e-05	***	0.427302	0.00012611	***	0.484685	0.698261	no sign
2101.13	0.508823	0.199402	no sign	0.491385	0.221052	no sign	0.432308	0.00398738	**
2102.1	0.479174	0.589858	no sign	0.493912	0.398237	no sign	0.490245	0.890768	no sign
2116.02	0.46038	0.716506	no sign	0.465789	0.00346538	**	0.440816	0.0175011	*
2120.92	0.419412	0.0124083	*	0.433026	6.90819e-05	***	0.460008	0.231349	no sign
2130.08	0.49758	0.94241	no sign	0.574638	0.000266265	***	0.601227	9.60647e-05	***
2131.07	0.512163	0.361224	no sign	0.488992	0.172844	no sign	0.468691	0.011691	*
2138.03	0.486206	0.96695	no sign	0.509745	0.912726	no sign	0.520345	0.827354	no sign
2153.97	0.52102	0.86863	no sign	0.449133	0.000919648	***	0.431529	0.000288151	***
2160.01	0.456992	0.388425	no sign	0.513771	0.612347	no sign	0.493461	0.643109	no sign
2167.97	0.520342	0.176919	no sign	0.477237	0.0709108	no sign	0.433168	0.000430611	***
2189.03	0.517929	0.325704	no sign	0.409714	1.98714e-07	***	0.36724	4.73314e-11	***
2190.04	0.470233	0.959841	no sign	0.427582	7.47183e-05	***	0.368567	1.26431e-05	***
2198.97	0.537207	0.0390847	*	0.510293	0.804612	no sign	0.431373	0.00629829	**
2199.98	0.498963	0.621956	no sign	0.438571	0.000526419	***	0.380105	7.25788e-06	***
2201	0.549639	0.199161	no sign	0.456484	0.00346246	**	0.400768	1.30381e-06	***
2205.02	0.587911	2.39248e-05	***	0.583956	8.46999e-07	***	0.486131	0.930065	no sign
2265	0.484982	0.828223	no sign	0.599271	3.43542e-06	***	0.614946	2.076e-07	***
2320.09	0.498016	0.426595	no sign	0.516394	0.251422	no sign	0.495263	0.89383	no sign
2330	0.415954	0.00101109	**	0.556847	0.111409	no sign	0.641219	7.72119e-10	***
2335.97	0.45359	0.728891	no sign	0.591888	2.3661e-06	***	0.615731	4.31198e-09	***
2449.15	0.482271	0.94241	no sign	0.565602	0.000409191	***	0.568216	0.000364699	***
2501.22	0.548353	0.0274053	*	0.461966	0.0199283	*	0.40098	2.80662e-07	***
2502.26	0.510565	0.472228	no sign	0.426351	0.00827428	**	0.417199	0.000468022	***
2542.24	0.500802	0.396571	no sign	0.515163	0.387606	no sign	0.513937	0.939229	no sign
2564.25	0.434582	0.0145989	*	0.446772	0.00907142	**	0.504338	0.959675	no sign
2580.35	0.479796	0.832485	no sign	0.454468	0.0127985	*	0.454847	0.018205	*
2586.2	0.526787	0.295957	no sign	0.482674	0.276118	no sign	0.471963	0.0198069	*
2602.31	0.453355	0.481756	no sign	0.439146	1.42626e-05	***	0.432688	0.000492604	***
2651.24	0.478904	0.85366	no sign	0.504327	0.912726	no sign	0.499202	0.727559	no sign
2673.21	0.516678	0.834616	no sign	0.50598	0.822896	no sign	0.487222	0.616241	no sign
2681.3	0.50735	0.655656	no sign	0.509362	0.597459	no sign	0.488606	0.937309	no sign
2688.29	0.462392	0.437268	no sign	0.538276	0.254721	no sign	0.529371	0.0246177	*
2700.3	0.509397	0.722529	no sign	0.453823	0.050487	no sign	0.454492	0.013537	*
2703.26	0.512605	0.726842	no sign	0.552973	0.132458	no sign	0.548064	0.0488618	*
2704.31	0.470489	0.726842	no sign	0.582105	0.000152723	***	0.586741	2.52669e-06	***
2705.3	0.484913	0.634879	no sign	0.587478	0.00033419	***	0.553013	0.000639063	***
2706.29	0.508553	0.322804	no sign	0.593458	3.1082e-05	***	0.550034	0.000954999	**
2707.28	0.505808	0.432584	no sign	0.554039	0.0232508	*	0.50637	0.144053	no sign
2711.3	0.469231	0.376444	no sign	0.581575	0.000193238	***	0.59015	2.45382e-09	***
2720.3	0.436933	0.0505131	no sign	0.536726	0.105453	no sign	0.577061	4.28965e-05	***
2727.33	0.459294	0.306331	no sign	0.59102	0.00127193	**	0.580807	2.80662e-07	***
2728.26	0.467212	0.289416	no sign	0.587714	0.000724075	***	0.585906	5.65076e-07	***
2733.31	0.482665	0.470493	no sign	0.584823	0.00293503	**	0.586978	9.51491e-06	***
2749.33	0.432003	0.061342	no sign	0.546394	0.184049	no sign	0.566564	1.79783e-05	***
2767.33	0.459412	0.530656	no sign	0.492074	0.854587	no sign	0.511101	0.572001	no sign
2768.34	0.486475	0.770348	no sign	0.490275	0.387606	no sign	0.469177	0.620674	no sign
2769.36	0.519603	0.517242	no sign	0.49903	0.311294	no sign	0.445385	0.0607468	no sign
2786.27	0.451668	0.339689	no sign	0.427697	1.03264e-05	***	0.445341	0.000719748	***
2792.24	0.515675	0.811229	no sign	0.542093	0.332329	no sign	0.516294	0.209125	no sign
2832.37	0.521338	0.157496	no sign	0.481998	0.597296	no sign	0.4583	0.0240736	*
2833.41	0.515018	0.145852	no sign	0.496171	0.413177	no sign	0.447355	0.0121773	*
2834.38	0.524947	0.13623	no sign	0.467141	0.314339	no sign	0.463573	0.00993978	**
2899.44	0.519022	0.160474	no sign	0.501168	0.89826	no sign	0.456598	0.167084	no sign
2900.43	0.476885	0.973679	no sign	0.434736	0.00368186	**	0.431747	0.00398738	**
2901.41	0.47925	0.76455	no sign	0.460358	0.0819981	no sign	0.464932	0.201393	no sign
2902.47	0.507606	0.303537	no sign	0.494812	0.18583	no sign	0.421069	0.0127284	*
2909.34	0.473766	0.906855	no sign	0.554562	0.00601662	**	0.545022	0.00493954	**
2916.43	0.506679	0.538171	no sign	0.480472	0.164816	no sign	0.484049	0.0297711	*
2917.43	0.529635	0.0935834	no sign	0.475891	0.646896	no sign	0.461654	0.0301549	*
2922.4	0.509376	0.811229	no sign	0.451028	0.164816	no sign	0.465686	0.0846109	no sign
3028.47	0.471097	0.562635	no sign	0.567376	0.0526892	no sign	0.527519	0.00685041	**
3050.45	0.486012	0.898169	no sign	0.478303	0.37567	no sign	0.484324	0.456174	no sign
3060.49	0.472805	0.798312	no sign	0.471723	0.0531005	no sign	0.456075	0.183464	no sign
3071.47	0.506569	0.192061	no sign	0.534186	0.00630797	**	0.490744	0.246173	no sign
3087.44	0.520577	0.468941	no sign	0.589629	1.62679e-05	***	0.528772	0.000742341	***
3100.47	0.466347	0.891198	no sign	0.461443	0.0020234	**	0.415921	0.00214337	**
3101.45	0.489061	0.517242	no sign	0.418087	0.00012937	***	0.435225	0.00189098	**
3102.44	0.503844	0.942118	no sign	0.442643	0.000584248	***	0.400662	0.00033173	***
3103.42	0.479028	0.958212	no sign	0.536292	0.475814	no sign	0.488699	0.505875	no sign
3163.54	0.489124	0.179038	no sign	0.409076	1.22514e-06	***	0.440716	0.00102725	**

## Sheet: Supplementary Table 2
Supplementary Table 2. Tentative identification of MALDI-MSI m/z features based on bottom-up proteomics using nano-LC-ESI-MS/MS.
MALDI_mass_MH	MALDI_mass	ESI_Mass_MH	ESI_mass	Deviation	Distance_MaldiMH-EsiMH	Accession_name	Uniprot	Gene	Protein.names	Peptide	Extended Peptide	Top	Unique	-10LgP	Length.x	ppm	m/z	z	RT	Scan	Precursor Id	1/k0 Start	1/k0 End	Area OV-DDA-Pool_mit Lysine_20012025	#Feature	Start	End	PTM	AScore	Found By	Reviewed	Organism	Length.y	Protein Group	ROC_Cartilage-Med-S_DPBS-vs-SVF [AUC]	Wilcoxon Rank Sum Corrected p-Value_DPBS-vs-SVF		ROC_Cartilage-Med-S_DPBS-vs-CD31+ SVF [AUC]	Wilcoxon Rank Sum Corrected p-Value_DPBS-vs-CD31+ SVF		ROC_Cartilage-Med-S_SVF-vs-CD31+ SVF [AUC]	Wilcoxon Rank Sum Corrected p-Value_SVF-vs-CD31+ SVF
602.33	601.322	602.29	601.282	0.04	0.0402	H0VHA2_CAVPO	H0VHA2	COL4A2	Collagen type IV alpha 2 chain	GAP(+15.99)GER	K.GAP(+15.99)GER.G	TRUE	FALSE	20.85	6	-0.3	602.291	1	18.3174	5648447	10879	0.9135	0.926	466	1	655	660	Hydroxylation	P3:Hydroxylation:1000.00	DB Search	unreviewed	Cavia porcellus (Guinea pig)	1479	371	0.464639	0.103731	no sign	0.576464	0.00106346	**	0.631046	1.55895e-08	***
603.357	602.349	602.388	601.38	0.97	0.9693	H0WBQ6_CAVPO	H0WBQ6	H1-2	H1.2 linker histone, cluster member	SLAALK	V.SLAALK.K	TRUE	FALSE	33.76	6	-2.2	602.388	1	28.3773	6757988	52756	0.887	0.8995	2370	1	59	64			DB Search	unreviewed	Cavia porcellus (Guinea pig)	213	36	0.530126	0.303274	no sign	0.702627	0	***	0.664406	1.87087e-14	***
613.371	612.363	614.351	613.343	0.98	-0.9803	H0VMR9_CAVPO	H0VMR9	H2BC1	Histone H2B	PGELAK	L.PGELAK.H	TRUE	FALSE	25.48	6	1.7	614.354	1	33.5793	7328040	73400	0.9359	0.9484	137000	1	105	110			DB Search	unreviewed	Cavia porcellus (Guinea pig)	127	79	0.517003	0.973679	no sign	0.38383	2.72301e-10	***	0.344607	1.82374e-09	***
618.305	617.297	618.383	617.375	0.08	-0.0776	H0VII1_CAVPO	H0VII1	H1-0	Histone H1.0 (Histone H1(0))	TTGVLK	V.TTGVLK.Q	TRUE	TRUE	33.54	6	-2.6	618.383	1	25.6296	6454035	40499	0.8645	0.877	2420	1	77	82			DB Search	unreviewed	Cavia porcellus (Guinea pig)	194	237	0.570459	0.0194468	*	0.623655	2.40984e-09	***	0.583699	0.000551654	***
644.062	643.054	643.353	642.345	0.71	0.7093	H0UVT7_CAVPO	H0UVT7	COL24A1	Collagen type XXIV alpha 1 chain	GIP(+15.99)GQR	V.GIP(+15.99)GQR.G	FALSE	FALSE	23.72	6	-1.3	643.354	1	22.1565	6062836	25012	0.864	0.8765	88700	1	1044	1049	Hydroxylation	P3:Hydroxylation:1000.00	DB Search	unreviewed	Cavia porcellus (Guinea pig)	1600	3	0.44866	0.034146	*	0.345618	5.35447e-13	***	0.415304	2.44575e-06	***
672.068	671.06	672.404	671.397	0.34	-0.3364	H0V2L0_CAVPO	H0V2L0	CTTNBP2	Cortactin-binding protein 2	SLSLPR	P.SLSLPR.K	TRUE	FALSE	25.35	6	-3.5	672.404	1	25.6423	6455019	40539	0.867	0.8795	8460	1	276	281			DB Search	unreviewed	Cavia porcellus (Guinea pig)	1650	759	0.64044	3.28643e-07	***	0.562558	0.0452689	*	0.456131	0.000337797	***
703.379	702.371	703.389	702.381	0.01	-0.0101	A0A286Y1W6_CAVPO	A0A286Y1W6	H2AC12	Histone H2A	QFPVGR	L.QFPVGR.V	TRUE	FALSE	22.76	6	-1.9	703.39	1	30.7545	7016969	62521	0.8865	0.899	34900	1	25	30			DB Search	unreviewed	Cavia porcellus (Guinea pig)	128	56	0.725295	0	***	0.730903	0	***	0.568933	0.00502651	**
715.419	714.411	715.41	714.402	0.01	0.0088	A0A286XJW0_CAVPO	A0A286XJW0	H3C15	Histone H3	DIQLAR	K.DIQLAR.R	TRUE	FALSE	36.42	6	1.9	715.414	1	22.0452	6057899	24795	1.0374	1.0498	1390	1	124	129			DB Search	unreviewed	Cavia porcellus (Guinea pig)	136	117	0.56967	0.005488	**	0.606808	1.76378e-09	***	0.571251	0.00381916	**
729.44	728.432	729.426	728.418	0.01	0.0141	B5APS7_CAVPO	B5APS7	DCN	Decorin	GLNNLAK	K.GLNNLAK.L	TRUE	TRUE	31.95	7	0.4	729.428	1	19.4131	5768540	14860	1.1215	1.1339	542	1	245	251			DB Search	unreviewed	Cavia porcellus (Guinea pig)	361	68	0.388068	1.49122e-07	***	0.491998	0.952036	no sign	0.596359	4.28136e-06	***
744.351	743.343	743.442	742.434	0.91	0.9095	H0W865_CAVPO	H0W865	LOC100731150	Histone H4	LENVIR	F.LENVIR.D	TRUE	FALSE	28.97	6	2.3	743.446	1	34.0714	7386646	75366	0.9609	0.9733	2490	1	63	68			DB Search	unreviewed	Cavia porcellus (Guinea pig)	103	33	0.442499	0.0126979	*	0.65793	0	***	0.685106	0	***
751.399	750.391	752.394	751.386	1	-0.9952	H0V0L8_CAVPO	H0V0L8	COL1A1	Collagen type I alpha 1 chain	PSGPP(+15.99)GPK	G.PSGPP(+15.99)GPK.G	TRUE	TRUE	34.68	8	-3.1	752.394	1	17.7316	5582240	8864	1.0195	1.0319	1630	1	413	420	Hydroxylation	P5:Hydroxylation:0.00	DB Search	unreviewed	Cavia porcellus (Guinea pig)	1454	1	0.447436	0.00517025	**	0.525265	0.263753	no sign	0.589652	0.000185153	***
781.404	780.396	781.373	780.365	0.03	0.0308	H0WBQ6_CAVPO	H0WBQ6	H1-2	H1.2 linker histone, cluster member	AGYDVEK	A.AGYDVEK.N	TRUE	FALSE	30.49	7	0.9	781.376	1	23.7543	6246487	32135	1.0235	1.0359	2660	1	70	76			DB Search	unreviewed	Cavia porcellus (Guinea pig)	213	36	0.619392	8.46889e-08	***	0.808522	0	***	0.686758	0	***
783.405	782.397	783.436	782.429	0.03	-0.0314	H0V0L8_CAVPO	H0V0L8	COL1A1	Collagen type I alpha 1 chain	GAAGLP(+15.99)GPK	R.GAAGLP(+15.99)GPK.G	TRUE	TRUE	23.93	9	-2.5	783.437	1	17.7967	5591991	9175	0.9997	1.0121	642	1	724	732	Hydroxylation	P6:Hydroxylation:11.10	DB Search	unreviewed	Cavia porcellus (Guinea pig)	1454	1	0.362049	5.25033e-10	***	0.411877	1.12996e-06	***	0.532038	0.25823	no sign
784.416	783.408	784.395	783.388	0.02	0.0207	H0VHD0_CAVPO	H0VHD0	COL1A2	Collagen type I alpha 2 chain	P(+15.99)GNAGPAGK	S.P(+15.99)GNAGPAGK.E	TRUE	TRUE	22.21	9	-1.5	784.397	1	17.0249	5506157	6413	0.9638	0.9763	1550	1	426	434	Hydroxylation	P1:Hydroxylation:38.32	DB Search	unreviewed	Cavia porcellus (Guinea pig)	1287	2	0.413562	5.00457e-05	***	0.420633	4.42829e-05	***	0.504214	0.72142	no sign
785.391	784.383	785.514	784.506	0.12	-0.1226	A0A286XFW4_CAVPO	A0A286XFW4	PRELP	Proline and arginine rich end leucine rich repeat protein	LLQSVII	R.LLQSVII	TRUE	TRUE	41.14	7	1.9	785.518	1	39.1183	7937203	88787	1.0731	1.0854	69.9	1	378	384			DB Search	unreviewed	Cavia porcellus (Guinea pig)	384	26	0.549107	0.102377	no sign	0.521423	0.490656	no sign	0.479343	0.268861	no sign
797.086	796.078	796.424	795.417	0.66	0.6615	A0A286Y5R4_CAVPO	A0A286Y5R4	OGN	Mimecan (Osteoglycin)	LPIGSYF	R.LPIGSYF	TRUE	TRUE	35.89	7	-3.3	796.424	1	38.554	7877686	87798	1.0602	1.0726	133	1	291	297			DB Search	unreviewed	Cavia porcellus (Guinea pig)	297	189	0.456072	0.110641	no sign	0.383633	1.0574e-09	***	0.429328	2.7941e-05	***
811.382	810.374	811.406	810.398	0.02	-0.0242	H0V0L8_CAVPO	H0V0L8	COL1A1	Collagen type I alpha 1 chain	G(+42.01)ASGPAGPR	S.G(+42.01)ASGPAGPR.G	TRUE	TRUE	20.95	9	-7.9	811.402	1	21.4471	5990285	22317	0.9703	0.9828	381	1	1123	1131	Acetylation (N-term)	G1:Acetylation (N-term):1000.00	DB Search	unreviewed	Cavia porcellus (Guinea pig)	1454	1	0.424439	0.000428123	***	0.472164	0.0272455	*	0.511164	0.722113	no sign
821.422	820.414	821.427	820.419	0	-0.0049	H0V0L8_CAVPO	H0V0L8	COL1A1	Collagen type I alpha 1 chain	GPP(+15.99)GPAGPR	Q.GPP(+15.99)GPAGPR.G	TRUE	FALSE	22.38	9	-0.2	821.429	1	18.3452	5644556	10764	0.933	0.9454	56000	1	679	687	Hydroxylation	P3:Hydroxylation:17.01	DB Search	unreviewed	Cavia porcellus (Guinea pig)	1454	1	0.468124	0.102045	no sign	0.451347	0.0669206	no sign	0.488145	0.386666	no sign
831.464	830.456	831.396	830.388	0.07	0.068	A0A286X7T9_CAVPO	A0A286X7T9	FMOD	Fibromodulin (Keratan sulfate proteoglycan fibromodulin)	DGNEIQR	L.DGNEIQR.S	TRUE	TRUE	22.03	7	-4.2	831.395	1	17.8481	5596871	9335	0.901	0.9135	1210	1	351	357			DB Search	unreviewed	Cavia porcellus (Guinea pig)	376	92	0.347114	6.89615e-13	***	0.503689	0.499541	no sign	0.669299	0	***
840.441	839.433	840.519	839.512	0.08	-0.0784	H0VMR9_CAVPO	H0VMR9	H2BC1	Histone H2B	LLPGELAK	L.LLPGELAK.H	TRUE	FALSE	22.25	8	-0.3	840.522	1	33.5752	7332934	73574	0.9419	0.9544	7070	1	103	110			DB Search	unreviewed	Cavia porcellus (Guinea pig)	127	79	0.431879	0.000446302	***	0.373703	4.35379e-13	***	0.423924	1.46672e-05	***
843.496	842.488	843.385	842.377	0.11	0.1112	H0V0L8_CAVPO	H0V0L8	COL1A1	Collagen type I alpha 1 chain	P(+15.99)GSP(+15.99)GPDGK	S.P(+15.99)GSP(+15.99)GPDGK.T	TRUE	TRUE	45.52	9	-0.5	843.387	1	16.1831	5413171	4051	0.9743	0.9867	18700	1	534	542	Hydroxylation;Hydroxylation	P1:Hydroxylation:46.62;P4:Hydroxylation:39.76	DB Search	unreviewed	Cavia porcellus (Guinea pig)	1454	1	0.666646	6.54612e-14	***	0.695479	0	***	0.572348	0.00025959	***
852.416	851.408	852.41	851.403	0.01	0.0057	H0WBQ6_CAVPO	H0WBQ6	H1-2	H1.2 linker histone, cluster member	AAGYDVEK	A.AAGYDVEK.N	TRUE	FALSE	33.42	8	-0.6	852.413	1	23.7538	6247457	32161	1.0175	1.03	2430	1	69	76			DB Search	unreviewed	Cavia porcellus (Guinea pig)	213	36	0.446869	0.0155865	*	0.569623	0.00111735	**	0.618181	1.50882e-09	***
862.438	861.43	862.442	861.434	0	-0.0042	A0A286XR93_CAVPO	A0A286XR93	HSP90B1	Endoplasmin (94 kDa glucose-regulated protein) (Heat shock protein 90 kDa beta member 1)	TFEVNPR	K.TFEVNPR.H	TRUE	TRUE	41.89	7	0.5	431.726	2	22.0886	6063803	25035	0.8525	0.865	1450	1	684	690			DB Search	unreviewed	Cavia porcellus (Guinea pig)	807	66	0.59356	0.000133299	***	0.507288	0.405029	no sign	0.480945	0.0248066	*
864.477	863.469	865.442	864.434	0.96	-0.9649	B5APS7_CAVPO	B5APS7	DCN	Decorin	SAIQLGNY	R.SAIQLGNY.K	TRUE	TRUE	25.49	8	5.1	865.449	1	30.6751	7013993	62377	1.0869	1.0993	673	1	353	360			DB Search	unreviewed	Cavia porcellus (Guinea pig)	361	68	0.701004	0	***	0.788203	0	***	0.643326	1.65729e-09	***
867.07	866.062	866.473	865.466	0.6	0.5965	H0V0L8_CAVPO	H0V0L8	COL1A1	Collagen type I alpha 1 chain	P(+15.99)PGAVGPAGK	G.P(+15.99)PGAVGPAGK.D	TRUE	TRUE	30.15	10	1.2	866.477	1	20.2557	5864397	18205	0.9544	0.9668	7380	1	593	602	Hydroxylation	P1:Hydroxylation:0.00	DB Search	unreviewed	Cavia porcellus (Guinea pig)	1454	1	0.61599	5.68184e-06	***	0.622985	6.46471e-10	***	0.556647	0.112117	no sign
872.407	871.399	871.479	870.471	0.93	0.928	H0WAV1_CAVPO	H0WAV1		SMB domain-containing protein	IHYSPVR	R.IHYSPVR.V	TRUE	TRUE	45.07	7	2.4	436.246	2	18.3559	5651348	10948	0.852	0.8645	1350	1	268	274			DB Search	unreviewed	Cavia porcellus (Guinea pig)	354	244	0.564263	0.0106157	*	0.680374	0	***	0.61815	1.8545e-06	***
881.376	880.368	881.532	880.524	0.16	-0.1561	ACTB_CAVPO	Q71FK5	ACTB	Actin, cytoplasmic 1 (EC 3.6.4.-) (Beta-actin) [Cleaved into: Actin, cytoplasmic 1, N-terminally processed]	PSIVGRPR	F.PSIVGRPR.H	TRUE	FALSE	33.75	8	2.2	441.272	2	29.682	6903161	58217	0.852	0.8645	18800	1	32	39			DB Search	reviewed	Cavia porcellus (Guinea pig)	375	19	0.640564	1.11212e-11	***	0.695013	0	***	0.586934	0.0005673	***
883.438	882.43	882.578	881.57	0.86	0.8604	A0A286Y421_CAVPO	A0A286Y421	CHAD	Chondroadherin	VGLQKIPK	K.VGLQKIPK.V	TRUE	TRUE	46.05	8	-1.1	441.793	2	20.714	5910236	19676	0.854	0.8665	3190	1	41	48			DB Search	unreviewed	Cavia porcellus (Guinea pig)	359	82	0.300379	0	***	0.448616	0.00696785	**	0.684184	0	***
890.393	889.385	890.558	889.55	0.16	-0.1645	H0VFW4_CAVPO	H0VFW4	RPL23	Large ribosomal subunit protein uL14 (60S ribosomal protein L23)	VHPAVVIR	K.VHPAVVIR.Q	TRUE	TRUE	44.1	8	-2.3	445.783	2	21.2398	5968807	21607	0.857	0.8695	429	1	76	83			DB Search	unreviewed	Cavia porcellus (Guinea pig)	140	1375	0.453272	0.0443701	*	0.639143	6.10475e-10	***	0.689276	0	***
891.412	890.404	891.484	890.476	0.07	-0.072	H0VD89_CAVPO	H0VD89	ACAN	Aggrecan core protein (Cartilage-specific proteoglycan core protein)	GIVFHYR	K.GIVFHYR.A	TRUE	TRUE	43.2	7	1.2	446.248	2	24.7766	6359650	36738	0.866	0.8785	1100	1	96	102			DB Search	unreviewed	Cavia porcellus (Guinea pig)	2119	81	0.434914	0.0111866	*	0.633457	1.88537e-10	***	0.698832	0	***
894.435	893.427	894.484	893.476	0.05	-0.0487	H0UUT3_CAVPO	H0UUT3	OMD	Osteomodulin	QAFYIPR	K.QAFYIPR.N	TRUE	TRUE	45.59	7	1.5	447.748	2	29.2917	6862967	56727	0.863	0.8755	53800	1	293	299			DB Search	unreviewed	Cavia porcellus (Guinea pig)	422	157	0.399616	1.21841e-05	***	0.57804	0.000656986	***	0.710457	0	***
896.375	895.367	896.484	895.476	0.11	-0.1091	A0A286Y195_CAVPO	A0A286Y195	MRPL46	Large ribosomal subunit protein mL46 (39S ribosomal protein L46, mitochondrial)	YTLSGVTR	K.YTLSGVTR.G	TRUE	TRUE	21.58	8	1.2	448.748	2	22.7764	6137383	27815	0.8655	0.878	1660	1	7	14			DB Search	unreviewed	Cavia porcellus (Guinea pig)	280	1370	0.494475	0.950859	no sign	0.700227	0	***	0.70274	0	***
898.473	897.465	898.511	897.503	0.04	-0.038	H0V0L8_CAVPO	H0V0L8	COL1A1	Collagen type I alpha 1 chain	GVVGLP(+15.99)GQR	R.GVVGLP(+15.99)GQR.G	TRUE	TRUE	33.19	9	0.9	449.761	2	22.1354	6067731	25187	0.8555	0.868	71400	2	949	957	Hydroxylation	P6:Hydroxylation:1000.00	DB Search	unreviewed	Cavia porcellus (Guinea pig)	1454	1	0.539807	0.100485	no sign	0.556636	0.021201	*	0.460338	0.518806	no sign
899.502	898.494	899.485	898.477	0.02	0.0169	H0VMA2_CAVPO	H0VMA2	FN1	Fibronectin	VFAVNHGR	K.VFAVNHGR.E	TRUE	TRUE	52.2	8	1.8	450.248	2	17.375	5545052	7548	0.8535	0.866	21100	1	978	985			DB Search	unreviewed	Cavia porcellus (Guinea pig)	2478	6	0.613425	2.54137e-08	***	0.748287	0	***	0.662829	7.73328e-16	***
900.488	899.48	900.505	899.498	0.02	-0.0175	H0VG59_CAVPO	H0VG59	MCM2	DNA replication licensing factor MCM2 (EC 3.6.4.12)	FVVGSHVR	R.FVVGSHVR.H	TRUE	TRUE	43.18	8	2.2	450.759	2	20.0244	5834962	17090	0.8605	0.873	281	1	673	680			DB Search	unreviewed	Cavia porcellus (Guinea pig)	898	1102	0.590656	5.80308e-05	***	0.750558	0	***	0.674978	0	***
901.497	900.489	900.542	899.534	0.96	0.9551	A0A286X7M1_CAVPO	A0A286X7M1		Versican core protein (Chondroitin sulfate proteoglycan core protein 2) (Large fibroblast proteoglycan) (PG-M)	YPIRVPR	R.YPIRVPR.E	TRUE	TRUE	44.12	7	1.9	450.777	2	23.2516	6188538	29882	0.8575	0.87	4970	1	209	215			DB Search	unreviewed	Cavia porcellus (Guinea pig)	656	200	0.571869	0.00454194	**	0.718995	0	***	0.640982	8.00063e-13	***
902.42	901.412	902.483	901.476	0.06	-0.0634	A0A286XBZ1_CAVPO	A0A286XBZ1	PLEC	Plectin	ELEAELAK	R.ELEAELAK.V	TRUE	TRUE	29.53	8	-1.2	451.746	2	23.16	6182641	29649	0.865	0.8775	377	1	1895	1902			DB Search	unreviewed	Cavia porcellus (Guinea pig)	4689	9	0.622815	6.9536e-10	***	0.707375	0	***	0.624458	1.43842e-05	***
912.496	911.488	912.479	911.471	0.02	0.017	A0A286XC44_CAVPO	A0A286XC44	STMN1	Stathmin	SHEAEVLK	K.SHEAEVLK.Q	TRUE	TRUE	48.29	8	-0.6	456.744	2	15.9187	5384264	3464	0.8545	0.867	1420	1	63	70			DB Search	unreviewed	Cavia porcellus (Guinea pig)	149	429	0.414862	0.000144517	***	0.567466	0.00116864	**	0.689021	0	***
913.497	912.489	913.511	912.503	0.01	-0.0137	H0VDG9_CAVPO	H0VDG9	UBA7	Ubiquitin like modifier activating enzyme 7	LPAETINR	R.LPAETINR.Y	FALSE	TRUE	42.87	8	-1	457.26	2	20.7608	5917088	19920	0.858	0.8705	556	1	619	626			DB Search	unreviewed	Cavia porcellus (Guinea pig)	1003	67	0.388877	1.00946e-06	***	0.578697	0.000112871	***	0.72124	0	***
914.454	913.446	914.531	913.523	0.08	-0.0771	A0A286XZP1_CAVPO	A0A286XZP1	COL6A3	Collagen type VI alpha 3 chain	QIIDAINK	R.QIIDAINK.V	TRUE	TRUE	42.11	8	0.7	457.771	2	24.8926	6373438	37310	0.8695	0.882	25100	1	1060	1067			DB Search	unreviewed	Cavia porcellus (Guinea pig)	2507	5	0.416286	3.69926e-05	***	0.57356	0.000199668	***	0.678848	0	***
915.479	914.471	915.538	914.53	0.06	-0.0585	H0V4P8_CAVPO	H0V4P8	PBXIP1	PBX homeobox interacting protein 1	TRLQELR	R.TRLQELR.D	TRUE	TRUE	25.49	7	3.4	458.275	2	18.1243	5624133	10165	0.8525	0.865	996	1	337	343			DB Search	unreviewed	Cavia porcellus (Guinea pig)	724	1117	0.551347	0.0419194	*	0.706768	0	***	0.697205	0	***
916.46	915.452	916.474	915.466	0.01	-0.0139	A0A286XMN0_CAVPO	A0A286XMN0	TPM2	Tropomyosin beta chain (Beta-tropomyosin) (Tropomyosin-2)	QLEEELR	R.QLEEELR.T	TRUE	TRUE	33.76	7	0.1	458.742	2	21.6432	6012769	23089	0.86	0.8725	1350	1	192	198			DB Search	unreviewed	Cavia porcellus (Guinea pig)	284	118	0.47674	0.53538	no sign	0.669723	7.86895e-16	***	0.686241	0	***
917.42	916.412	917.458	916.45	0.04	-0.0379	A0A286XC28_CAVPO	A0A286XC28	EIF3A	Eukaryotic translation initiation factor 3 subunit A (eIF3a) (Eukaryotic translation initiation factor 3 subunit 10) (eIF-3-theta)	ELEIEER	R.ELEIEER.E	TRUE	TRUE	20.12	7	0.8	459.235	2	22.5966	6121673	27209	0.8575	0.87	378	1	862	868			DB Search	unreviewed	Cavia porcellus (Guinea pig)	1363	664	0.490997	0.889889	no sign	0.703526	0	***	0.70461	0	***
920.463	919.455	920.448	919.44	0.02	0.0153	H0W6T7_CAVPO	H0W6T7	MAPRE1	Microtubule-associated protein RP/EB family member 1 (APC-binding protein EB1) (End-binding protein 1)	EYDPVAAR	K.EYDPVAAR.Q	TRUE	TRUE	46.75	8	-0.4	460.729	2	20.5567	5894659	19203	0.86	0.8725	495	1	123	130			DB Search	unreviewed	Cavia porcellus (Guinea pig)	268	755	0.579371	0.0023747	**	0.54476	0.0535146	no sign	0.485352	0.162	no sign
921.473	920.465	921.516	920.508	0.04	-0.0427	A0A286XXD4_CAVPO	A0A286XXD4	TNXB	Tenascin XB	HGPLVAEAK	R.HGPLVAEAK.I	TRUE	TRUE	52.48	9	1	461.263	2	17.0191	5508094	6462	0.8645	0.877	1530	1	801	809			DB Search	unreviewed	Cavia porcellus (Guinea pig)	3465	11	0.462676	0.153043	no sign	0.600101	4.7019e-06	***	0.635615	4.98928e-09	***
923.472	922.464	923.506	922.498	0.03	-0.0342	H0W919_CAVPO	H0W919		Charged multivesicular body protein 1B	IHAENAIR	R.IHAENAIR.Q	TRUE	TRUE	43.02	8	2.3	462.259	2	16.3459	5432499	4499	0.861	0.8735	313	1	50	57			DB Search	unreviewed	Cavia porcellus (Guinea pig)	198	1680	0.434617	0.00238853	**	0.457448	0.00977974	**	0.529283	0.928496	no sign
928.432	927.424	928.453	927.445	0.02	-0.0208	H0VQX1_CAVPO	H0VQX1	COL12A1	Collagen type XII alpha 1 chain	QEFYVSR	R.QEFYVSR.L	TRUE	TRUE	47.14	7	1.9	464.732	2	22.7468	6134431	27695	0.866	0.8785	5130	1	1429	1435			DB Search	unreviewed	Cavia porcellus (Guinea pig)	3066	7	0.337821	7.93624e-13	***	0.504856	0.957571	no sign	0.614167	5.65094e-08	***
929.496	928.488	929.517	928.509	0.02	-0.0208	A0A286XTB4_CAVPO	A0A286XTB4	COL6A6	Collagen type VI alpha 6 chain	LREENIR	R.LREENIR.V	TRUE	TRUE	33.61	7	0.6	465.264	2	15.6813	5360280	3080	0.855	0.8675	423	1	561	567			DB Search	unreviewed	Cavia porcellus (Guinea pig)	2269	96	0.43508	0.00231362	**	0.560395	0.0150194	*	0.605235	5.16202e-07	***
930.469	929.461	930.48	929.472	0.01	-0.0107	H0W4K7_CAVPO	H0W4K7	SAFB	Scaffold attachment factor B	LQAQWER	R.LQAQWER.E	TRUE	FALSE	30.35	7	1.1	465.746	2	22.1784	6075583	25487	0.861	0.8735	2260	1	654	660			DB Search	unreviewed	Cavia porcellus (Guinea pig)	938	259	0.458949	0.0323413	*	0.608716	1.62596e-09	***	0.645732	1.60647e-13	***
934.466	933.458	934.492	933.484	0.03	-0.0259	A0A286XRU5_CAVPO	A0A286XRU5	PGK1	Phosphoglycerate kinase (EC 2.7.2.3)	TLMDEVVK	K.TLMDEVVK.A	TRUE	TRUE	49.17	8	1.1	467.752	2	28.6961	6794303	54143	0.8535	0.866	258	1	354	361			DB Search	unreviewed	Cavia porcellus (Guinea pig)	417	184	0.433351	0.00179443	**	0.630911	4.48854e-10	***	0.702796	0	***
935.49	934.482	935.459	934.451	0.03	0.0314	H0VPW8_CAVPO	H0VPW8	ANO5	Anoctamin	EFEQNLR	K.EFEQNLR.K	TRUE	TRUE	33.58	7	-1.1	468.234	2	20.907	5931704	20376	0.855	0.8675	1410	1	76	82			DB Search	unreviewed	Cavia porcellus (Guinea pig)	886	758	0.489213	0.828223	no sign	0.680253	0	***	0.674018	7.31299e-15	***
938.411	937.403	938.458	937.451	0.05	-0.0473	A0A286XX31_CAVPO	A0A286XX31	VCL	Vinculin (Metavinculin)	DYLIDGSR	R.DYLIDGSR.G	TRUE	TRUE	42.46	8	-0.1	469.734	2	25.1387	6400944	38384	0.877	0.8895	533	1	106	113			DB Search	unreviewed	Cavia porcellus (Guinea pig)	1134	60	0.489939	0.453988	no sign	0.67495	0	***	0.693939	0	***
942.464	941.456	942.516	941.508	0.05	-0.0521	A0A286XZP1_CAVPO	A0A286XZP1	COL6A3	Collagen type VI alpha 3 chain	LAHLEFGR	R.LAHLEFGR.G	TRUE	TRUE	51.07	8	1.8	471.764	2	25.4679	6436373	39829	0.857	0.8695	12200	1	1350	1357			DB Search	unreviewed	Cavia porcellus (Guinea pig)	2507	5	0.49729	0.936895	no sign	0.624268	9.05008e-10	***	0.628148	1.5618e-08	***
943.52	942.512	943.51	942.502	0.01	0.01	A0A286XDJ1_CAVPO	A0A286XDJ1	ATP2B4	Calcium-transporting ATPase (EC 7.2.2.10)	TPLLDEQK	R.TPLLDEQK.E	TRUE	TRUE	44.8	8	0	472.26	2	22.514	6108917	26725	0.8525	0.865	582	1	1145	1152			DB Search	unreviewed	Cavia porcellus (Guinea pig)	1207	667	0.513165	0.725439	no sign	0.610343	2.16933e-08	***	0.619951	3.57264e-06	***
944.463	943.455	944.48	943.472	0.02	-0.0171	A0A286X7T9_CAVPO	A0A286X7T9	FMOD	Fibromodulin (Keratan sulfate proteoglycan fibromodulin)	LDGNEIQR	R.LDGNEIQR.S	TRUE	TRUE	44.97	8	3.6	472.747	2	17.854	5600778	9466	0.8535	0.866	39800	1	350	357			DB Search	unreviewed	Cavia porcellus (Guinea pig)	376	92	0.47275	0.160166	no sign	0.571748	5.39213e-06	***	0.619515	2.54426e-09	***
945.475	944.467	945.464	944.456	0.01	0.0109	H0VBS9_CAVPO	H0VBS9	LAMC1	Laminin subunit gamma 1	QEADDIVR	K.QEADDIVR.V	TRUE	TRUE	44.81	8	2.2	473.238	2	19.4112	5766590	14798	0.864	0.8765	796	1	1140	1147			DB Search	unreviewed	Cavia porcellus (Guinea pig)	1557	129	0.493459	0.86863	no sign	0.590726	1.56601e-07	***	0.609991	7.79582e-08	***
946.466	945.458	946.51	945.502	0.04	-0.0436	H0W6T7_CAVPO	H0W6T7	MAPRE1	Microtubule-associated protein RP/EB family member 1 (APC-binding protein EB1) (End-binding protein 1)	LTVEDLEK	K.LTVEDLEK.E	TRUE	TRUE	33.44	8	3.9	473.762	2	27.3314	6644947	48275	0.866	0.8785	378	1	205	212			DB Search	unreviewed	Cavia porcellus (Guinea pig)	268	755	0.528972	0.295957	no sign	0.638307	2.62676e-13	***	0.614404	2.63797e-09	***
949.513	948.505	949.511	948.503	0	0.0023	A0A286XXD4_CAVPO	A0A286XXD4	TNXB	Tenascin XB	AVSYPASVR	R.AVSYPASVR.A	TRUE	TRUE	52.26	9	2	475.262	2	21.7439	6026482	23586	0.8535	0.866	2690	1	684	692			DB Search	unreviewed	Cavia porcellus (Guinea pig)	3465	11	0.313198	0	***	0.420097	4.90627e-05	***	0.635335	1.24006e-09	***
950.461	949.453	950.553	949.546	0.09	-0.0925	A0A286XFW4_CAVPO	A0A286XFW4	PRELP	Proline and arginine rich end leucine rich repeat protein	NLAHNILR	L.NLAHNILR.K	TRUE	TRUE	30.21	8	0.1	475.782	2	23.0457	6167894	29062	0.8685	0.881	871	1	229	236			DB Search	unreviewed	Cavia porcellus (Guinea pig)	384	26	0.321406	0	***	0.446676	0.00337188	**	0.638514	1.6259e-10	***
952.454	951.446	952.474	951.466	0.02	-0.0199	A0A286XNP9_CAVPO	A0A286XNP9	FLNA	Filamin A	AEFTVETR	R.AEFTVETR.S	TRUE	TRUE	22.79	8	0.8	476.743	2	22.9087	6156013	28509	0.853	0.8655	953	1	302	309			DB Search	unreviewed	Cavia porcellus (Guinea pig)	2645	22	0.476975	0.570121	no sign	0.667037	0	***	0.69943	0	***
956.475	955.467	956.48	955.472	0.01	-0.0051	A0A286XIH8_CAVPO	A0A286XIH8	LRP1	LDL receptor related protein 1	SIHLSDER	K.SIHLSDER.N	TRUE	TRUE	49.77	8	7.1	478.749	2	18.2902	5646494	10814	0.8595	0.872	288	1	2211	2218			DB Search	unreviewed	Cavia porcellus (Guinea pig)	4508	87	0.536626	0.166805	no sign	0.757674	0	***	0.698932	0	***
957.477	956.469	957.5	956.493	0.02	-0.0235	H0W1A3_CAVPO	H0W1A3		Tubulin alpha chain	NLDIERPT	R.NLDIERPT.Y	TRUE	FALSE	27.7	8	2.5	479.257	2	24.3164	6309386	34618	0.8585	0.871	728	1	216	223			DB Search	unreviewed	Cavia porcellus (Guinea pig)	451	134	0.567395	0.00402561	**	0.782313	0	***	0.699337	0	***
958.48	957.472	958.485	957.477	0	-0.0045	A0A286XZP1_CAVPO	A0A286XZP1	COL6A3	Collagen type VI alpha 3 chain	DLPSIEER	K.DLPSIEER.V	TRUE	TRUE	47.07	8	-0.1	479.747	2	25.9502	6488511	41935	0.868	0.8805	117000	1	961	968			DB Search	unreviewed	Cavia porcellus (Guinea pig)	2507	5	0.505345	0.79205	no sign	0.726711	0	***	0.699542	0	***
960.419	959.411	960.511	959.504	0.09	-0.0924	A0A286XIH8_CAVPO	A0A286XIH8	LRP1	LDL receptor related protein 1	ADGSGSVVLR	K.ADGSGSVVLR.N	TRUE	TRUE	53.23	10	-0.5	480.761	2	20.9454	5936578	20530	0.853	0.8655	929	1	1815	1824			DB Search	unreviewed	Cavia porcellus (Guinea pig)	4508	87	0.630981	1.17511e-09	***	0.704535	0	***	0.596776	1.04743e-05	***
965.484	964.476	965.494	964.486	0.01	-0.0103	A0A286XVS2_CAVPO	A0A286XVS2	YWHAE	14-3-3 protein epsilon	EDLVYQAK	R.EDLVYQAK.L	TRUE	TRUE	47.29	8	-0.5	483.252	2	21.9666	6049051	24443	0.871	0.8835	536	1	5	12			DB Search	unreviewed	Cavia porcellus (Guinea pig)	255	153	0.451329	0.0799889	no sign	0.632181	7.5704e-11	***	0.67236	2.9902e-15	***
966.448	965.44	966.464	965.457	0.02	-0.0164	H0UVC5_CAVPO	H0UVC5	VIM	Vimentin	NYQDTIGR	A.NYQDTIGR.L	TRUE	TRUE	33.6	8	-1.1	483.737	2	18.9872	5722669	13357	0.852	0.8645	576	1	336	343			DB Search	unreviewed	Cavia porcellus (Guinea pig)	445	14	0.486738	0.595187	no sign	0.595915	7.85136e-08	***	0.62222	1.21637e-08	***
967.485	966.477	967.489	966.481	0	-0.0039	A0A286XVU9_CAVPO	A0A286XVU9	LUM	Lumican	NIPDAYFK	K.NIPDAYFK.R	TRUE	TRUE	49.62	8	0	484.25	2	28.5442	6775611	53387	0.87	0.8825	31500	1	221	228			DB Search	unreviewed	Cavia porcellus (Guinea pig)	340	173	0.498313	0.83731	no sign	0.598786	7.36984e-07	***	0.613282	9.57294e-07	***
971.498	970.49	971.51	970.502	0.01	-0.0116	H0WCQ9_CAVPO	H0WCQ9	APP	Amyloid-beta A4 protein	SQVMTHLR	R.SQVMTHLR.V	TRUE	TRUE	29.9	8	-1.1	486.26	2	18.529	5673722	11610	0.8605	0.873	492	1	528	535			DB Search	unreviewed	Cavia porcellus (Guinea pig)	770	229	0.386022	1.67266e-07	***	0.539291	0.0668334	no sign	0.655218	1.02304e-12	***
972.516	971.508	972.515	971.508	0	0.0006	A0A286XR01_CAVPO	A0A286XR01	AK1	Adenylate kinase isoenzyme 1 (AK 1) (EC 2.7.4.3) (EC 2.7.4.6) (ATP-AMP transphosphorylase 1) (ATP:AMP phosphotransferase) (Adenylate monophosphate kinase) (Myokinase)	RLETYYK	K.RLETYYK.A	TRUE	TRUE	26.6	7	-2.9	486.762	2	18.5875	5677634	11746	0.8695	0.882	490	1	165	171			DB Search	unreviewed	Cavia porcellus (Guinea pig)	210	360	0.493936	0.913364	no sign	0.676596	0	***	0.667174	3.69668e-15	***
976.431	975.423	976.449	975.441	0.02	-0.0178	ACTB_CAVPO	Q71FK5	ACTB	Actin, cytoplasmic 1 (EC 3.6.4.-) (Beta-actin) [Cleaved into: Actin, cytoplasmic 1, N-terminally processed]	AGFAGDDAPR	K.AGFAGDDAPR.A	TRUE	FALSE	53.41	10	1.2	488.73	2	19.5925	5789054	15550	0.864	0.8765	135000	1	19	28			DB Search	reviewed	Cavia porcellus (Guinea pig)	375	19	0.683227	0	***	0.712754	0	***	0.550002	0.0108761	*
978.502	977.494	978.468	977.461	0.03	0.0335	H0V1F1_CAVPO	H0V1F1	MFGE8	Milk fat globule-EGF factor 8 protein	DFGHIQYV	R.DFGHIQYV.A	TRUE	TRUE	30.89	8	3.7	489.741	2	31.8444	7140284	66892	0.853	0.8655	371	1	354	361			DB Search	unreviewed	Cavia porcellus (Guinea pig)	432	51	0.327027	4.07755e-15	***	0.384896	2.64533e-08	***	0.579647	7.7674e-07	***
979.527	978.519	979.521	978.513	0.01	0.0058	H0VSI0_CAVPO	H0VSI0	COL4A6	Collagen type IV alpha 6 chain	FGSIGGKGEK	E.FGSIGGKGEK.G	TRUE	TRUE	20.82	10	0.2	490.266	2	19.5697	5784185	15401	0.8795	0.892	2000	1	280	289			DB Search	unreviewed	Cavia porcellus (Guinea pig)	1687	554	0.345288	1.38441e-12	***	0.399937	7.78304e-08	***	0.550688	0.0115923	*
982.465	981.457	982.467	981.459	0	-0.0017	H0VQ69_CAVPO	H0VQ69	RHOA	Transforming protein RhoA	EVFEMATR	R.EVFEMATR.A	TRUE	TRUE	29.31	8	1	491.739	2	26.3621	6537731	43955	0.8545	0.867	301	1	169	176			DB Search	unreviewed	Cavia porcellus (Guinea pig)	193	655	0.468629	0.176898	no sign	0.546221	0.00405855	**	0.585095	0.000130414	***
987.454	986.446	987.438	986.431	0.02	0.0157	H0V0L8_CAVPO	H0V0L8	COL1A1	Collagen type I alpha 1 chain	GSP(+15.99)GSP(+15.99)GPDGK	T.GSP(+15.99)GSP(+15.99)GPDGK.T	TRUE	TRUE	45.86	11	-3.5	987.438	1	16.1829	5413191	4071	0.9713	0.9838	4970	1	532	542	Hydroxylation;Hydroxylation	P3:Hydroxylation:26.93;P6:Hydroxylation:17.01	DB Search	unreviewed	Cavia porcellus (Guinea pig)	1454	1	0.495333	0.713142	no sign	0.667535	3.12928e-15	***	0.68237	1.52044e-15	***
988.464	987.456	988.442	987.434	0.02	0.0224	H0V4S0_CAVPO	H0V4S0	KHSRP	KH-type splicing regulatory protein	AWEEYYK	K.AWEEYYK.K	TRUE	FALSE	33.52	7	0.3	494.726	2	25.0736	6393090	38082	0.8675	0.88	527	1	600	606			DB Search	unreviewed	Cavia porcellus (Guinea pig)	726	358	0.550649	0.0485412	*	0.693795	0	***	0.664057	2.59562e-12	***
989.476	988.468	989.479	988.471	0	-0.0031	H0V2N7_CAVPO	H0V2N7	MYH2	Myosin-2 (Myosin heavy chain 2) (Myosin heavy chain 2a) (Myosin heavy chain, skeletal muscle, adult 2)	DEEIDQLK	K.DEEIDQLK.R	TRUE	FALSE	40.26	8	-3	495.243	2	23.0276	6170846	29182	0.859	0.8715	2680	1	1587	1594			DB Search	unreviewed	Cavia porcellus (Guinea pig)	1942	21	0.58863	0.000286538	***	0.656852	0	***	0.627998	1.69723e-07	***
991.526	990.518	991.523	990.515	0	0.0034	H0WC22_CAVPO	H0WC22	HNRNPA0	Heterogeneous nuclear ribonucleoprotein A0	FHPIQGHR	K.FHPIQGHR.V	TRUE	TRUE	29.81	8	6.6	496.27	2	15.0472	5291348	2116	0.854	0.8665	193	1	160	167			DB Search	unreviewed	Cavia porcellus (Guinea pig)	301	1087	0.462046	0.0852322	no sign	0.601498	9.69236e-09	***	0.625686	3.25056e-12	***
992.613	991.605	992.614	991.607	0	-0.0014	H0W519_CAVPO	H0W519	BGN	Biglycan	LQKLYISK	K.LQKLYISK.N	TRUE	TRUE	48.91	8	0.7	496.813	2	22.4299	6101075	26435	0.864	0.8765	333	1	140	147			DB Search	unreviewed	Cavia porcellus (Guinea pig)	368	32	0.485238	0.99307	no sign	0.637184	6.27711e-13	***	0.636768	4.49667e-12	***
993.484	992.476	993.491	992.483	0.01	-0.0066	A0A286XYF1_CAVPO	A0A286XYF1	OLFML1	Olfactomedin like 1	GSLYFHNR	K.GSLYFHNR.G	TRUE	TRUE	28.8	8	-2.5	497.249	2	20.365	5876136	18616	0.8765	0.889	185	1	223	230			DB Search	unreviewed	Cavia porcellus (Guinea pig)	402	483	0.456798	0.0321312	*	0.578493	0.000149208	***	0.641761	2.07093e-09	***
1000.5	999.492	1000.51	999.506	0.01	-0.0137	H0VHD0_CAVPO	H0VHD0	COL1A2	Collagen type I alpha 2 chain	AQPESIMPK	R.AQPESIMPK.S	TRUE	TRUE	40.31	9	0.1	500.762	2	23.5914	6227840	31424	0.8545	0.867	1440	1	1127	1135			DB Search	unreviewed	Cavia porcellus (Guinea pig)	1287	2	0.436366	0.0178681	*	0.522412	0.153996	no sign	0.582552	0.000350219	***
1004.46	1003.45	1004.48	1003.47	0.03	-0.0251	H0WBC5_CAVPO	H0WBC5	HTRA1	HtrA serine peptidase 1	FLTESHDR	K.FLTESHDR.Q	TRUE	TRUE	41.03	8	0.8	502.746	2	17.2806	5531426	7138	0.8755	0.888	3020	1	260	267			DB Search	unreviewed	Cavia porcellus (Guinea pig)	370	329	0.431498	0.00135662	**	0.520797	0.192954	no sign	0.607971	1.29626e-05	***
1007.54	1006.53	1007.54	1006.53	0	-0.0003	H0VHL7_CAVPO	H0VHL7	MDH1	Malate dehydrogenase (EC 1.1.1.37)	EVGVYEALK	K.EVGVYEALK.D	TRUE	TRUE	31.22	9	-4.3	504.274	2	27.5122	6662653	48989	0.8715	0.884	806	1	207	215			DB Search	unreviewed	Cavia porcellus (Guinea pig)	335	524	0.32012	0	***	0.412496	5.00598e-07	***	0.610982	2.82892e-07	***
1008.55	1007.54	1008.55	1007.54	0	0.0002	A0A286XUN7_CAVPO	A0A286XUN7	COL6A2	Collagen type VI alpha 2 chain	SLQGITSFR	K.SLQGITSFR.R	TRUE	TRUE	52.5	9	-0.4	504.779	2	29.8755	6919892	58900	0.8525	0.865	388000	3	123	131			DB Search	unreviewed	Cavia porcellus (Guinea pig)	1020	16	0.312341	0	***	0.442036	0.00025784	***	0.642814	1.06358e-10	***
1014.58	1013.58	1014.58	1013.58	0	-0.0005	H0VLV6_CAVPO	H0VLV6	COL11A1	Collagen type XI alpha 1 chain	TVIEINTPK	K.TVIEINTPK.I	TRUE	TRUE	49.78	9	0.9	507.798	2	27.0808	6608485	46741	0.88	0.8925	16400	1	1672	1680			DB Search	unreviewed	Cavia porcellus (Guinea pig)	1712	13	0.517348	0.609261	no sign	0.646073	7.86895e-16	***	0.660423	1.21448e-13	***
1019.46	1018.45	1019.48	1018.47	0.02	-0.0188	H0VM65_CAVPO	H0VM65	SERPINB1	Serpin family B member 1	DVHSSFQSL	K.DVHSSFQSL.N	TRUE	TRUE	29.91	9	-2.5	510.244	2	28.2589	6745224	52264	0.8715	0.884	562	1	65	73			DB Search	unreviewed	Cavia porcellus (Guinea pig)	377	151	0.443605	0.100058	no sign	0.603681	4.32058e-06	***	0.623099	7.27217e-09	***
1020.46	1019.45	1020.49	1019.48	0.03	-0.0312	H0V0L8_CAVPO	H0V0L8	COL1A1	Collagen type I alpha 1 chain	GERGFP(+15.99)GER	R.GERGFP(+15.99)GER.G	TRUE	FALSE	49.84	9	2.1	510.75	2	15.4327	5342086	2822	0.8535	0.866	11600	1	667	675	Hydroxylation	P6:Hydroxylation:1000.00	DB Search	unreviewed	Cavia porcellus (Guinea pig)	1454	1	0.453293	0.117702	no sign	0.63324	1.17025e-10	***	0.682644	0	***
1021.45	1020.44	1021.5	1020.49	0.05	-0.0464	H0VAD9_CAVPO	H0VAD9	MMP9	Matrix metalloproteinase-9 (EC 3.4.24.35) (92 kDa gelatinase) (92 kDa type IV collagenase) (Gelatinase B)	DVIDDAFAR	R.DVIDDAFAR.A	TRUE	TRUE	41.88	9	0.4	511.253	2	30.6041	7007130	62122	0.861	0.8735	279	1	136	144			DB Search	unreviewed	Cavia porcellus (Guinea pig)	715	721	0.430447	0.00994438	**	0.62458	1.38325e-09	***	0.710488	0	***
1027.59	1026.58	1027.58	1026.57	0.01	0.0069	H0VMA2_CAVPO	H0VMA2	FN1	Fibronectin	KVFAVNHGR	F.KVFAVNHGR.E	TRUE	TRUE	41.28	9	0.8	514.296	2	15.3246	5322921	2537	0.8525	0.865	98.4	1	977	985			DB Search	unreviewed	Cavia porcellus (Guinea pig)	2478	6	0.463561	0.375232	no sign	0.726009	0	***	0.714726	0	***
1029.54	1028.53	1029.54	1028.53	0	0.0031	A0A286XIC4_CAVPO	A0A286XIC4	KCTD12	Potassium channel tetramerization domain containing 12	SGYITIGYR	R.SGYITIGYR.G	TRUE	TRUE	51.83	9	1.8	515.275	2	28.9115	6817847	55031	0.853	0.8655	791	1	207	215			DB Search	unreviewed	Cavia porcellus (Guinea pig)	325	261	0.399159	3.67443e-06	***	0.481079	0.281602	no sign	0.592837	0.00018569	***
1030.49	1029.49	1030.5	1029.49	0	-0.0027	H0VRT7_CAVPO	H0VRT7	THBS1	Thrombospondin 1	GPDPSSPAFR	K.GPDPSSPAFR.I	TRUE	TRUE	53.24	10	-1.3	515.753	2	21.7791	6028449	23665	0.852	0.8645	7730	2	51	60			DB Search	unreviewed	Cavia porcellus (Guinea pig)	1163	62	0.388815	1.40108e-06	***	0.513861	0.599522	no sign	0.632474	3.27784e-10	***
1031.47	1030.46	1031.49	1030.48	0.02	-0.019	H0V2D5_CAVPO	H0V2D5	RPN1	Dolichyl-diphosphooligosaccharide--protein glycosyltransferase subunit 1	HFDETINR	R.HFDETINR.Y	TRUE	TRUE	50.98	8	3.8	516.253	2	18.6177	5680572	11852	0.8725	0.885	816	1	495	502			DB Search	unreviewed	Cavia porcellus (Guinea pig)	607	352	0.36095	1.90192e-11	***	0.556509	0.0122297	*	0.649646	0	***
1032.55	1031.55	1032.56	1031.55	0	-0.0047	A0A286Y676_CAVPO	A0A286Y676	VCP	Transitional endoplasmic reticulum ATPase (EC 3.6.4.6) (15S Mg(2+)-ATPase p97 subunit) (Valosin-containing protein)	GDDLSTAILK	K.GDDLSTAILK.Q	TRUE	TRUE	46.63	10	0.8	516.785	2	30.1588	6953213	60125	0.869	0.8815	2090	1	9	18			DB Search	unreviewed	Cavia porcellus (Guinea pig)	806	88	0.463533	0.172365	no sign	0.661198	0	***	0.673687	0	***
1034.52	1033.51	1034.52	1033.51	0	-0.0032	H0UXA8_CAVPO	H0UXA8	TALDO1	Transaldolase (EC 2.2.1.2)	MESALDQLK	R.MESALDQLK.Q	TRUE	TRUE	50.81	9	0	517.765	2	26.9657	6604548	46580	0.8775	0.89	142	1	11	19			DB Search	unreviewed	Cavia porcellus (Guinea pig)	337	465	0.558026	0.00584267	**	0.66024	0	***	0.611486	1.74839e-08	***
1035.52	1034.52	1035.53	1034.52	0.01	-0.0057	H0V7P8_CAVPO	H0V7P8	ANXA2	Annexin	WISIMTER	K.WISIMTER.S	TRUE	TRUE	46.43	8	0.8	518.271	2	33.2073	7288947	72067	0.867	0.8795	2790	1	213	220			DB Search	unreviewed	Cavia porcellus (Guinea pig)	339	84	0.417856	0.000667147	***	0.603777	2.81271e-07	***	0.655524	0	***
1041.52	1040.51	1041.61	1040.6	0.09	-0.0876	A0A286XDR2_CAVPO	A0A286XDR2	SYNM	Synemin	QALELAQLR	R.QALELAQLR.A	TRUE	TRUE	41.47	9	-2.4	521.307	2	30.6168	7006158	62094	0.8815	0.894	479	1	240	248			DB Search	unreviewed	Cavia porcellus (Guinea pig)	1243	304	0.424224	0.00592253	**	0.656558	2.9293e-11	***	0.718554	0	***
1042.46	1041.45	1042.46	1041.45	0	-0.0024	A0A077SA01_CAVPO	A0A077SA01	LYZF4	lysozyme (EC 3.2.1.17) (1,4-beta-N-acetylmuramidase C)	WESSYNTR	R.WESSYNTR.A	TRUE	TRUE	42.69	8	-3.1	521.733	2	19.1244	5734400	13760	0.859	0.8715	2100	1	52	59			DB Search	unreviewed	Cavia porcellus (Guinea pig)	148	553	0.436511	0.0201875	*	0.639443	2.07699e-10	***	0.696806	0	***
1050.1	1049.09	1050.43	1049.42	0.33	-0.3314	A0A286Y676_CAVPO	A0A286Y676	VCP	Transitional endoplasmic reticulum ATPase (EC 3.6.4.6) (15S Mg(2+)-ATPase p97 subunit) (Valosin-containing protein)	DHFEEAM(+15.99)R	R.DHFEEAM(+15.99)R.F	TRUE	TRUE	47.47	8	1.4	525.722	2	15.5969	5351662	2958	0.857	0.8695	190	1	734	741	Oxidation (M)	M7:Oxidation (M):1000.00	DB Search	unreviewed	Cavia porcellus (Guinea pig)	806	88	0.520654	0.725439	no sign	0.419222	7.20989e-05	***	0.432189	1.04261e-05	***
1053.53	1052.52	1053.54	1052.53	0	-0.0049	H0V1F1_CAVPO	H0V1F1	MFGE8	Milk fat globule-EGF factor 8 protein	VFETPFSAR	N.VFETPFSAR.Y	TRUE	TRUE	22.23	9	-0.1	527.274	2	31.3496	7087463	65047	0.8645	0.877	530	1	402	410			DB Search	unreviewed	Cavia porcellus (Guinea pig)	432	51	0.292344	0	***	0.515284	0.844467	no sign	0.66905	7.73328e-16	***
1060.04	1059.04	1059.6	1058.6	0.44	0.4381	H0VC50_CAVPO	H0VC50	QDPR	Dihydropteridine reductase (EC 1.5.1.34) (HDHPR) (Quinoid dihydropteridine reductase)	EGGLLTLTGAK	K.EGGLLTLTGAK.A	TRUE	TRUE	45.79	11	-0.7	530.308	2	31.6369	7120704	66192	0.874	0.8865	149	1	127	137			DB Search	unreviewed	Cavia porcellus (Guinea pig)	242	1093	0.43163	0.000333902	***	0.307571	0	***	0.40017	9.70072e-08	***
1066.07	1065.07	1065.64	1064.63	0.43	0.432	H0W519_CAVPO	H0W519	BGN	Biglycan	RVPAGLPDLK	S.RVPAGLPDLK.L	TRUE	TRUE	51.07	10	-1.8	533.326	2	27.2461	6638029	47965	0.8965	0.909	1100	1	291	300			DB Search	unreviewed	Cavia porcellus (Guinea pig)	368	32	0.512868	0.66155	no sign	0.409127	2.57703e-05	***	0.4283	1.50952e-06	***
1067.06	1066.05	1066.66	1065.65	0.4	0.3986	A0A286XL71_CAVPO	A0A286XL71	OLA1	Obg-like ATPase 1	IGIVGLPNVGK	K.IGIVGLPNVGK.S	TRUE	TRUE	50.63	11	4.2	533.839	2	34.7126	7456842	77594	0.8745	0.887	357	1	25	35			DB Search	unreviewed	Cavia porcellus (Guinea pig)	396	1421	0.495146	0.604074	no sign	0.411105	2.69638e-05	***	0.446856	0.000313611	***
1070.5	1069.49	1070.49	1069.48	0.01	0.0054	H0W2U2_CAVPO	H0W2U2	HRG	Histidine-rich glycoprotein (Histidine-proline-rich glycoprotein)	ENEAFASFR	K.ENEAFASFR.V	TRUE	TRUE	52.62	9	-0.2	535.751	2	27.3536	6644926	48254	0.884	0.8965	2410	1	173	181			DB Search	unreviewed	Cavia porcellus (Guinea pig)	467	234	0.435488	0.0269277	*	0.679296	0	***	0.737789	0	***
1071.51	1070.51	1071.51	1070.5	0	0.003	H0V2C0_CAVPO	H0V2C0	DYNC1H1	Dynein heavy chain, cytosolic	TSFLDDAFR	R.TSFLDDAFR.K	TRUE	TRUE	52.74	9	4.2	536.263	2	34.4846	7433445	76853	0.875	0.8875	198	1	3603	3611			DB Search	unreviewed	Cavia porcellus (Guinea pig)	4637	142	0.46419	0.334797	no sign	0.681855	0	***	0.716958	0	***
1072.09	1071.08	1072.53	1071.52	0.44	-0.4435	H0UT42_CAVPO	H0UT42	TKT	transketolase (EC 2.2.1.1)	NSTFSEIFK	K.NSTFSEIFK.K	TRUE	TRUE	51.03	9	0.1	536.771	2	33.0602	7275207	71543	0.8735	0.886	3160	1	313	321			DB Search	unreviewed	Cavia porcellus (Guinea pig)	592	162	0.598414	0.000543808	***	0.580529	2.07637e-05	***	0.546369	0.251138	no sign
1073.08	1072.07	1073.51	1072.5	0.43	-0.4289	H0V5Z2_CAVPO	H0V5Z2	TGFBI	Transforming growth factor-beta-induced protein ig-h3	YGALFTMDR	R.YGALFTMDR.M	TRUE	TRUE	53.3	9	1.8	537.261	2	32.2425	7184253	68381	0.8825	0.895	7960	1	488	496			DB Search	unreviewed	Cavia porcellus (Guinea pig)	683	67	0.594244	0.00615201	**	0.525743	0.125084	no sign	0.494135	0.272924	no sign
1082.42	1081.42	1082.49	1081.48	0.07	-0.0677	A0A286XTG1_CAVPO	A0A286XTG1	COL14A1	Collagen type XIV alpha 1 chain	VSEEWYNR	R.VSEEWYNR.V	TRUE	TRUE	51.57	8	-0.6	541.75	2	23.3542	6200375	30391	0.87	0.8825	2540	1	838	845			DB Search	unreviewed	Cavia porcellus (Guinea pig)	1800	39	0.538368	0.0485412	*	0.736136	0	***	0.714726	0	***
1091.69	1090.68	1091.69	1090.69	0.01	-0.006	H0VD89_CAVPO	H0VD89	ACAN	Aggrecan core protein (Cartilage-specific proteoglycan core protein)	AVPGVAVIPLR	R.AVPGVAVIPLR.E	TRUE	TRUE	53.65	11	3	546.354	2	35.4154	7528885	79781	0.896	0.9085	150000	2	650	660			DB Search	unreviewed	Cavia porcellus (Guinea pig)	2119	81	0.31463	0	***	0.403001	1.92696e-06	***	0.628391	5.81182e-12	***
1092.51	1091.5	1092.51	1091.51	0	-0.0028	H0UUU2_CAVPO	H0UUU2	COL2A1	Collagen type II alpha 1 chain	GPDPLQYM(+15.99)R	K.GPDPLQYM(+15.99)R.A	TRUE	TRUE	52.21	9	3.2	546.765	2	24.3231	6307435	34555	0.8805	0.893	2160	2	1232	1240	Oxidation (M)	M8:Oxidation (M):1000.00	DB Search	unreviewed	Cavia porcellus (Guinea pig)	1487	3	0.486143	0.666618	no sign	0.661185	0	***	0.684427	0	***
1100.63	1099.62	1100.63	1099.62	0	-0.0015	CO3_CAVPO	P12387	C3	Complement C3 [Cleaved into: Complement C3 beta chain; C3-beta-c (C3bc); Complement C3 alpha chain; C3a anaphylatoxin; Complement C3b alpha' chain; Complement C3c alpha' chain fragment 1; Complement C3dg fragment; Complement C3g fragment; Complement C3d fragment; Complement C3f fragment; Complement C3c alpha' chain fragment 2]	QPLSVTVQTK	R.QPLSVTVQTK.K	TRUE	TRUE	53.43	10	0	550.821	2	24.3377	6309385	34617	0.8945	0.907	10000	1	416	425			DB Search	reviewed	Cavia porcellus (Guinea pig)	1666	38	0.68535	0	***	0.700553	0	***	0.56533	0.024169	*
1105.57	1104.56	1105.58	1104.57	0	-0.0034	H0V0L8_CAVPO	H0V0L8	COL1A1	Collagen type I alpha 1 chain	GVQGPP(+15.99)GPAGPR	R.GVQGPP(+15.99)GPAGPR.G	TRUE	TRUE	53.65	12	1.7	553.294	2	18.3799	5655239	11063	0.852	0.8645	2130000	5	676	687	Hydroxylation	P6:Hydroxylation:26.02	DB Search	unreviewed	Cavia porcellus (Guinea pig)	1454	1	0.470662	0.361224	no sign	0.430186	3.06595e-06	***	0.37806	1.91506e-06	***
1106.54	1105.53	1106.53	1105.52	0.02	0.0156	H0UU24_CAVPO	H0UU24	KRT25	Keratin, type I cytoskeletal 25 (Cytokeratin-25) (Keratin-25) (Type I inner root sheath-specific keratin-K25irs1)	VTM(+15.99)QNLNDR	K.VTM(+15.99)QNLNDR.L	FALSE	FALSE	51.96	9	0.7	553.769	2	15.9911	5406402	3890	0.9025	0.915	20800	2	81	89	Oxidation (M)	M3:Oxidation (M):1000.00	DB Search	unreviewed	Cavia porcellus (Guinea pig)	450	124	0.457331	0.0123642	*	0.428125	1.06543e-05	***	0.440897	0.0180138	*
1107.57	1106.56	1107.57	1106.56	0	-0.0025	H0WBQ6_CAVPO	H0WBQ6	H1-2	H1.2 linker histone, cluster member	ALAAAGYDVEK	K.ALAAAGYDVEK.N	TRUE	FALSE	53.5	11	0.6	554.29	2	23.7671	6242553	31977	0.9295	0.9419	226000	2	66	76			DB Search	unreviewed	Cavia porcellus (Guinea pig)	213	36	0.501106	0.881132	no sign	0.488775	0.327719	no sign	0.467787	0.164491	no sign
1110.51	1109.5	1110.53	1109.52	0.02	-0.0218	H0VMA2_CAVPO	H0VMA2	FN1	Fibronectin	TETITGFQVD	K.TETITGFQVD.A	TRUE	TRUE	33.35	10	1	555.772	2	33.0273	7271308	71420	0.874	0.8865	478	1	1930	1939			DB Search	unreviewed	Cavia porcellus (Guinea pig)	2478	6	0.674445	0	***	0.860825	0	***	0.727218	0	***
1111.57	1110.56	1111.57	1110.57	0.01	-0.0097	H0VHD0_CAVPO	H0VHD0	COL1A2	Collagen type I alpha 2 chain	GIP(+15.99)GPVGAAGATGA	R.GIP(+15.99)GPVGAAGATGA.R	TRUE	TRUE	46.78	14	-4	556.291	2	26.5566	6549537	44433	0.873	0.8855	9330	1	316	329	Hydroxylation	P3:Hydroxylation:0.00	DB Search	unreviewed	Cavia porcellus (Guinea pig)	1287	2	0.631251	3.61179e-11	***	0.81729	0	***	0.707652	0	***
1112.57	1111.56	1112.56	1111.55	0	0.0043	H0VQX1_CAVPO	H0VQX1	COL12A1	Collagen type XII alpha 1 chain	VEYYPVTGGK	K.VEYYPVTGGK.R	TRUE	TRUE	52.71	10	-1.1	556.786	2	24.3375	6308403	34579	0.9	0.9125	12200	1	1418	1427			DB Search	unreviewed	Cavia porcellus (Guinea pig)	3066	7	0.596927	1.31963e-06	***	0.776544	0	***	0.702223	0	***
1114.52	1113.51	1114.54	1113.53	0.02	-0.018	H0V8P9_CAVPO	H0V8P9	COL3A1	Collagen type III alpha 1 chain	GEAGSP(+15.99)GIP(+15.99)GPK(+15.99)	R.GEAGSP(+15.99)GIP(+15.99)GPK(+15.99).G	TRUE	TRUE	52.89	12	0.3	557.775	2	17.5608	5544075	7515	0.884	0.8965	24700	1	449	460	Hydroxylation;Hydroxylation;Hydroxylation	P6:Hydroxylation:45.16;P9:Hydroxylation:0.00;K12:Hydroxylation:0.00	DB Search	unreviewed	Cavia porcellus (Guinea pig)	1462	4	0.397659	2.03181e-05	***	0.596827	1.19176e-05	***	0.734779	0	***
1115.55	1114.54	1115.55	1114.54	0	-0.0015	A0A286XBP1_CAVPO	A0A286XBP1	MMP20	Matrix metallopeptidase 20	TIYDFGFPR	R.TIYDFGFPR.H	TRUE	TRUE	33.24	9	9.5	558.287	2	36.0134	7599653	81637	0.9185	0.931	292	1	381	389			DB Search	unreviewed	Cavia porcellus (Guinea pig)	483	1657	0.422973	0.00086522	***	0.600286	1.47217e-06	***	0.7038	0	***
1116.53	1115.52	1116.53	1115.52	0	-0.0025	H0UZW9_CAVPO	H0UZW9	PAPSS2	3'-phosphoadenosine 5'-phosphosulfate synthase 2	DLYEPTHGGK	K.DLYEPTHGGK.V	TRUE	TRUE	51.14	10	0.1	558.772	2	18.6295	5682520	11912	0.906	0.9185	429	1	531	540			DB Search	unreviewed	Cavia porcellus (Guinea pig)	621	678	0.418921	0.000414527	***	0.616738	2.90143e-08	***	0.720829	0	***
1121.54	1120.54	1121.55	1120.54	0	-0.0038	H0VZ24_CAVPO	H0VZ24	PGD	6-phosphogluconate dehydrogenase, decarboxylating (EC 1.1.1.44)	VDDFLANEAK	K.VDDFLANEAK.G	TRUE	TRUE	49.05	10	-2.4	561.278	2	27.0495	6610460	46828	0.898	0.9105	1770	1	39	48			DB Search	unreviewed	Cavia porcellus (Guinea pig)	303	426	0.520211	0.328915	no sign	0.478264	0.0718653	no sign	0.407543	0.000257673	***
1122.56	1121.55	1122.56	1121.55	0	-0.0033	H0V3Q5_CAVPO	H0V3Q5	GUSB	Beta-glucuronidase (EC 3.2.1.31)	ELDGLWSFR	K.ELDGLWSFR.A	TRUE	TRUE	48.4	9	-1.6	561.784	2	38.5177	7872854	87686	0.8975	0.91	352	1	40	48			DB Search	unreviewed	Cavia porcellus (Guinea pig)	651	559	0.593767	1.90077e-05	***	0.561129	0.0452558	*	0.45332	0.0554421	no sign
1123.57	1122.56	1123.56	1122.56	0	0.0025	A0A286XGY1_CAVPO	A0A286XGY1	FLOT2	Flotillin	SAFSEEVNIK	K.SAFSEEVNIK.T	TRUE	TRUE	52.72	10	-4.8	562.285	2	27.2223	6632113	47713	0.8975	0.91	561	1	224	233			DB Search	unreviewed	Cavia porcellus (Guinea pig)	428	423	0.591831	0.000159445	***	0.681414	0	***	0.606226	5.90565e-07	***
1124.55	1123.54	1124.55	1123.54	0	-0.0002	H0VIX2_CAVPO	H0VIX2	YWHAQ	14-3-3 protein theta	EM(+15.99)QPTHPIR	K.EM(+15.99)QPTHPIR.L	TRUE	FALSE	52.71	9	0.7	562.782	2	14.8303	5266521	1833	0.8795	0.892	383	1	159	167	Oxidation (M)	M2:Oxidation (M):1000.00	DB Search	unreviewed	Cavia porcellus (Guinea pig)	245	405	0.576398	0.00199329	**	0.685543	0	***	0.655112	4.49667e-12	***
1125.57	1124.56	1125.56	1124.55	0.01	0.008	H0V7A3_CAVPO	H0V7A3	MRC1	Mannose receptor C-type 1	IFGFVEEER	K.IFGFVEEER.K	TRUE	TRUE	34.89	9	2.9	563.286	2	33.3058	7302673	72577	0.93	0.9424	59.7	1	960	968			DB Search	unreviewed	Cavia porcellus (Guinea pig)	1457	1814	0.574497	0.000451489	***	0.707828	0	***	0.647327	6.27859e-12	***
1127.51	1126.51	1127.53	1126.52	0.01	-0.013	H0VJX4_CAVPO	H0VJX4	HDGF	Heparin binding growth factor	DLFPYEESK	K.DLFPYEESK.E	TRUE	TRUE	51.73	9	1.9	564.27	2	30.6163	7003221	61989	0.932	0.9444	2340	1	42	50			DB Search	unreviewed	Cavia porcellus (Guinea pig)	218	307	0.53312	0.314611	no sign	0.565545	0.0188736	*	0.496179	0.237519	no sign
1128.47	1127.47	1128.5	1127.49	0.02	-0.0245	H0VQX1_CAVPO	H0VQX1	COL12A1	Collagen type XII alpha 1 chain	TSDPTMSSFR	K.TSDPTMSSFR.V	TRUE	TRUE	53.61	10	-1.7	564.754	2	23.6131	6230781	31533	0.8975	0.91	2340	1	1096	1105			DB Search	unreviewed	Cavia porcellus (Guinea pig)	3066	7	0.510828	0.45838	no sign	0.720061	0	***	0.707677	0	***
1129.52	1128.51	1129.52	1128.51	0	0.0025	A9Z0V9_CAVPO	A9Z0V9	CA3	Carbonic anhydrase (EC 4.2.1.1)	VVFDDTYDR	R.VVFDDTYDR.S	TRUE	TRUE	42.53	9	-3.9	565.262	2	25.6638	6457000	40632	0.906	0.9185	904	1	68	76			DB Search	unreviewed	Cavia porcellus (Guinea pig)	260	837	0.533604	0.0739685	no sign	0.752301	0	***	0.720492	0	***
1132.47	1131.46	1132.47	1131.47	0.01	-0.0073	A0A286XBZ1_CAVPO	A0A286XBZ1	PLEC	Plectin	GYFDETMNR	R.GYFDETMNR.V	TRUE	TRUE	50.83	9	-0.1	566.742	2	26.0608	6502295	42503	0.9045	0.917	385	1	2976	2984			DB Search	unreviewed	Cavia porcellus (Guinea pig)	4689	9	0.669197	0	***	0.828579	0	***	0.703912	0	***
1133.46	1132.45	1133.53	1132.52	0.07	-0.0671	H0V674_CAVPO	H0V674	CAP1	Adenylyl cyclase-associated protein	A(+42.01)DM(+15.99)QNLVER	M.A(+42.01)DM(+15.99)QNLVER.L	TRUE	TRUE	41.73	9	1.7	567.27	2	23.8494	6256289	32497	0.905	0.9175	1900	1	2	10	Acetylation (N-term);Oxidation (M)	A1:Acetylation (N-term):1000.00;M3:Oxidation (M):1000.00	DB Search	unreviewed	Cavia porcellus (Guinea pig)	476	354	0.638172	1.57182e-10	***	0.816199	0	***	0.712227	0	***
1136.53	1135.52	1136.53	1135.52	0	0.0013	H0VC10_CAVPO	H0VC10	PLS3	Plastin-3 (T-plastin)	AESM(+15.99)LQQADK	R.AESM(+15.99)LQQADK.L	TRUE	TRUE	29.93	10	1.2	568.769	2	15.7133	5378514	3378	0.885	0.8975	770	1	344	353	Oxidation (M)	M4:Oxidation (M):1000.00	DB Search	unreviewed	Cavia porcellus (Guinea pig)	637	172	0.44801	0.0408999	*	0.618058	5.33294e-09	***	0.69938	0	***
1137.52	1136.52	1137.52	1136.51	0.01	0.0064	H0VQX1_CAVPO	H0VQX1	COL12A1	Collagen type XII alpha 1 chain	SSLYPDGEGGR	V.SSLYPDGEGGR.M	TRUE	TRUE	42.26	11	1.4	569.265	2	20.8589	5927806	20254	0.8905	0.903	679	1	1827	1837			DB Search	unreviewed	Cavia porcellus (Guinea pig)	3066	7	0.416867	0.00206814	**	0.671593	2.33035e-14	***	0.722219	0	***
1138.52	1137.51	1138.52	1137.51	0	0.0018	A0A286XA72_CAVPO	A0A286XA72	RDX	Radixin	QRIDEFEAM	K.QRIDEFEAM.W	TRUE	FALSE	39.91	9	-2.8	569.764	2	29.2119	6852205	56349	0.882	0.8945	416	2	575	583			DB Search	unreviewed	Cavia porcellus (Guinea pig)	604	201	0.468753	0.406276	no sign	0.664012	3.96595e-13	***	0.695385	0	***
1139.55	1138.54	1139.54	1138.53	0.01	0.0074	A0A286Y4G4_CAVPO	A0A286Y4G4	KRT3	Keratin 3	DYQELMNVK	R.DYQELMNVK.L	TRUE	TRUE	51.98	9	-1.1	570.275	2	29.083	6835507	55699	0.921	0.9335	1260	1	463	471			DB Search	unreviewed	Cavia porcellus (Guinea pig)	605	400	0.493404	0.942118	no sign	0.671931	0	***	0.681653	0	***
1143.55	1142.54	1143.55	1142.55	0	-0.0023	H0V7T7_CAVPO	H0V7T7	HYOU1	Hypoxia up-regulated protein 1	DEPGEQVELK	K.DEPGEQVELK.E	TRUE	TRUE	53.02	10	3.1	572.284	2	22.848	6145202	28082	0.9085	0.921	1480	1	614	623			DB Search	unreviewed	Cavia porcellus (Guinea pig)	997	120	0.497476	0.776369	no sign	0.513612	0.771575	no sign	0.465861	0.572001	no sign
1144.53	1143.52	1144.54	1143.53	0.01	-0.0127	H0VQX1_CAVPO	H0VQX1	COL12A1	Collagen type XII alpha 1 chain	VTFHPTGDDR	K.VTFHPTGDDR.R	TRUE	TRUE	51.36	10	-0.8	572.774	2	18.99	5719732	13252	0.9205	0.933	2290	1	1120	1129			DB Search	unreviewed	Cavia porcellus (Guinea pig)	3066	7	0.53106	0.583458	no sign	0.503408	0.719069	no sign	0.457571	0.112117	no sign
1145.56	1144.55	1145.56	1144.55	0	0.002	H0W2L9_CAVPO	H0W2L9	COMP	Cartilage oligomeric matrix protein	SSTGPGEQLRN	K.SSTGPGEQLRN.A	TRUE	TRUE	46.87	11	0.7	573.284	2	16.9409	5498375	6183	0.8825	0.895	1020	1	641	651			DB Search	unreviewed	Cavia porcellus (Guinea pig)	756	55	0.507364	0.834616	no sign	0.558831	0.00111751	**	0.584353	0.000525251	***
1149.53	1148.52	1149.54	1148.53	0.01	-0.0137	H0VVX0_CAVPO	H0VVX0	ITGB2	Integrin beta	SAVGELSEDSR	K.SAVGELSEDSR.N	TRUE	TRUE	53.49	11	0.5	575.275	2	20.9019	5931722	20394	0.908	0.9205	517	1	339	349			DB Search	unreviewed	Cavia porcellus (Guinea pig)	767	580	0.592405	2.90033e-07	***	0.546451	0.00610382	**	0.444849	0.0225289	*
1150.51	1149.5	1150.54	1149.53	0.03	-0.032	A0A286XR93_CAVPO	A0A286XR93	HSP90B1	Endoplasmin (94 kDa glucose-regulated protein) (Heat shock protein 90 kDa beta member 1)	EAESSPFVER	K.EAESSPFVER.L	TRUE	TRUE	52.87	10	-0.2	575.774	2	23.0556	6165909	28965	0.9195	0.932	4590	1	548	557			DB Search	unreviewed	Cavia porcellus (Guinea pig)	807	66	0.54047	0.0379868	*	0.69853	0	***	0.662792	3.39939e-14	***
1154.46	1153.46	1154.49	1153.49	0.03	-0.0304	H0VQX1_CAVPO	H0VQX1	COL12A1	Collagen type XII alpha 1 chain	GDIASQNM(+15.99)M(+15.99)R	R.GDIASQNM(+15.99)M(+15.99)R.A	TRUE	TRUE	51.16	10	4.1	577.755	2	14.6644	5251260	1676	0.8775	0.89	138	1	2899	2908	Oxidation (M);Oxidation (M)	M8:Oxidation (M):1000.00;M9:Oxidation (M):1000.00	DB Search	unreviewed	Cavia porcellus (Guinea pig)	3066	7	0.591617	4.56091e-06	***	0.69874	0	***	0.625623	6.62803e-13	***
1155.53	1154.52	1155.57	1154.56	0.04	-0.0376	H0UVC5_CAVPO	H0UVC5	VIM	Vimentin	TVYASSPGGAFV	R.TVYASSPGGAFV.T	TRUE	TRUE	41.82	12	0.5	578.29	2	32.3923	7201827	68963	0.9005	0.913	219	1	36	47			DB Search	unreviewed	Cavia porcellus (Guinea pig)	445	14	0.546617	0.0153946	*	0.721835	0	***	0.694718	0	***
1158.49	1157.48	1158.56	1157.56	0.07	-0.0742	A0A286XV31_CAVPO	A0A286XV31	CBX1	Chromobox 1	NSDEADLVPAK	K.NSDEADLVPAK.E	TRUE	TRUE	53.64	11	-1.1	579.787	2	22.7137	6132475	27627	0.912	0.9245	662	1	140	150			DB Search	unreviewed	Cavia porcellus (Guinea pig)	185	598	0.457753	0.150716	no sign	0.667732	0	***	0.686721	0	***
1159.53	1158.53	1159.55	1158.54	0.02	-0.0155	H0VHD0_CAVPO	H0VHD0	COL1A2	Collagen type I alpha 2 chain	DGHAGQPGPVGPA	K.DGHAGQPGPVGPA.G	TRUE	TRUE	52.7	13	-4.7	580.278	2	19.8976	5819326	16558	0.8835	0.896	1680	1	986	998			DB Search	unreviewed	Cavia porcellus (Guinea pig)	1287	2	0.450797	0.0719699	no sign	0.643834	2.29801e-12	***	0.695516	0	***
1160.52	1159.52	1160.54	1159.54	0.02	-0.0205	H0VT47_CAVPO	H0VT47	ARHGAP22	Rho GTPase activating protein 22	LEEELDQER	R.LEEELDQER.K	TRUE	TRUE	26.04	9	-0.4	580.777	2	21.3366	5977572	21876	0.913	0.9255	1420	1	660	668			DB Search	unreviewed	Cavia porcellus (Guinea pig)	720	1344	0.468912	0.723991	no sign	0.686194	0	***	0.689283	0	***
1165.51	1164.5	1165.55	1164.54	0.04	-0.0419	H0VYG3_CAVPO	H0VYG3	LMNA	Lamin A/C	AAYEAELGDAR	K.AAYEAELGDAR.K	TRUE	TRUE	53.41	11	0.5	583.28	2	23.1686	6179675	29515	0.918	0.9305	11600	1	79	89			DB Search	unreviewed	Cavia porcellus (Guinea pig)	624	34	0.505214	0.560144	no sign	0.632896	1.61911e-10	***	0.595717	6.81241e-08	***
1166.53	1165.52	1166.53	1165.52	0	0.004	H0UXD2_CAVPO	H0UXD2	LCP1	Lymphocyte cytosolic protein 1	EGESLEDLM(+15.99)K	R.EGESLEDLM(+15.99)K.L	TRUE	TRUE	52.72	10	0.6	583.768	2	24.5459	6334984	35672	0.917	0.9295	354	1	254	263	Oxidation (M)	M9:Oxidation (M):1000.00	DB Search	unreviewed	Cavia porcellus (Guinea pig)	627	194	0.567845	0.000347286	***	0.642385	6.5244e-11	***	0.570809	0.00482185	**
1167.55	1166.54	1167.55	1166.54	0.01	0.0052	B6V685_CAVPO	B6V685	SERPINB6	Serpin B6	LGMTDAFDAAR	R.LGMTDAFDAAR.A	TRUE	TRUE	53.58	11	1.9	584.28	2	30.849	7031682	63074	0.9315	0.9439	260	1	290	300			DB Search	unreviewed	Cavia porcellus (Guinea pig)	378	297	0.541238	0.329926	no sign	0.653208	0	***	0.630379	2.41102e-11	***
1198.66	1197.66	1198.67	1197.66	0	-0.0033	A0A286XDY8_CAVPO	A0A286XDY8		Tubulin beta chain	ALTVPELTQQV	R.ALTVPELTQQV.F	TRUE	TRUE	22.03	11	4.6	599.843	2	37.1705	7723455	84607	0.927	0.9394	284	1	283	293			DB Search	unreviewed	Cavia porcellus (Guinea pig)	444	71	0.611461	6.52212e-09	***	0.64294	6.18662e-15	***	0.547833	0.0346196	*
1199.66	1198.65	1199.66	1198.66	0.01	-0.0055	A0A286XGY1_CAVPO	A0A286XGY1	FLOT2	Flotillin	QVLLAQAEAEK	K.QVLLAQAEAEK.I	TRUE	TRUE	51.93	11	-2.8	600.336	2	25.6214	6455039	40559	0.9753	0.9877	397	1	308	318			DB Search	unreviewed	Cavia porcellus (Guinea pig)	428	423	0.544197	0.385216	no sign	0.579584	8.12834e-05	***	0.561453	0.00203922	**
1207.6	1206.59	1207.6	1206.59	0.01	0.0052	A0A286XF06_CAVPO	A0A286XF06		VWFA domain-containing protein	VLLFSDGNSQGA	R.VLLFSDGNSQGA.T	TRUE	TRUE	27.16	12	-0.3	604.303	2	34.3797	7419792	76416	0.914	0.9265	1250	1	859	870			DB Search	unreviewed	Cavia porcellus (Guinea pig)	948	23	0.372483	3.92781e-08	***	0.574281	4.20048e-05	***	0.720293	0	***
1210.6	1209.6	1210.61	1209.6	0	-0.0027	H0VQX1_CAVPO	H0VQX1	COL12A1	Collagen type XII alpha 1 chain	VGVVQYSSDTR	R.VGVVQYSSDTR.T	TRUE	TRUE	53.55	11	-1.3	605.808	2	21.9501	6046089	24313	0.916	0.9285	8950	1	180	190			DB Search	unreviewed	Cavia porcellus (Guinea pig)	3066	7	0.54054	0.0496382	*	0.738855	0	***	0.693671	0	***
1214.59	1213.58	1214.58	1213.58	0.01	0.0061	H0VHD0_CAVPO	H0VHD0	COL1A2	Collagen type I alpha 2 chain	EGPMGLP(+15.99)GIDGR	K.EGPMGLP(+15.99)GIDGR.P	TRUE	TRUE	51.58	12	1.1	607.798	2	30.3095	6960060	60364	0.93	0.9424	85200	1	435	446	Hydroxylation	P7:Hydroxylation:105.60	DB Search	unreviewed	Cavia porcellus (Guinea pig)	1287	2	0.613107	1.7352e-07	***	0.618218	5.22155e-08	***	0.510247	0.626123	no sign
1215.6	1214.59	1215.61	1214.6	0.01	-0.0123	Q6WDN9_CAVPO	Q6WDN9	ALB	Albumin	TVM(+15.99)GDFAAFLK	K.TVM(+15.99)GDFAAFLK.K	TRUE	TRUE	53.64	11	0.3	608.31	2	37.0201	7706071	84215	0.9499	0.9624	6670	2	570	580	Oxidation (M)	M3:Oxidation (M):1000.00	DB Search	unreviewed	Cavia porcellus (Guinea pig)	608	45	0.587392	0.000799692	***	0.618384	1.05023e-10	***	0.567879	0.00185816	**
1233.55	1232.54	1233.55	1232.54	0	-0.0016	H0UTQ3_CAVPO	H0UTQ3	MYH9	Myosin-9 (Myosin heavy chain 9) (Myosin heavy chain, non-muscle IIa) (Non-muscle myosin heavy chain IIa)	EQLEEEEEAK	K.EQLEEEEEAK.H	TRUE	TRUE	52.98	10	2.1	617.281	2	17.4334	5548989	7709	0.9887	1.0012	1720	1	1343	1352			DB Search	unreviewed	Cavia porcellus (Guinea pig)	1960	15	0.563178	0.00203237	**	0.702901	0	***	0.685106	0	***
1234.63	1233.62	1234.64	1233.63	0.01	-0.0063	H0W8M5_CAVPO	H0W8M5		Heterogeneous nuclear ribonucleoprotein A1 like 2	IEVIEIM(+15.99)TDR	K.IEVIEIM(+15.99)TDR.G	TRUE	FALSE	35.53	10	5.2	617.827	2	30.6268	7006156	62092	0.9653	0.9778	1740	1	131	140	Oxidation (M)	M7:Oxidation (M):1000.00	DB Search	unreviewed	Cavia porcellus (Guinea pig)	311	295	0.331584	1.41123e-13	***	0.472808	0.346252	no sign	0.625131	5.77147e-11	***
1236.59	1235.58	1236.61	1235.6	0.02	-0.0203	H0VBS1_CAVPO	H0VBS1	PDIA3	Protein disulfide-isomerase (EC 5.3.4.1)	GFPTIYFSPAH	R.GFPTIYFSPAH.K	TRUE	TRUE	35.81	11	1.9	618.81	2	37.6025	7773623	85687	0.9265	0.9389	71.2	1	449	459			DB Search	unreviewed	Cavia porcellus (Guinea pig)	505	101	0.474444	0.258617	no sign	0.575513	9.62173e-05	***	0.589203	3.30502e-07	***
1237.58	1236.57	1237.56	1236.56	0.02	0.0155	H0VRA0_CAVPO	H0VRA0	MYL9	Myosin regulatory light polypeptide 9 (Myosin regulatory light chain 2, smooth muscle isoform) (Myosin regulatory light chain 9)	EAFNMIDQNR	K.EAFNMIDQNR.D	TRUE	FALSE	53.24	10	-1.5	619.287	2	27.3208	6641967	48127	0.9305	0.9429	604	1	36	45			DB Search	unreviewed	Cavia porcellus (Guinea pig)	172	404	0.533577	0.314611	no sign	0.566323	0.0033828	**	0.534501	0.119973	no sign
1240.66	1239.65	1240.65	1239.65	0	0.0033	A0A286XXD4_CAVPO	A0A286XXD4	TNXB	Tenascin XB	EVTVPSLEPNR	R.EVTVPSLEPNR.R	TRUE	TRUE	45.16	11	-4.5	620.83	2	29.0739	6833534	55614	0.9085	0.921	2110	1	2665	2675			DB Search	unreviewed	Cavia porcellus (Guinea pig)	3465	11	0.516512	0.870403	no sign	0.502629	0.900239	no sign	0.463399	0.61215	no sign
1241.62	1240.62	1241.62	1240.61	0.01	0.0074	H0VAA9_CAVPO	H0VAA9	COL6A5	Collagen type VI alpha 5 chain	VSFGQNFDSLK	R.VSFGQNFDSLK.N	TRUE	TRUE	51.95	11	1	621.315	2	31.5338	7107023	65727	0.9867	0.9992	791	1	612	622			DB Search	unreviewed	Cavia porcellus (Guinea pig)	2558	166	0.568253	0.0124973	*	0.556126	0.00189509	**	0.507056	0.422608	no sign
1254.66	1253.66	1254.66	1253.65	0	0.0002	H0VHA2_CAVPO	H0VHA2	COL4A2	Collagen type IV alpha 2 chain	ILAPAGAM(+15.99)GPQGR	R.ILAPAGAM(+15.99)GPQGR.R	TRUE	TRUE	51.61	13	-0.7	627.837	2	22.4111	6095165	26189	0.9569	0.9693	1660	1	1210	1222	Oxidation (M)	M8:Oxidation (M):1000.00	DB Search	unreviewed	Cavia porcellus (Guinea pig)	1479	371	0.464681	0.192888	no sign	0.589878	6.74202e-05	***	0.62677	3.52404e-10	***
1255.67	1254.66	1255.67	1254.66	0	0.0024	A0A286XF06_CAVPO	A0A286XF06		VWFA domain-containing protein	TNVDAIKYFGK	K.TNVDAIKYFGK.G	TRUE	TRUE	53.49	11	1.1	628.341	2	28.0152	6719631	51215	1.0081	1.0205	267	1	115	125			DB Search	unreviewed	Cavia porcellus (Guinea pig)	948	23	0.453203	0.118547	no sign	0.579922	0.00283737	**	0.603907	2.10076e-08	***
1261.62	1260.61	1261.62	1260.61	0	-0.004	A0A286XBZ1_CAVPO	A0A286XBZ1	PLEC	Plectin	QQLVASMEEAR	K.QQLVASMEEAR.R	TRUE	TRUE	53.58	11	4.1	631.319	2	25.5142	6442250	40042	0.9902	1.0026	219	1	2689	2699			DB Search	unreviewed	Cavia porcellus (Guinea pig)	4689	9	0.421859	0.0060892	**	0.406976	9.16517e-09	***	0.39484	4.9569e-05	***
1262.63	1261.62	1262.64	1261.63	0.01	-0.0104	H0VZD9_CAVPO	H0VZD9	ATP5F1B	ATP synthase subunit beta (EC 7.1.2.2)	TIAMDGTEGLVR	R.TIAMDGTEGLVR.G	TRUE	TRUE	53.63	12	0	631.827	2	29.405	6872752	57072	0.933	0.9454	349	1	110	121			DB Search	unreviewed	Cavia porcellus (Guinea pig)	487	181	0.493507	0.735039	no sign	0.496879	0.706267	no sign	0.468155	0.692634	no sign
1265.74	1264.73	1265.76	1264.75	0.02	-0.0171	A0A286XXJ3_CAVPO	A0A286XXJ3	PTK7	Protein tyrosine kinase 7 (inactive)	VVLAPQDVVVAR	R.VVLAPQDVVVAR.N	TRUE	TRUE	53.64	12	1.1	633.386	2	32.2213	7181338	68298	0.9818	0.9942	1560	1	220	231			DB Search	unreviewed	Cavia porcellus (Guinea pig)	1063	1044	0.291846	0	***	0.337213	0	***	0.534245	0.195436	no sign
1266.73	1265.72	1266.75	1265.75	0.03	-0.0263	H0W0W7_CAVPO	H0W0W7	FAM98B	Family with sequence similarity 98 member B	TTVTLAHLLAAR	K.TTVTLAHLLAAR.E	TRUE	TRUE	53.62	12	-1.3	633.882	2	33.8773	7367099	74699	0.9892	1.0016	338	1	264	275			DB Search	unreviewed	Cavia porcellus (Guinea pig)	425	691	0.334039	4.07755e-15	***	0.336435	0	***	0.478776	0.316825	no sign
1267.65	1266.65	1267.66	1266.65	0	-0.0044	A0A286XR01_CAVPO	A0A286XR01	AK1	Adenylate kinase isoenzyme 1 (AK 1) (EC 2.7.4.3) (EC 2.7.4.6) (ATP-AMP transphosphorylase 1) (ATP:AMP phosphotransferase) (Adenylate monophosphate kinase) (Myokinase)	ATEPVIAFYEK	K.ATEPVIAFYEK.R	TRUE	TRUE	53.48	11	-0.7	634.334	2	32.8507	7250756	70692	0.9604	0.9728	2030	1	172	182			DB Search	unreviewed	Cavia porcellus (Guinea pig)	210	360	0.484823	0.687194	no sign	0.479043	0.434164	no sign	0.489079	0.695793	no sign
1268.67	1267.66	1268.68	1267.67	0	-0.0031	FETUA_CAVPO	O70159	AHSG	Alpha-2-HS-glycoprotein (Fetuin-A)	VVHAANAALAAFN	K.VVHAANAALAAFN.A	TRUE	TRUE	53.6	13	0.5	634.844	2	30.2829	6968902	60710	0.9648	0.9773	2720	2	160	172			DB Search	reviewed	Cavia porcellus (Guinea pig)	358	29	0.545788	0.0181225	*	0.557006	0.00290646	**	0.519292	0.68233	no sign
1269.66	1268.65	1269.66	1268.65	0.01	0.0059	H0V9L1_CAVPO	H0V9L1	CILP2	Cartilage intermediate layer protein 2	RSPSAPQTLQGQ	A.RSPSAPQTLQGQ	TRUE	TRUE	42.68	12	-1.9	635.332	2	19.1458	5742233	14041	0.9509	0.9634	541	1	1138	1149			DB Search	unreviewed	Cavia porcellus (Guinea pig)	1149	52	0.540885	0.0580392	no sign	0.606482	3.97803e-06	***	0.576699	0.00733228	**
1271.73	1270.73	1271.74	1270.74	0.01	-0.0095	H0V1F1_CAVPO	H0V1F1	MFGE8	Milk fat globule-EGF factor 8 protein	KQVTGIITQGAR	K.KQVTGIITQGAR.D	TRUE	TRUE	52.08	12	0.2	636.378	2	21.5636	6002977	22737	0.9678	0.9803	14700	1	342	353			DB Search	unreviewed	Cavia porcellus (Guinea pig)	432	51	0.418326	5.23929e-05	***	0.433383	4.26545e-05	***	0.512186	0.892944	no sign
1276.64	1275.63	1276.63	1275.62	0	0.0044	A0A286XED8_CAVPO	A0A286XED8	LOC100721922	Transferrin-like domain-containing protein	EFQLFSSPHGK	S.EFQLFSSPHGK.D	TRUE	TRUE	50.68	11	-1	638.821	2	29.8963	6922834	59010	0.9733	0.9857	6750	1	300	310			DB Search	unreviewed	Cavia porcellus (Guinea pig)	700	498	0.450064	0.266987	no sign	0.616036	8.86829e-07	***	0.629893	1.36059e-09	***
1277.07	1276.06	1276.72	1275.71	0.36	0.3568	H0VQX1_CAVPO	H0VQX1	COL12A1	Collagen type XII alpha 1 chain	DIGVEVFSLGIK	R.DIGVEVFSLGIK.A	TRUE	TRUE	53.62	12	2.9	638.865	2	41.6688	8208873	91417	0.9589	0.9713	1020	1	267	278			DB Search	unreviewed	Cavia porcellus (Guinea pig)	3066	7	0.541902	0.258116	no sign	0.467805	0.0547451	no sign	0.469327	0.00153042	**
1280.56	1279.55	1280.55	1279.54	0.01	0.0107	H0VY86_CAVPO	H0VY86	UPF1	UPF1 RNA helicase and ATPase	DETGELSSADEK	K.DETGELSSADEK.R	TRUE	TRUE	53.63	12	0.2	640.781	2	18.5643	5674702	11646	0.9629	0.9753	190	1	573	584			DB Search	unreviewed	Cavia porcellus (Guinea pig)	1109	581	0.604139	7.01245e-06	***	0.653533	1.29972e-14	***	0.569188	0.000276791	***
1281.62	1280.61	1281.61	1280.61	0.01	0.0051	A0A286XGN7_CAVPO	A0A286XGN7	ADD3	Adducin 3	VGEVEFEGLM(+15.99)R	K.VGEVEFEGLM(+15.99)R.T	TRUE	TRUE	53.45	11	0.2	641.313	2	30.1115	6949321	60009	0.9504	0.9629	174	1	366	376	Oxidation (M)	M10:Oxidation (M):1000.00	DB Search	unreviewed	Cavia porcellus (Guinea pig)	706	449	0.489988	0.834616	no sign	0.647988	1.77865e-11	***	0.642253	2.14722e-14	***
1282.59	1281.58	1282.6	1281.59	0.01	-0.0075	H0VU98_CAVPO	H0VU98	STX4	Syntaxin 4	LGSPDDEFFQK	R.LGSPDDEFFQK.V	TRUE	TRUE	36.09	11	8.6	641.809	2	29.8583	6925786	59130	0.9434	0.9559	259	1	34	44			DB Search	unreviewed	Cavia porcellus (Guinea pig)	298	1073	0.45516	0.157496	no sign	0.60548	1.20789e-06	***	0.638557	6.69309e-14	***
1287.72	1286.71	1287.73	1286.72	0.01	-0.0112	H0VNU3_CAVPO	H0VNU3		Heterochromatin protein 1-binding protein 3	LEDILPLAFTR	K.LEDILPLAFTR.L	TRUE	TRUE	53.05	11	2.6	644.373	2	41.8397	8228856	91576	0.9514	0.9638	1260	1	257	267			DB Search	unreviewed	Cavia porcellus (Guinea pig)	520	315	0.445943	0.0222506	*	0.488252	0.320318	no sign	0.555874	0.0871901	no sign
1289.63	1288.63	1289.61	1288.6	0.02	0.0225	H0VJX8_CAVPO	H0VJX8	SRSF6	Serine and arginine rich splicing factor 6	QAGEVTYADAHK	R.QAGEVTYADAHK.E	TRUE	FALSE	53.64	12	-3	645.31	2	16.7821	5479007	5695	1.0116	1.024	512	1	132	143			DB Search	unreviewed	Cavia porcellus (Guinea pig)	318	741	0.515405	0.585624	no sign	0.591575	1.88868e-05	***	0.577659	0.000906794	***
1293.69	1292.68	1293.68	1292.67	0.01	0.0118	H0W5L8_CAVPO	H0W5L8	SERPINH1	Serpin H1 (Collagen-binding protein)	DTQSGSLLFIGR	R.DTQSGSLLFIGR.L	TRUE	TRUE	53.6	12	-3	647.344	2	35.7903	7572573	80989	0.9648	0.9773	1090	1	394	405			DB Search	unreviewed	Cavia porcellus (Guinea pig)	418	137	0.361468	2.58358e-09	***	0.560114	0.00395418	**	0.676237	0	***
1295.65	1294.64	1295.65	1294.64	0	-0.0013	H0V9E4_CAVPO	H0V9E4	DDX5	Probable ATP-dependent RNA helicase DDX5 (EC 3.6.4.13) (DEAD box protein 5)	TTYLVLDEADR	R.TTYLVLDEADR.M	TRUE	TRUE	53.27	11	-3.4	648.328	2	31.0594	7055197	63933	0.9708	0.9833	1050	1	242	252			DB Search	unreviewed	Cavia porcellus (Guinea pig)	614	274	0.502275	0.379291	no sign	0.736653	0	***	0.711616	0	***
1298.62	1297.61	1298.62	1297.61	0	-0.0003	H0V961_CAVPO	H0V961	ALPL	Alkaline phosphatase (EC 3.1.3.1)	QALHEAVEMDR	K.QALHEAVEMDR.A	TRUE	TRUE	52.73	11	0.4	649.814	2	21.0479	5947280	20848	0.9693	0.9818	840	1	347	357			DB Search	unreviewed	Cavia porcellus (Guinea pig)	524	150	0.472342	0.886827	no sign	0.700112	0	***	0.680787	0	***
1301.62	1300.62	1301.61	1300.6	0.01	0.0105	H0V0L8_CAVPO	H0V0L8	COL1A1	Collagen type I alpha 1 chain	FAGPP(+15.99)GADGQP(+15.99)GAK	G.FAGPP(+15.99)GADGQP(+15.99)GAK.G	TRUE	FALSE	31.65	14	-8.3	651.307	2	18.4278	5659132	11180	0.9579	0.9703	344	1	803	816	Hydroxylation;Hydroxylation	P5:Hydroxylation:17.01;P11:Hydroxylation:0.00	DB Search	unreviewed	Cavia porcellus (Guinea pig)	1454	1	0.27743	0	***	0.538672	0.0448948	*	0.748392	0	***
1302.61	1301.6	1302.62	1301.61	0.01	-0.0105	A0A286XXD4_CAVPO	A0A286XXD4	TNXB	Tenascin XB	MHLYGFHGGQR	K.MHLYGFHGGQR.V	TRUE	TRUE	52.28	11	2.4	651.816	2	22.3404	6088320	25952	1.0076	1.02	1980	1	1094	1104			DB Search	unreviewed	Cavia porcellus (Guinea pig)	3465	11	0.290325	0	***	0.551978	0.00975284	**	0.720928	0	***
1303.59	1302.58	1303.6	1302.59	0.01	-0.0092	H0V2J1_CAVPO	H0V2J1	HSPA8	Heat shock cognate 71 kDa protein (EC 3.6.4.10) (Heat shock 70 kDa protein 8)	NSLESYAFNMK	K.NSLESYAFNMK.A	TRUE	TRUE	53.6	11	2.7	652.307	2	31.9557	7152999	67335	0.9857	0.9982	1260	1	540	550			DB Search	unreviewed	Cavia porcellus (Guinea pig)	646	54	0.39342	2.54283e-05	***	0.575947	0.00696785	**	0.676623	0	***
1308.65	1307.64	1308.64	1307.64	0	0.0035	H0V0L8_CAVPO	H0V0L8	COL1A1	Collagen type I alpha 1 chain	DGLNGLP(+15.99)GPIGP(+15.99)P(+15.99)G	K.DGLNGLP(+15.99)GPIGP(+15.99)P(+15.99)G.P	TRUE	TRUE	39.7	14	-5.1	654.824	2	31.7977	7135412	66740	0.9534	0.9658	625	2	1143	1156	Hydroxylation;Hydroxylation;Hydroxylation	P7:Hydroxylation:5.47;P12:Hydroxylation:30.32;P13:Hydroxylation:29.39	DB Search	unreviewed	Cavia porcellus (Guinea pig)	1454	1	0.49516	0.96695	no sign	0.714681	0	***	0.72205	0	***
1319.59	1318.58	1319.59	1318.59	0	-0.0031	H0V2J1_CAVPO	H0V2J1	HSPA8	Heat shock cognate 71 kDa protein (EC 3.6.4.10) (Heat shock 70 kDa protein 8)	NSLESYAFNM(+15.99)K	K.NSLESYAFNM(+15.99)K.A	TRUE	TRUE	53.63	11	-1.3	660.302	2	27.8522	6698012	50364	0.9773	0.9897	1440	1	540	550	Oxidation (M)	M10:Oxidation (M):1000.00	DB Search	unreviewed	Cavia porcellus (Guinea pig)	646	54	0.500152	0.621956	no sign	0.696437	0	***	0.702983	0	***
1320.59	1319.58	1320.6	1319.59	0.01	-0.0113	A0A286Y3P8_CAVPO	A0A286Y3P8	TMSB4X	Thymosin beta	S(+42.01)DKPDM(+15.99)AEIEK	M.S(+42.01)DKPDM(+15.99)AEIEK.F	TRUE	TRUE	52.37	11	-0.3	660.805	2	19.0261	5719736	13256	1.0012	1.0136	12600	3	2	12	Acetylation (N-term);Oxidation (M)	S1:Acetylation (N-term):1000.00;M6:Oxidation (M):1000.00	DB Search	unreviewed	Cavia porcellus (Guinea pig)	44	567	0.544681	0.00331036	**	0.727955	0	***	0.70226	0	***
1323.68	1322.67	1323.67	1322.67	0.01	0.005	H0UXI0_CAVPO	H0UXI0	ATP2A1	Calcium-transporting ATPase (EC 7.2.2.10)	NMLFSGTNIAAGK	K.NMLFSGTNIAAGK.A	TRUE	FALSE	53.62	13	4.6	662.346	2	32.2501	7186204	68444	0.9723	0.9847	466	1	206	218			DB Search	unreviewed	Cavia porcellus (Guinea pig)	1001	146	0.602708	1.24708e-07	***	0.818994	0	***	0.721109	0	***
1324.68	1323.67	1324.68	1323.67	0	-0.0008	H0VTL7_CAVPO	H0VTL7	SMARCA4	SWI/SNF related, matrix associated, actin dependent regulator of chromatin, subfamily a, member 4	ELPEYYELIR	K.ELPEYYELIR.K	FALSE	TRUE	32.12	10	2	662.847	2	36.4483	7647064	82792	0.9683	0.9808	180	1	1482	1491			DB Search	unreviewed	Cavia porcellus (Guinea pig)	1636	746	0.595247	5.97765e-06	***	0.793487	0	***	0.717027	0	***
1325.71	1324.7	1325.71	1324.7	0	0.0046	A0A286XLB5_CAVPO	A0A286XLB5	DDX17	RNA helicase (EC 3.6.4.13)	VLEEANQAINPK	K.VLEEANQAINPK.L	TRUE	TRUE	53.58	12	-1.6	663.358	2	23.5624	6225901	31373	1.0101	1.0225	833	1	536	547			DB Search	unreviewed	Cavia porcellus (Guinea pig)	729	212	0.555924	0.0133464	*	0.76507	0	***	0.717214	0	***
1326.65	1325.64	1326.65	1325.64	0	-0.0046	A0A286XDU8_CAVPO	A0A286XDU8		Uncharacterized protein	FATTM(+15.99)YQHLAK	R.FATTM(+15.99)YQHLAK.S	TRUE	TRUE	53.63	11	1.3	663.833	2	22.5042	6107932	26684	1.0354	1.0478	531	1	88	98	Oxidation (M)	M5:Oxidation (M):1000.00	DB Search	unreviewed	Cavia porcellus (Guinea pig)	104	703	0.427094	0.00410446	**	0.610605	5.61825e-07	***	0.685879	0	***
1327.68	1326.67	1327.66	1326.66	0.02	0.0164	H0VKU3_CAVPO	H0VKU3	VIT	Vitrin	IGAVQYTYEQR	R.IGAVQYTYEQR.L	TRUE	TRUE	53.55	11	-0.4	664.338	2	24.4823	6326102	35286	0.9912	1.0036	1520	1	506	516			DB Search	unreviewed	Cavia porcellus (Guinea pig)	650	182	0.435951	0.0187817	*	0.600784	1.4748e-05	***	0.663752	0	***
1328.65	1327.64	1328.65	1327.64	0	0	H0VRA0_CAVPO	H0VRA0	MYL9	Myosin regulatory light polypeptide 9 (Myosin regulatory light chain 2, smooth muscle isoform) (Myosin regulatory light chain 9)	EDLHDMLASLGK	K.EDLHDMLASLGK.N	TRUE	FALSE	45.29	12	4.4	664.835	2	36.696	7674191	83487	0.9798	0.9922	29.5	1	52	63			DB Search	unreviewed	Cavia porcellus (Guinea pig)	172	404	0.401849	6.2147e-06	***	0.639207	2.28761e-10	***	0.719807	0	***
1332.64	1331.63	1332.64	1331.63	0	-0.0025	H0VHZ2_CAVPO	H0VHZ2	TPM1	Tropomyosin 1	ATDAEADVASLNR	K.ATDAEADVASLNR.R	TRUE	FALSE	53.62	13	-0.6	666.825	2	24.0073	6273984	33200	0.9634	0.9758	11400	2	82	94			DB Search	unreviewed	Cavia porcellus (Guinea pig)	288	135	0.544177	0.103731	no sign	0.62885	5.33848e-10	***	0.593859	1.61115e-05	***
1333.64	1332.64	1333.64	1332.63	0	0.0002	H0VQX1_CAVPO	H0VQX1	COL12A1	Collagen type XII alpha 1 chain	WDPSPSPVTGYK	R.WDPSPSPVTGYK.V	TRUE	TRUE	52.89	12	0.8	667.328	2	27.9353	6708815	50783	0.9454	0.9579	2140	1	355	366			DB Search	unreviewed	Cavia porcellus (Guinea pig)	3066	7	0.589107	2.31155e-06	***	0.667484	1.67249e-14	***	0.542061	0.00169446	**
1339.66	1338.66	1339.66	1338.66	0	0.0004	H0VPL5_CAVPO	H0VPL5	MMP8	Matrix metallopeptidase 8	DISNFGFPSTVR	R.DISNFGFPSTVR.A	TRUE	TRUE	33.2	12	-1.9	670.337	2	35.4837	7542467	80147	0.9489	0.9614	75.1	1	367	378			DB Search	unreviewed	Cavia porcellus (Guinea pig)	468	1590	0.642196	3.79755e-13	***	0.824693	0	***	0.701743	0	***
1341.59	1340.58	1341.61	1340.6	0.02	-0.0198	B5APS7_CAVPO	B5APS7	DCN	Decorin	SSGIENGAFQGM(+15.99)K	K.SSGIENGAFQGM(+15.99)K.R	TRUE	TRUE	53.65	13	1.5	671.312	2	21.6311	6009828	22980	0.9609	0.9733	86600	4	190	202	Oxidation (M)	M12:Oxidation (M):1000.00	DB Search	unreviewed	Cavia porcellus (Guinea pig)	361	68	0.480757	0.86863	no sign	0.703807	0	***	0.715344	0	***
1344.63	1343.63	1344.64	1343.64	0.01	-0.0105	H0V0L8_CAVPO	H0V0L8	COL1A1	Collagen type I alpha 1 chain	GFP(+15.99)GLP(+15.99)GPSGEPGK(+15.99)	R.GFP(+15.99)GLP(+15.99)GPSGEPGK(+15.99).Q	TRUE	FALSE	53.64	14	-1.7	672.827	2	26.5615	6583955	45811	0.93	0.9424	737000	2	961	974	Hydroxylation;Hydroxylation;Hydroxylation	P3:Hydroxylation:98.37;P6:Hydroxylation:48.87;K14:Hydroxylation:0.00	DB Search	unreviewed	Cavia porcellus (Guinea pig)	1454	1	0.510233	0.313109	no sign	0.788158	0	***	0.74209	0	***
1345.65	1344.64	1345.64	1344.63	0.01	0.0092	H0VQX1_CAVPO	H0VQX1	COL12A1	Collagen type XII alpha 1 chain	VSWTPPSDSVDR	R.VSWTPPSDSVDR.Y	TRUE	TRUE	52.09	12	2	673.327	2	27.3615	6643930	48202	0.9972	1.0096	7380	2	1404	1415			DB Search	unreviewed	Cavia porcellus (Guinea pig)	3066	7	0.602327	4.40115e-07	***	0.842216	0	***	0.740956	0	***
1347.71	1346.71	1347.7	1346.69	0.01	0.012	A0A286XED8_CAVPO	A0A286XED8	LOC100721922	Transferrin-like domain-containing protein	GTNFQLNQLQGK	K.GTNFQLNQLQGK.K	TRUE	TRUE	53.41	12	6.4	674.361	2	28.4417	6766797	53069	0.9952	1.0076	317	1	123	134			DB Search	unreviewed	Cavia porcellus (Guinea pig)	700	498	0.568509	0.0530914	no sign	0.780501	0	***	0.729119	0	***
1348.63	1347.63	1348.62	1347.62	0.01	0.0098	H0UTQ3_CAVPO	H0UTQ3	MYH9	Myosin-9 (Myosin heavy chain 9) (Myosin heavy chain, non-muscle IIa) (Non-muscle myosin heavy chain IIa)	DELADEIANSSGK	R.DELADEIANSSGK.G	TRUE	TRUE	53.14	13	-2.5	674.816	2	26.3238	6532785	43729	0.9718	0.9843	3650	1	1704	1716			DB Search	unreviewed	Cavia porcellus (Guinea pig)	1960	15	0.379197	2.19507e-07	***	0.547134	0.155439	no sign	0.686596	0	***
1349.65	1348.64	1349.65	1348.64	0	-0.0003	H0UUU2_CAVPO	H0UUU2	COL2A1	Collagen type II alpha 1 chain	EK(+15.99)GPDPLQYMR	R.EK(+15.99)GPDPLQYMR.A	TRUE	TRUE	53.58	11	-1.1	675.331	2	28.7297	6798203	54267	0.9668	0.9793	11500	1	1230	1240	Hydroxylation	K2:Hydroxylation:55.92	DB Search	unreviewed	Cavia porcellus (Guinea pig)	1487	3	0.438848	0.0131271	*	0.608869	5.91438e-06	***	0.675458	7.73328e-16	***
1350.64	1349.63	1350.64	1349.63	0	0.0017	H0VQ01_CAVPO	H0VQ01	IQGAP1	IQ motif containing GTPase activating protein 1	ALESGDMNTVWK	R.ALESGDMNTVWK.Q	TRUE	TRUE	53.64	12	6.6	675.829	2	29.6611	6901180	58124	1.0026	1.0151	232	1	456	467			DB Search	unreviewed	Cavia porcellus (Guinea pig)	1603	91	0.445625	0.0411004	*	0.619654	3.93627e-07	***	0.663758	0	***
1351.62	1350.62	1351.63	1350.62	0	-0.0032	H0VIM0_CAVPO	H0VIM0	RAB5C	small monomeric GTPase (EC 3.6.5.2)	FEIWDTAGQER	K.FEIWDTAGQER.Y	TRUE	FALSE	53.09	11	2.8	676.322	2	32.684	7236063	70159	0.9663	0.9788	475	1	72	82			DB Search	unreviewed	Cavia porcellus (Guinea pig)	216	513	0.471305	0.360194	no sign	0.637216	1.4245e-10	***	0.668183	0	***
1353.63	1352.63	1353.63	1352.62	0	0.002	H0VKT6_CAVPO	H0VKT6	EPB41L2	Erythrocyte membrane protein band 4.1 like 2	TEM(+15.99)VTISDASQR	K.TEM(+15.99)VTISDASQR.T	TRUE	TRUE	52.44	12	1.4	677.323	2	21.3513	5978563	21923	0.9897	1.0021	1180	1	847	858	Oxidation (M)	M3:Oxidation (M):1000.00	DB Search	unreviewed	Cavia porcellus (Guinea pig)	977	154	0.559707	0.0107258	*	0.806748	0	***	0.730621	0	***
1354.62	1353.62	1354.62	1353.62	0	0.0002	ACTB_CAVPO	Q71FK5	ACTB	Actin, cytoplasmic 1 (EC 3.6.4.-) (Beta-actin) [Cleaved into: Actin, cytoplasmic 1, N-terminally processed]	DSYVGDEAQSKR	K.DSYVGDEAQSKR.G	TRUE	FALSE	53.63	12	-1.9	677.817	2	16.254	5418013	4173	1.0141	1.0265	4460	1	51	62			DB Search	reviewed	Cavia porcellus (Guinea pig)	375	19	0.575084	0.00316416	**	0.650068	1.16473e-13	***	0.588586	9.3379e-06	***
1355.75	1354.74	1355.76	1354.75	0.01	-0.0114	H0VTU4_CAVPO	H0VTU4	EMILIN3	Elastin microfibril interfacer 3	GPLTPPFGEILSK	R.GPLTPPFGEILSK.V	TRUE	TRUE	53.61	13	3.4	678.387	2	39.6947	7999432	89656	0.9867	0.9992	1170	1	244	256			DB Search	unreviewed	Cavia porcellus (Guinea pig)	773	993	0.617816	6.02698e-09	***	0.81953	0	***	0.722088	0	***
1356.64	1355.63	1356.65	1355.64	0.01	-0.0137	H0V8P9_CAVPO	H0V8P9	COL3A1	Collagen type III alpha 1 chain	VGPAGSP(+15.99)GSSGAP(+15.99)GAR	E.VGPAGSP(+15.99)GSSGAP(+15.99)GAR.G	TRUE	TRUE	53.64	16	-0.3	678.831	2	15.0612	5282747	2011	0.9364	0.9489	5610	1	352	367	Hydroxylation;Hydroxylation	P7:Hydroxylation:109.97;P13:Hydroxylation:172.54	DB Search	unreviewed	Cavia porcellus (Guinea pig)	1462	4	0.6624	5.23285e-14	***	0.802428	0	***	0.678119	0	***
1361.67	1360.66	1361.67	1360.66	0	0.002	H0V961_CAVPO	H0V961	ALPL	Alkaline phosphatase (EC 3.1.3.1)	ANEGTVGVSAATER	K.ANEGTVGVSAATER.T	TRUE	TRUE	53.65	14	-1.1	681.338	2	20.3498	5868297	18329	0.9917	1.0041	4170	1	123	136			DB Search	unreviewed	Cavia porcellus (Guinea pig)	524	150	0.345987	1.63393e-13	***	0.469273	0.0826708	no sign	0.625654	1.74753e-08	***
1362.66	1361.66	1362.65	1361.64	0.02	0.0154	A0A286XTX7_CAVPO	A0A286XTX7	SPTBN1	Spectrin beta chain	HQAFM(+15.99)AELASNK	K.HQAFM(+15.99)AELASNK.E	TRUE	TRUE	33.64	12	0.9	681.83	2	21.6474	6017659	23259	0.9942	1.0066	387	1	1316	1327	Oxidation (M)	M5:Oxidation (M):1000.00	DB Search	unreviewed	Cavia porcellus (Guinea pig)	2364	30	0.370222	1.17511e-09	***	0.469337	0.0408053	*	0.581574	0.000225809	***
1364.62	1363.61	1364.64	1363.64	0.02	-0.0226	H0V0L8_CAVPO	H0V0L8	COL1A1	Collagen type I alpha 1 chain	GP(+15.99)SGPQGPSGPP(+15.99)GPK(+15.99)	R.GP(+15.99)SGPQGPSGPP(+15.99)GPK(+15.99).G	TRUE	TRUE	53.65	15	-1.3	682.827	2	16.7127	5461545	5225	0.9838	0.9962	27400	2	406	420	Hydroxylation;Hydroxylation;Hydroxylation	P2:Hydroxylation:50.22;P12:Hydroxylation:16.90;K15:Hydroxylation:11.06	DB Search	unreviewed	Cavia porcellus (Guinea pig)	1454	1	0.329406	8.62558e-14	***	0.422241	3.91347e-05	***	0.58201	2.83261e-05	***
1365.62	1364.61	1365.63	1364.62	0.01	-0.0096	A0A286XMG7_CAVPO	A0A286XMG7	ATP6V1G1	V-type proton ATPase subunit G	EEAQAEIEQYR	K.EEAQAEIEQYR.L	TRUE	TRUE	53.58	11	-2.3	683.319	2	23.3319	6199407	30367	0.9982	1.0106	1150	1	35	45			DB Search	unreviewed	Cavia porcellus (Guinea pig)	115	1830	0.442133	0.0128421	*	0.56543	0.000642077	***	0.651952	7.28283e-14	***
1366.62	1365.61	1366.63	1365.62	0.01	-0.0142	H0VQ01_CAVPO	H0VQ01	IQGAP1	IQ motif containing GTPase activating protein 1	ALESGDM(+15.99)NTVWK	R.ALESGDM(+15.99)NTVWK.Q	TRUE	TRUE	53.64	12	2.5	683.823	2	25.3973	6430469	39589	0.9887	1.0012	431	1	456	467	Oxidation (M)	M7:Oxidation (M):1000.00	DB Search	unreviewed	Cavia porcellus (Guinea pig)	1603	91	0.441683	0.00982494	**	0.691108	0	***	0.736356	0	***
1367.62	1366.61	1367.69	1366.68	0.08	-0.0758	H0V8P9_CAVPO	H0V8P9	COL3A1	Collagen type III alpha 1 chain	GESGAP(+15.99)GLP(+15.99)GIAGPR	K.GESGAP(+15.99)GLP(+15.99)GIAGPR.G	TRUE	TRUE	53.65	15	-3.3	684.35	2	26.2318	6525872	43424	0.9569	0.9693	83700	2	779	793	Hydroxylation;Hydroxylation	P6:Hydroxylation:88.19;P9:Hydroxylation:64.28	DB Search	unreviewed	Cavia porcellus (Guinea pig)	1462	4	0.495644	0.851165	no sign	0.769658	0	***	0.735539	0	***
1368.65	1367.64	1368.64	1367.63	0.01	0.0095	H0VHD0_CAVPO	H0VHD0	COL1A2	Collagen type I alpha 2 chain	GAP(+15.99)GAIGAP(+15.99)GPAGATGD	R.GAP(+15.99)GAIGAP(+15.99)GPAGATGD.R	TRUE	TRUE	53.53	17	0.8	684.826	2	22.0811	6058872	24824	0.9614	0.9738	1920	1	646	662	Hydroxylation;Hydroxylation	P3:Hydroxylation:89.48;P9:Hydroxylation:48.87	DB Search	unreviewed	Cavia porcellus (Guinea pig)	1287	2	0.50186	0.811229	no sign	0.752862	0	***	0.725285	0	***
1370.62	1369.61	1370.63	1369.62	0.01	-0.013	H0UUU2_CAVPO	H0UUU2	COL2A1	Collagen type II alpha 1 chain	GEAGP(+15.99)TGARGPEGAQ	K.GEAGP(+15.99)TGARGPEGAQ.G	TRUE	TRUE	35.04	15	5.9	685.825	2	16.9881	5502245	6277	0.9663	0.9788	288	1	375	389	Hydroxylation	P5:Hydroxylation:9.45	DB Search	unreviewed	Cavia porcellus (Guinea pig)	1487	3	0.474278	0.365893	no sign	0.637675	2.53055e-09	***	0.666663	3.02082e-12	***
1371.62	1370.61	1371.69	1370.68	0.07	-0.0688	H0VGM8_CAVPO	H0VGM8	GATAD2B	GATA zinc finger domain containing 2B	ALQQEQEIEQR	K.ALQQEQEIEQR.L	TRUE	TRUE	43.93	11	5.4	686.353	2	20.3162	5867334	18310	0.9927	1.0051	350	1	468	478			DB Search	unreviewed	Cavia porcellus (Guinea pig)	593	1412	0.463381	0.289416	no sign	0.611447	2.74256e-06	***	0.63458	1.01386e-09	***
1375.6	1374.59	1375.64	1374.63	0.04	-0.0404	H0V2B9_CAVPO	H0V2B9	PDIA4	Protein disulfide-isomerase A4 (EC 5.3.4.1) (Endoplasmic reticulum resident protein 72)	FVEEHSTQWGR	K.FVEEHSTQWGR.T	TRUE	TRUE	53.18	11	2.8	688.328	2	21.7472	6024514	23506	1.0016	1.0141	934	1	629	639			DB Search	unreviewed	Cavia porcellus (Guinea pig)	644	167	0.590414	0.00118444	**	0.736915	0	***	0.691446	0	***
1376.6	1375.6	1376.64	1375.63	0.04	-0.0376	H0VFW2_CAVPO	H0VFW2	PCOLCE2	Procollagen C-endopeptidase enhancer 2	IM(+15.99)PNSFVMM(+15.99)FK	K.IM(+15.99)PNSFVMM(+15.99)FK.T	TRUE	TRUE	31.97	11	-10.8	688.819	2	35.8852	7586120	81320	1.0021	1.0146	71.5	1	358	368	Oxidation (M);Oxidation (M)	M2:Oxidation (M):56.47;M9:Oxidation (M):11.06	DB Search	unreviewed	Cavia porcellus (Guinea pig)	383	292	0.574704	0.00487897	**	0.630298	1.73606e-10	***	0.571015	0.000130428	***
1377.61	1376.6	1377.6	1376.59	0.01	0.0138	A0A286Y255_CAVPO	A0A286Y255		Tubulin/FtsZ 2-layer sandwich domain-containing protein	TIGGGDDSFNTFF	K.TIGGGDDSFNTFF.S	FALSE	TRUE	44.94	13	-4.1	689.301	2	41.658	8206972	91404	0.9609	0.9733	1020	1	38	50			DB Search	unreviewed	Cavia porcellus (Guinea pig)	297	134	0.614428	4.74916e-07	***	0.723743	0	***	0.632592	1.12259e-09	***
1383.66	1382.65	1383.67	1382.66	0.01	-0.0077	A0A286XPG4_CAVPO	A0A286XPG4	EDIL3	EGF like repeats and discoidin domains 3	DFGHVQFVGSYK	K.DFGHVQFVGSYK.L	TRUE	TRUE	53.64	12	-3.4	692.339	2	30.301	6971838	60814	1.0086	1.021	378	1	398	409			DB Search	unreviewed	Cavia porcellus (Guinea pig)	480	273	0.411301	9.2898e-05	***	0.519508	0.253112	no sign	0.620238	1.89285e-07	***
1388.62	1387.62	1388.65	1387.64	0.02	-0.0249	A0A286XZP1_CAVPO	A0A286XZP1	COL6A3	Collagen type VI alpha 3 chain	GETGDIGPM(+15.99)GLP(+15.99)GR	K.GETGDIGPM(+15.99)GLP(+15.99)GR.D	TRUE	TRUE	53.63	14	0.6	694.83	2	23.6856	6236641	31729	0.9469	0.9594	3630	1	1534	1547	Oxidation (M);Hydroxylation	M9:Oxidation (M):1000.00;P12:Hydroxylation:64.53	DB Search	unreviewed	Cavia porcellus (Guinea pig)	2507	5	0.483993	0.735785	no sign	0.705651	0	***	0.714477	0	***
1389.64	1388.63	1389.69	1388.68	0.05	-0.0494	H0V0L8_CAVPO	H0V0L8	COL1A1	Collagen type I alpha 1 chain	AGAQGPPGPAGPAGER	E.AGAQGPPGPAGPAGER.G	TRUE	TRUE	53.5	16	-1.9	695.348	2	19.0001	5722656	13344	0.9648	0.9773	961	1	606	621			DB Search	unreviewed	Cavia porcellus (Guinea pig)	1454	1	0.477569	0.841318	no sign	0.705683	0	***	0.701057	0	***
1390.72	1389.71	1390.74	1389.74	0.02	-0.0232	H0VHD0_CAVPO	H0VHD0	COL1A2	Collagen type I alpha 2 chain	P(+15.99)GPAGSVGPVGAVGPR	E.P(+15.99)GPAGSVGPVGAVGPR.G	TRUE	TRUE	53.65	16	4.6	695.881	2	26.6142	6563319	44999	1.0443	1.0567	1410	2	922	937	Hydroxylation	P1:Hydroxylation:20.41	DB Search	unreviewed	Cavia porcellus (Guinea pig)	1287	2	0.607769	1.25609e-08	***	0.757578	0	***	0.657487	2.26785e-15	***
1392.59	1391.58	1392.64	1391.64	0.06	-0.0585	H0V077_CAVPO	H0V077	VTN	Vitronectin	FDDGVLDPDFPR	R.FDDGVLDPDFPR.N	TRUE	TRUE	53.62	12	0.7	696.828	2	35.0889	7516214	79382	0.9688	0.9813	106000	3	230	241			DB Search	unreviewed	Cavia porcellus (Guinea pig)	482	110	0.498126	0.600124	no sign	0.687285	0	***	0.657917	9.27465e-12	***
1401.63	1400.63	1401.64	1400.64	0.01	-0.0088	H0V7D2_CAVPO	H0V7D2	SND1	Staphylococcal nuclease domain-containing protein (EC 3.1.31.1)	DTPDEPWAFPAR	K.DTPDEPWAFPAR.E	TRUE	TRUE	53.64	12	1.1	701.329	2	34.2024	7401277	75837	0.9638	0.9763	683	1	72	83			DB Search	unreviewed	Cavia porcellus (Guinea pig)	910	636	0.624806	1.04996e-10	***	0.790871	0	***	0.683106	0	***
1407.65	1406.65	1407.67	1406.66	0.01	-0.0127	H0W915_CAVPO	H0W915	PVALB	Parvalbumin	S(+42.01)M(+15.99)TDLLNAEDIK	M.S(+42.01)M(+15.99)TDLLNAEDIK.K	TRUE	TRUE	32.02	12	-6.3	704.336	2	33.8828	7364150	74582	1.0438	1.0562	229	1	2	13	Acetylation (N-term);Oxidation (M)	S1:Acetylation (N-term):1000.00;M2:Oxidation (M):1000.00	DB Search	unreviewed	Cavia porcellus (Guinea pig)	110	1582	0.453134	0.214066	no sign	0.643961	1.09589e-12	***	0.665709	0	***
1408.68	1407.68	1408.67	1407.67	0.01	0.0092	H0UYE7_CAVPO	H0UYE7	AARS1	Alanine--tRNA ligase (EC 6.1.1.7)	AVFDETYPDPVR	R.AVFDETYPDPVR.V	TRUE	TRUE	52.48	12	7.7	704.849	2	31.0289	7054204	63884	1.0007	1.0131	106	1	684	695			DB Search	unreviewed	Cavia porcellus (Guinea pig)	968	1494	0.433939	0.00639754	**	0.634587	4.59113e-11	***	0.718429	0	***
1409.68	1408.67	1409.68	1408.67	0	-0.001	H0VL04_CAVPO	H0VL04	P4HB	Protein disulfide-isomerase (EC 5.3.4.1)	YKPESDELTAEK	K.YKPESDELTAEK.I	TRUE	TRUE	53.64	12	-0.1	705.346	2	19.6218	5790030	15582	1.0205	1.0329	1840	1	329	340			DB Search	unreviewed	Cavia porcellus (Guinea pig)	509	102	0.455326	0.0769305	no sign	0.650311	3.88899e-15	***	0.702516	0	***
1410.67	1409.67	1410.67	1409.66	0.01	0.0063	H0V2J1_CAVPO	H0V2J1	HSPA8	Heat shock cognate 71 kDa protein (EC 3.6.4.10) (Heat shock 70 kDa protein 8)	RFDDAVVQSDMK	R.RFDDAVVQSDMK.H	TRUE	TRUE	53.48	12	1.5	705.841	2	24.3642	6315293	34861	1.0061	1.0185	449	1	77	88			DB Search	unreviewed	Cavia porcellus (Guinea pig)	646	54	0.456086	0.152598	no sign	0.675626	0	***	0.711946	0	***
1412.67	1411.66	1412.64	1411.63	0.03	0.0275	H0VHD0_CAVPO	H0VHD0	COL1A2	Collagen type I alpha 2 chain	RGP(+15.99)NGEVGSAGP(+15.99)P(+15.99)GP(+15.99)	K.RGP(+15.99)NGEVGSAGP(+15.99)P(+15.99)GP(+15.99).P	TRUE	TRUE	27.63	15	-14.3	706.816	2	18.6705	5687401	12073	0.9643	0.9768	141	1	351	365	Hydroxylation;Hydroxylation;Hydroxylation;Hydroxylation	P3:Hydroxylation:1000.00;P12:Hydroxylation:1000.00;P13:Hydroxylation:1000.00;P15:Hydroxylation:1000.00	DB Search	unreviewed	Cavia porcellus (Guinea pig)	1287	2	0.555053	0.00214548	**	0.74553	0	***	0.692212	0	***
1413.7	1412.69	1413.7	1412.69	0	0.0037	H0UX52_CAVPO	H0UX52	DDAH2	Dimethylarginine dimethylaminohydrolase 2	GGGDLPNSQEALQK	R.GGGDLPNSQEALQK.L	TRUE	TRUE	53.62	14	1.8	707.356	2	22.3864	6096153	26233	1.0136	1.026	547	1	238	251			DB Search	unreviewed	Cavia porcellus (Guinea pig)	285	1048	0.533625	0.0131271	*	0.68943	0	***	0.635372	1.62273e-09	***
1414.7	1413.69	1414.72	1413.71	0.02	-0.0201	H0V1F1_CAVPO	H0V1F1	MFGE8	Milk fat globule-EGF factor 8 protein	IFRGNLDNNSHK	K.IFRGNLDNNSHK.K	TRUE	TRUE	46.95	12	-1.4	707.865	2	17.1722	5519740	6780	1.022	1.0344	3750	1	388	399			DB Search	unreviewed	Cavia porcellus (Guinea pig)	432	51	0.476698	0.13896	no sign	0.601824	7.18124e-06	***	0.629226	1.12057e-09	***
1419.74	1418.73	1419.75	1418.74	0.01	-0.0103	H0VBP7_CAVPO	H0VBP7	EHD1	EH domain containing 1	ELVNNLGEIYQK	K.ELVNNLGEIYQK.I	TRUE	TRUE	49.21	12	1.7	710.381	2	31.7532	7132453	66613	1.023	1.0354	426	1	330	341			DB Search	unreviewed	Cavia porcellus (Guinea pig)	534	775	0.49312	0.898169	no sign	0.572405	0.00177279	**	0.552988	0.00121296	**
1423.68	1422.68	1423.68	1422.67	0	0.0033	H0UUU2_CAVPO	H0UUU2	COL2A1	Collagen type II alpha 1 chain	GEP(+15.99)GGVGPIGP(+15.99)P(+15.99)GER	R.GEP(+15.99)GGVGPIGP(+15.99)P(+15.99)GER.G	TRUE	TRUE	53.65	15	1	712.348	2	21.3533	5970738	21650	0.9897	1.0021	77500	3	495	509	Hydroxylation;Hydroxylation;Hydroxylation	P3:Hydroxylation:107.29;P11:Hydroxylation:50.22;P12:Hydroxylation:63.97	DB Search	unreviewed	Cavia porcellus (Guinea pig)	1487	3	0.548249	0.0042081	**	0.776672	0	***	0.717226	0	***
1427.71	1426.7	1427.71	1426.71	0	-0.0018	A0A286Y2R3_CAVPO	A0A286Y2R3	HNRNPM	Heterogeneous nuclear ribonucleoprotein M	MGPAMGPALGAGIER	R.MGPAMGPALGAGIER.M	TRUE	TRUE	53.65	15	7.6	714.369	2	31.8814	7146158	67102	1.0285	1.0409	1290	1	592	606			DB Search	unreviewed	Cavia porcellus (Guinea pig)	730	77	0.524989	0.517241	no sign	0.613413	7.4999e-09	***	0.602062	1.20066e-06	***
1428.72	1427.71	1428.71	1427.7	0.01	0.0117	A0A286X7T9_CAVPO	A0A286X7T9	FMOD	Fibromodulin (Keratan sulfate proteoglycan fibromodulin)	LSHNSLTNSGLATN	R.LSHNSLTNSGLATN.S	TRUE	TRUE	43.86	14	-8.3	714.854	2	23.1767	6184589	29709	1.0007	1.0131	865	2	275	288			DB Search	unreviewed	Cavia porcellus (Guinea pig)	376	92	0.517756	0.624874	no sign	0.590044	4.04053e-06	***	0.590474	5.76778e-05	***
1429.66	1428.65	1429.67	1428.66	0.01	-0.0111	H0V0L8_CAVPO	H0V0L8	COL1A1	Collagen type I alpha 1 chain	GANGAP(+15.99)GIAGAP(+15.99)GFP(+15.99)GA	K.GANGAP(+15.99)GIAGAP(+15.99)GFP(+15.99)GA.R	TRUE	TRUE	51.47	17	-2.1	715.34	2	29.1838	6842378	55962	0.9479	0.9604	12200	2	388	404	Hydroxylation;Hydroxylation;Hydroxylation	P6:Hydroxylation:1000.00;P12:Hydroxylation:1000.00;P15:Hydroxylation:1000.00	DB Search	unreviewed	Cavia porcellus (Guinea pig)	1454	1	0.468622	0.524409	no sign	0.723545	0	***	0.759275	0	***
1430.67	1429.66	1430.66	1429.65	0.01	0.0077	A0A286XNP9_CAVPO	A0A286XNP9	FLNA	Filamin A	SGQSAAGAAPGGGTDAR	R.SGQSAAGAAPGGGTDAR.D	TRUE	TRUE	53.42	17	-7	715.832	2	14.0162	5181720	1048	0.9798	0.9922	560	1	8	24			DB Search	unreviewed	Cavia porcellus (Guinea pig)	2645	22	0.426022	0.00487897	**	0.677279	7.86895e-16	***	0.756152	0	***
1435.66	1434.65	1435.67	1434.66	0.01	-0.0095	H0VFG9_CAVPO	H0VFG9	STRBP	Spermatid perinuclear RNA-binding protein	YELISETGGSHDK	K.YELISETGGSHDK.R	FALSE	TRUE	53.62	13	-2.3	718.34	2	22.6239	6120672	27152	1.0582	1.0706	523	1	527	539			DB Search	unreviewed	Cavia porcellus (Guinea pig)	672	266	0.519547	0.728891	no sign	0.52157	0.998665	no sign	0.460893	0.745335	no sign
1436.67	1435.67	1436.68	1435.68	0.01	-0.0093	H0UUU2_CAVPO	H0UUU2	COL2A1	Collagen type II alpha 1 chain	EK(+15.99)GPDPLQYM(+15.99)RA	R.EK(+15.99)GPDPLQYM(+15.99)RA.D	TRUE	TRUE	53	12	-5.3	718.845	2	23.3317	6201359	30431	1.0215	1.0339	6580	1	1230	1241	Hydroxylation;Oxidation (M)	K2:Hydroxylation:24.32;M10:Oxidation (M):1000.00	DB Search	unreviewed	Cavia porcellus (Guinea pig)	1487	3	0.56335	0.00846255	**	0.561352	0.00748964	**	0.480864	0.909773	no sign
1437.65	1436.65	1437.66	1436.65	0.01	-0.0059	H0V8R7_CAVPO	H0V8R7	COL5A2	Collagen type V alpha 2 chain	VGDQGPAGPP(+15.99)GGP(+15.99)GDK	R.VGDQGPAGPP(+15.99)GGP(+15.99)GDK.G	TRUE	TRUE	53.65	16	1.2	719.338	2	15.4408	5323877	2549	0.9634	0.9758	3020	1	953	968	Hydroxylation;Hydroxylation	P10:Hydroxylation:7.65;P13:Hydroxylation:19.27	DB Search	unreviewed	Cavia porcellus (Guinea pig)	1499	8	0.647126	5.23285e-14	***	0.67943	0	***	0.501814	0.178133	no sign
1439.79	1438.78	1439.76	1438.75	0.03	0.0314	A0A286XS30_CAVPO	A0A286XS30	SEPTIN11	Septin	A(+42.01)VAVGRPSNEELR	M.A(+42.01)VAVGRPSNEELR.N	TRUE	TRUE	25.58	13	1.8	720.388	2	25.8923	6482597	41685	1.0463	1.0587	1950	1	2	14	Acetylation (N-term)	A1:Acetylation (N-term):1000.00	DB Search	unreviewed	Cavia porcellus (Guinea pig)	429	251	0.373638	1.20395e-07	***	0.356147	2.04106e-14	***	0.429902	0.000675377	***
1445.62	1444.62	1445.67	1444.66	0.04	-0.042	H0VQH4_CAVPO	H0VQH4	PROZ	Protein Z, vitamin K dependent plasma glycoprotein	SSPASP(+15.99)GEAP(+15.99)WTAR	K.SSPASP(+15.99)GEAP(+15.99)WTAR.V	TRUE	TRUE	33.75	14	-5.8	723.335	2	23.5264	6222946	31250	1.0036	1.0161	521	1	235	248	Hydroxylation;Hydroxylation	P6:Hydroxylation:68.31;P10:Hydroxylation:50.34	DB Search	unreviewed	Cavia porcellus (Guinea pig)	406	392	0.418008	0.00017194	***	0.639105	4.08775e-10	***	0.712308	0	***
1451.66	1450.65	1451.66	1450.65	0	0.0005	H0UUR0_CAVPO	H0UUR0	CALR	Calreticulin	EQFLDGDAWTNR	K.EQFLDGDAWTNR.W	TRUE	TRUE	53.55	12	0.9	726.335	2	31.0856	7056189	63981	1.0161	1.0285	5000	2	25	36			DB Search	unreviewed	Cavia porcellus (Guinea pig)	417	300	0.429922	0.00227606	**	0.702473	0	***	0.758857	0	***
1457.64	1456.63	1457.67	1456.66	0.02	-0.0236	A0A286X8W5_CAVPO	A0A286X8W5	KRT5	Keratin, type II cytoskeletal 5 (Cytokeratin-5) (Keratin-5) (Type-II keratin Kb5)	VDALM(+15.99)DEINFM(+15.99)K	R.VDALM(+15.99)DEINFM(+15.99)K.L	TRUE	TRUE	53.64	12	-2.9	729.337	2	31.5749	7113873	65969	1.0076	1.02	329	1	291	302	Oxidation (M);Oxidation (M)	M5:Oxidation (M):1000.00;M11:Oxidation (M):1000.00	DB Search	unreviewed	Cavia porcellus (Guinea pig)	583	211	0.52884	0.121279	no sign	0.556075	0.0685119	no sign	0.49176	0.964842	no sign
1458.67	1457.66	1458.67	1457.66	0	0.0008	H0V2C0_CAVPO	H0V2C0	DYNC1H1	Dynein heavy chain, cytosolic	SIPLDEGEDEAQR	R.SIPLDEGEDEAQR.R	TRUE	TRUE	31.52	13	0.5	729.842	2	24.2178	6300556	34284	1.0031	1.0156	468	1	2384	2396			DB Search	unreviewed	Cavia porcellus (Guinea pig)	4637	142	0.52436	0.359914	no sign	0.507052	0.999134	no sign	0.471321	0.277025	no sign
1459.67	1458.66	1459.68	1458.67	0.01	-0.0147	H0V0L8_CAVPO	H0V0L8	COL1A1	Collagen type I alpha 1 chain	VGPP(+15.99)GPSGNAGPP(+15.99)GPP(+15.99)G	R.VGPP(+15.99)GPSGNAGPP(+15.99)GPP(+15.99)G.P	TRUE	TRUE	43.93	17	5.6	730.351	2	20.9778	5939509	20629	0.9748	0.9872	304	1	873	889	Hydroxylation;Hydroxylation;Hydroxylation	P4:Hydroxylation:0.00;P13:Hydroxylation:12.28;P16:Hydroxylation:0.00	DB Search	unreviewed	Cavia porcellus (Guinea pig)	1454	1	0.515786	0.341222	no sign	0.426102	7.55636e-06	***	0.373317	3.08115e-08	***
1461.77	1460.76	1461.79	1460.78	0.03	-0.0262	H0VMA2_CAVPO	H0VMA2	FN1	Fibronectin	VPGTSTSATLTGLTR	R.VPGTSTSATLTGLTR.G	TRUE	TRUE	53.65	15	2.5	731.404	2	28.7154	6788377	53881	1.0384	1.0508	27400	1	2242	2256			DB Search	unreviewed	Cavia porcellus (Guinea pig)	2478	6	0.467129	0.0386288	*	0.507396	0.509678	no sign	0.494153	0.237519	no sign
1462.69	1461.68	1462.69	1461.68	0	-0.0016	A0A286Y2E4_CAVPO	A0A286Y2E4	KRT13	Keratin 13	Q(+42.01)SPVSPERDYSR	K.Q(+42.01)SPVSPERDYSR.Y	TRUE	TRUE	20.98	12	8.2	731.859	2	18.4122	5651343	10943	0.9857	0.9982	411	1	131	142	Acetylation (N-term)	Q1:Acetylation (N-term):1000.00	DB Search	unreviewed	Cavia porcellus (Guinea pig)	434	434	0.500277	0.725439	no sign	0.513006	0.68787	no sign	0.487665	0.919757	no sign
1463.72	1462.72	1463.72	1462.71	0.01	0.007	H0W0Y6_CAVPO	H0W0Y6		Small ribosomal subunit protein uS5 (40S ribosomal protein S2)	SPYQEFTDHLVK	K.SPYQEFTDHLVK.T	TRUE	TRUE	33.84	12	7.5	732.37	2	30.6949	7017923	62531	1.0166	1.029	343	1	220	231			DB Search	unreviewed	Cavia porcellus (Guinea pig)	238	722	0.531253	0.0241454	*	0.555507	0.276118	no sign	0.496291	0.334769	no sign
1467.62	1466.61	1467.67	1466.66	0.06	-0.0561	A0A286XLP6_CAVPO	A0A286XLP6	TPM3	Tropomyosin 3	M(+15.99)LDQTLLDLNEM(+15.99)	R.M(+15.99)LDQTLLDLNEM(+15.99)	TRUE	TRUE	53.2	12	0.3	734.342	2	36.9883	7702221	84141	1.0071	1.0195	2350	1	274	285	Oxidation (M);Oxidation (M)	M1:Oxidation (M):1000.00;M12:Oxidation (M):1000.00	DB Search	unreviewed	Cavia porcellus (Guinea pig)	285	180	0.391194	1.97066e-06	***	0.565915	0.0195505	*	0.670602	0	***
1471.69	1470.69	1471.73	1470.72	0.04	-0.038	H0W6R4_CAVPO	H0W6R4		Histone-binding protein RBBP4 N-terminal domain-containing protein	TPSSDVLVFDYTK	K.TPSSDVLVFDYTK.H	FALSE	TRUE	53.63	13	5.3	736.376	2	34.6808	7453909	77493	1.029	1.0414	102	1	137	149			DB Search	unreviewed	Cavia porcellus (Guinea pig)	418	403	0.537539	0.0303094	*	0.581665	5.77139e-05	***	0.523387	0.0712169	no sign
1472.73	1471.73	1472.75	1471.74	0.01	-0.0117	A0A286XLP6_CAVPO	A0A286XLP6	TPM3	Tropomyosin 3	AADAEAEVASLNRR	K.AADAEAEVASLNRR.I	TRUE	TRUE	50.56	14	1.1	736.88	2	21.8537	6037262	23982	1.0711	1.0835	4210	2	79	92			DB Search	unreviewed	Cavia porcellus (Guinea pig)	285	180	0.396186	0.000145093	***	0.57139	0.00021706	***	0.624084	3.04776e-13	***
1473.63	1472.62	1473.66	1472.65	0.03	-0.0261	H0UVA7_CAVPO	H0UVA7	NCL	Nucleolin	M(+15.99)EGTEPTTAFNLF	K.M(+15.99)EGTEPTTAFNLF.V	TRUE	TRUE	43.59	13	-5.2	737.331	2	42.0392	8250676	91684	1.0066	1.019	59.8	1	301	313	Oxidation (M)	M1:Oxidation (M):1000.00	DB Search	unreviewed	Cavia porcellus (Guinea pig)	713	149	0.473213	0.0794448	no sign	0.660228	4.23799e-11	***	0.683424	0	***
1479.71	1478.7	1479.71	1478.7	0	0.0001	H0UUU2_CAVPO	H0UUU2	COL2A1	Collagen type II alpha 1 chain	AGDP(+15.99)GLQGPAGPP(+15.99)GEK	R.AGDP(+15.99)GLQGPAGPP(+15.99)GEK.G	TRUE	TRUE	53.65	16	0.2	740.36	2	20.0361	5827149	16829	0.9857	0.9982	169000	1	941	956	Hydroxylation;Hydroxylation	P4:Hydroxylation:127.18;P13:Hydroxylation:12.16	DB Search	unreviewed	Cavia porcellus (Guinea pig)	1487	3	0.478745	0.439126	no sign	0.606176	8.0148e-06	***	0.57625	8.95811e-08	***
1481.8	1480.79	1481.81	1480.8	0.01	-0.0086	H0V2J1_CAVPO	H0V2J1	HSPA8	Heat shock cognate 71 kDa protein (EC 3.6.4.10) (Heat shock 70 kDa protein 8)	SQIHDIVLVGGSTR	K.SQIHDIVLVGGSTR.I	TRUE	TRUE	53.65	14	3	741.412	2	28.2378	6744229	52213	1.0567	1.0691	1920	1	329	342			DB Search	unreviewed	Cavia porcellus (Guinea pig)	646	54	0.535603	0.0935065	no sign	0.574492	0.00339106	**	0.515845	0.168371	no sign
1482.81	1481.8	1482.82	1481.81	0.01	-0.0067	A0A286XZP1_CAVPO	A0A286XZP1	COL6A3	Collagen type VI alpha 3 chain	IIDELDVKPDGIR	K.IIDELDVKPDGIR.V	TRUE	TRUE	53.64	13	3.3	494.947	3	30.0921	6949308	59996	0.856	0.8685	7910	3	228	240			DB Search	unreviewed	Cavia porcellus (Guinea pig)	2507	5	0.509777	0.906223	no sign	0.56372	0.00511964	**	0.535392	0.00131812	**
1493.72	1492.71	1493.72	1492.72	0.01	-0.0055	H0VLV6_CAVPO	H0VLV6	COL11A1	Collagen type XI alpha 1 chain	TGPVGP(+15.99)QGP(+15.99)AGKPGP(+15.99)E	K.TGPVGP(+15.99)QGP(+15.99)AGKPGP(+15.99)E.G	TRUE	TRUE	21.56	16	-15.6	747.356	2	17.721	5586133	8981	1.02	1.0324	111	1	1321	1336	Hydroxylation;Hydroxylation;Hydroxylation	P6:Hydroxylation:29.32;P9:Hydroxylation:19.05;P15:Hydroxylation:0.00	DB Search	unreviewed	Cavia porcellus (Guinea pig)	1712	13	0.535644	0.249202	no sign	0.577772	0.00111735	**	0.552689	0.0459071	*
1494.74	1493.73	1494.74	1493.74	0.01	-0.007	A0A286XXX7_CAVPO	A0A286XXX7	RAB2A	Ras-related protein Rab-2A (EC 3.6.5.2)	TASNVEEAFINTAK	K.TASNVEEAFINTAK.E	TRUE	TRUE	53.65	14	1.5	747.879	2	30.7342	7018907	62571	1.0295	1.0419	604	1	112	125			DB Search	unreviewed	Cavia porcellus (Guinea pig)	172	857	0.380359	7.33661e-07	***	0.613119	1.23792e-07	***	0.694113	0	***
1495.68	1494.68	1495.7	1494.69	0.02	-0.0188	H0UUU2_CAVPO	H0UUU2	COL2A1	Collagen type II alpha 1 chain	AGDP(+15.99)GLQGPAGPP(+15.99)GEK(+15.99)	R.AGDP(+15.99)GLQGPAGPP(+15.99)GEK(+15.99).G	TRUE	TRUE	53.65	16	0.5	748.358	2	19.7967	5813469	16365	1.0101	1.0225	98000	1	941	956	Hydroxylation;Hydroxylation;Hydroxylation	P4:Hydroxylation:139.79;P13:Hydroxylation:27.96;K16:Hydroxylation:51.80	DB Search	unreviewed	Cavia porcellus (Guinea pig)	1487	3	0.460408	0.0579453	no sign	0.685824	0	***	0.689202	0	***
1501.7	1500.7	1501.7	1500.7	0	0.0015	H0V0L8_CAVPO	H0V0L8	COL1A1	Collagen type I alpha 1 chain	GSP(+15.99)GPP(+15.99)GATGFP(+15.99)GAAGR	R.GSP(+15.99)GPP(+15.99)GATGFP(+15.99)GAAGR.V	TRUE	TRUE	53.65	17	1.4	751.359	2	21.8781	6014713	23145	0.9942	1.0066	1740000	3	856	872	Hydroxylation;Hydroxylation;Hydroxylation	P3:Hydroxylation:14.63;P6:Hydroxylation:21.94;P12:Hydroxylation:102.29	DB Search	unreviewed	Cavia porcellus (Guinea pig)	1454	1	0.529974	0.203182	no sign	0.744917	0	***	0.720081	0	***
1502.69	1501.69	1502.73	1501.72	0.03	-0.0343	H0VEX7_CAVPO	H0VEX7	SMC1A	Structural maintenance of chromosomes protein	ELNQVMEQLGDAR	K.ELNQVMEQLGDAR.I	TRUE	TRUE	53.09	13	-0.2	751.87	2	32.3311	7197928	68840	1.0364	1.0488	259	1	476	488			DB Search	unreviewed	Cavia porcellus (Guinea pig)	1222	258	0.558441	0.0225255	*	0.766787	0	***	0.697872	0	***
1503.76	1502.75	1503.76	1502.75	0	-0.0005	H0UUU2_CAVPO	H0UUU2	COL2A1	Collagen type II alpha 1 chain	DGANGIP(+15.99)GPIGPP(+15.99)GPR	K.DGANGIP(+15.99)GPIGPP(+15.99)GPR.G	TRUE	TRUE	53.63	16	-0.6	752.384	2	26.2852	6529811	43587	1.0151	1.0275	39600	1	1175	1190	Hydroxylation;Hydroxylation	P7:Hydroxylation:60.92;P13:Hydroxylation:10.11	DB Search	unreviewed	Cavia porcellus (Guinea pig)	1487	3	0.448031	0.0764213	no sign	0.554441	0.012428	*	0.564682	1.86385e-06	***
1504.71	1503.7	1504.71	1503.71	0.01	-0.0061	H0VMZ6_CAVPO	H0VMZ6	MTHFD1	C-1-tetrahydrofolate synthase, cytoplasmic (EC 1.5.1.5) (EC 3.5.4.9) (EC 6.3.4.3)	TDPTTLTDEEINR	K.TDPTTLTDEEINR.F	TRUE	TRUE	53.65	13	-0.2	752.863	2	26.0118	6496372	42244	1.0513	1.0637	694	1	498	510			DB Search	unreviewed	Cavia porcellus (Guinea pig)	928	393	0.460477	0.424134	no sign	0.626214	2.46337e-10	***	0.637778	3.69668e-15	***
1505.73	1504.73	1505.73	1504.73	0	-0.0004	H0VA43_CAVPO	H0VA43	ERO1A	ERO1-like protein alpha (Endoplasmic reticulum oxidoreductase alpha) (Oxidoreductin-1-L-alpha)	LGAVDESLSEETQK	R.LGAVDESLSEETQK.A	TRUE	TRUE	53.64	14	1.3	753.374	2	25.1615	6402933	38485	1.0696	1.082	143	1	113	126			DB Search	unreviewed	Cavia porcellus (Guinea pig)	425	1179	0.511692	0.410589	no sign	0.621562	5.74944e-10	***	0.590057	3.0025e-08	***
1506.72	1505.72	1506.72	1505.71	0.01	0.0055	H0VVP2_CAVPO	H0VVP2	CLU	Clusterin	EDALEETKDSELK	K.EDALEETKDSELK.L	TRUE	TRUE	53.56	13	2.4	753.867	2	20.9882	5939487	20607	1.0845	1.0968	3360	2	81	93			DB Search	unreviewed	Cavia porcellus (Guinea pig)	447	132	0.499675	0.634879	no sign	0.678964	0	***	0.677103	0	***
1519.73	1518.72	1519.71	1518.71	0.02	0.017	H0V0L8_CAVPO	H0V0L8	COL1A1	Collagen type I alpha 1 chain	GPSGPQGPSGPP(+15.99)GPK(+15.99)GN	R.GPSGPQGPSGPP(+15.99)GPK(+15.99)GN.S	TRUE	TRUE	53.45	17	-1.2	760.362	2	17.3487	5541151	7423	1.0036	1.0161	4600	2	406	422	Hydroxylation;Hydroxylation	P12:Hydroxylation:20.92;K15:Hydroxylation:0.00	DB Search	unreviewed	Cavia porcellus (Guinea pig)	1454	1	0.423401	0.00853031	**	0.54208	0.320178	no sign	0.554659	2.73619e-05	***
1520.73	1519.72	1520.72	1519.72	0.01	0.0068	TIMP2_CAVPO	Q9WUC6	TIMP2	Metalloproteinase inhibitor 2 (Tissue inhibitor of metalloproteinases 2) (TIMP-2)	EVDSGNDIYGNPIK	K.EVDSGNDIYGNPIK.R	TRUE	TRUE	53.65	14	10.4	760.876	2	26.6329	6571194	45322	1.0364	1.0488	710	1	54	67			DB Search	reviewed	Cavia porcellus (Guinea pig)	220	1516	0.429915	0.0133464	*	0.583062	0.000120834	***	0.597474	5.66252e-10	***
1521.73	1520.72	1521.74	1520.73	0.01	-0.0061	H0UZG7_CAVPO	H0UZG7	TMOD3	Tropomodulin 3	SNDPVAVAFADM(+15.99)LR	R.SNDPVAVAFADM(+15.99)LR.V	TRUE	TRUE	53.09	14	3.3	761.377	2	36.6032	7663535	83215	1.0438	1.0562	211	1	239	252	Oxidation (M)	M12:Oxidation (M):1000.00	DB Search	unreviewed	Cavia porcellus (Guinea pig)	352	632	0.395225	1.49886e-05	***	0.540044	0.0901038	no sign	0.595124	1.65729e-09	***
1523.66	1522.65	1523.66	1522.65	0	-0.0023	H0UUU2_CAVPO	H0UUU2	COL2A1	Collagen type II alpha 1 chain	DGETGAAGPP(+15.99)GPAGPAGE	K.DGETGAAGPP(+15.99)GPAGPAGE.R	TRUE	TRUE	53.62	18	-0.3	762.337	2	21.5467	6001021	22669	1.0021	1.0146	2100	1	635	652	Hydroxylation	P10:Hydroxylation:21.94	DB Search	unreviewed	Cavia porcellus (Guinea pig)	1487	3	0.5026	0.744881	no sign	0.622168	1.0574e-09	***	0.597312	1.01386e-09	***
1524.7	1523.69	1524.7	1523.69	0	-0.0024	A0A286XVS2_CAVPO	A0A286XVS2	YWHAE	14-3-3 protein epsilon	M(+42.01)DDREDLVYQAK	M(+42.01)DDREDLVYQAK.L	TRUE	TRUE	53.64	12	1.3	762.858	2	28.3365	6752091	52523	1.0711	1.0835	3950	1	1	12	Acetylation (N-term)	M1:Acetylation (N-term):1000.00	DB Search	unreviewed	Cavia porcellus (Guinea pig)	255	153	0.46596	0.227665	no sign	0.632391	7.59988e-08	***	0.624732	4.70221e-11	***
1525.7	1524.69	1525.69	1524.68	0.01	0.0101	H0W3X0_CAVPO	H0W3X0	COL5A1	Collagen type V alpha 1 chain	DDLEGEFTEETIK	K.DDLEGEFTEETIK.N	TRUE	TRUE	53.61	13	-0.1	763.352	2	31.9197	7147133	67133	1.0285	1.0409	6550	1	378	390			DB Search	unreviewed	Cavia porcellus (Guinea pig)	1822	20	0.455132	0.160474	no sign	0.600452	8.74296e-05	***	0.580414	6.2312e-08	***
1528.75	1527.74	1528.75	1527.74	0	-0.0007	H0UUU2_CAVPO	H0UUU2	COL2A1	Collagen type II alpha 1 chain	GAQGPP(+15.99)GVTGFP(+15.99)GAAGR	R.GAQGPP(+15.99)GVTGFP(+15.99)GAAGR.V	TRUE	TRUE	53.65	17	1.2	764.883	2	25.2318	6386197	37797	1.0552	1.0676	923000	5	888	904	Hydroxylation;Hydroxylation	P6:Hydroxylation:30.46;P12:Hydroxylation:104.64	DB Search	unreviewed	Cavia porcellus (Guinea pig)	1487	3	0.425662	0.00537986	**	0.594319	7.74762e-07	***	0.671013	0	***
1529.76	1528.75	1529.76	1528.75	0	-0.004	H0W577_CAVPO	H0W577	BSG	Basigin	FFVSSSETQTQLR	K.FFVSSSETQTQLR.I	TRUE	TRUE	53.65	13	2.1	765.388	2	29.0601	6832558	55582	1.0577	1.0701	1330	1	274	286			DB Search	unreviewed	Cavia porcellus (Guinea pig)	384	933	0.410637	0.00029024	***	0.568372	0.00703042	**	0.639623	0	***
1530.72	1529.72	1530.73	1529.72	0.01	-0.005	H0V8P9_CAVPO	H0V8P9	COL3A1	Collagen type III alpha 1 chain	DGTSGHP(+15.99)GPIGPP(+15.99)GPR	K.DGTSGHP(+15.99)GPIGPP(+15.99)GPR.G	TRUE	TRUE	53.65	16	-1.9	765.87	2	18.8873	5708946	12850	1.0091	1.0215	27700	3	1150	1165	Hydroxylation;Hydroxylation	P7:Hydroxylation:52.04;P13:Hydroxylation:11.06	DB Search	unreviewed	Cavia porcellus (Guinea pig)	1462	4	0.418568	0.000626857	***	0.555468	0.0154887	*	0.605864	5.00186e-11	***
1531.73	1530.72	1531.76	1530.75	0.03	-0.0293	H0V2N7_CAVPO	H0V2N7	MYH2	Myosin-2 (Myosin heavy chain 2) (Myosin heavy chain 2a) (Myosin heavy chain, skeletal muscle, adult 2)	VRELEGEVESEQK	R.VRELEGEVESEQK.R	TRUE	FALSE	52.05	13	-4.6	766.383	2	19.7333	5804652	16044	1.0349	1.0473	273	1	1826	1838			DB Search	unreviewed	Cavia porcellus (Guinea pig)	1942	21	0.499627	0.934408	no sign	0.683054	0	***	0.677246	0	***
1532.78	1531.77	1532.78	1531.77	0.01	-0.006	H0V0L8_CAVPO	H0V0L8	COL1A1	Collagen type I alpha 1 chain	GETGPAGPAGPIGPAGAR	R.GETGPAGPAGPIGPAGAR.G	TRUE	TRUE	53.65	18	1	766.898	2	24.7395	6346833	36193	1.0394	1.0518	992000	1	1057	1074			DB Search	unreviewed	Cavia porcellus (Guinea pig)	1454	1	0.587136	5.97765e-06	***	0.666999	7.86895e-16	***	0.554665	6.14259e-05	***
1533.78	1532.78	1533.78	1532.77	0	0.004	A0A286Y3V9_CAVPO	A0A286Y3V9	EMILIN2	Elastin microfibril interfacer 2	DTEVAQYP(+15.99)GILPSK	R.DTEVAQYP(+15.99)GILPSK.E	TRUE	TRUE	34.83	14	-14.3	767.385	2	30.0806	6946383	59903	1.0443	1.0567	1950	1	227	240	Hydroxylation	P8:Hydroxylation:6.65	DB Search	unreviewed	Cavia porcellus (Guinea pig)	1042	395	0.546541	0.00552845	**	0.599514	6.7641e-07	***	0.508309	0.0202051	*
1534.79	1533.79	1534.79	1533.78	0.01	0.007	H0V5Z2_CAVPO	H0V5Z2	TGFBI	Transforming growth factor-beta-induced protein ig-h3	M(+15.99)LTPPTGTVM(+15.99)DVLK	R.M(+15.99)LTPPTGTVM(+15.99)DVLK.G	TRUE	TRUE	53.37	14	1	767.9	2	33.1063	7282090	71818	1.081	1.0934	791	1	497	510	Oxidation (M);Oxidation (M)	M1:Oxidation (M):1000.00;M10:Oxidation (M):1000.00	DB Search	unreviewed	Cavia porcellus (Guinea pig)	683	67	0.50224	0.85366	no sign	0.652902	1.44151e-12	***	0.64317	1.52044e-15	***
1541.72	1540.72	1541.7	1540.69	0.02	0.0246	H0VC89_CAVPO	H0VC89	GSN	Gelsolin (ADF) (Actin-depolymerizing factor)	NWRDPDQTDGPGLA	K.NWRDPDQTDGPGLA.Y	TRUE	TRUE	53.52	14	-1.6	771.354	2	27.0788	6615391	47039	1.0245	1.0369	1200	1	388	401			DB Search	unreviewed	Cavia porcellus (Guinea pig)	775	31	0.398253	0.000132619	***	0.617618	2.35414e-05	***	0.652364	0	***
1542.74	1541.73	1542.71	1541.71	0.02	0.0222	H0V8P9_CAVPO	H0V8P9	COL3A1	Collagen type III alpha 1 chain	GEVGPAGSP(+15.99)GSSGAP(+15.99)GAR	K.GEVGPAGSP(+15.99)GSSGAP(+15.99)GAR.G	TRUE	TRUE	53.65	18	0.1	771.864	2	16.4247	5430561	4449	1.0056	1.018	85100	1	350	367	Hydroxylation;Hydroxylation	P9:Hydroxylation:83.66;P15:Hydroxylation:166.22	DB Search	unreviewed	Cavia porcellus (Guinea pig)	1462	4	0.437237	0.00487897	**	0.650489	1.51092e-08	***	0.66468	0	***
1543.75	1542.74	1543.76	1542.76	0.01	-0.0134	H0VMA2_CAVPO	H0VMA2	FN1	Fibronectin	SYTITGLQPGTDYK	R.SYTITGLQPGTDYK.I	TRUE	TRUE	53.63	14	1.3	772.39	2	30.014	6934605	59453	1.0547	1.0671	104000	2	1959	1972			DB Search	unreviewed	Cavia porcellus (Guinea pig)	2478	6	0.59784	5.86189e-05	***	0.718453	0	***	0.603122	5.25012e-10	***
1546.76	1545.75	1546.76	1545.76	0	-0.002	A0A286XPF3_CAVPO	A0A286XPF3	SSB	Small RNA binding exonuclease protection factor La	EVTWEVLEGEVEK	K.EVTWEVLEGEVEK.E	TRUE	TRUE	53.62	13	-12.5	773.879	2	36.8517	7690659	83907	1.021	1.0334	65.2	1	300	312			DB Search	unreviewed	Cavia porcellus (Guinea pig)	405	1005	0.423291	0.000917749	***	0.433779	0.00119458	**	0.457303	0.586661	no sign
1548.76	1547.75	1548.78	1547.77	0.02	-0.018	H0V0L8_CAVPO	H0V0L8	COL1A1	Collagen type I alpha 1 chain	GETGPAGP(+15.99)AGPIGPAGAR	R.GETGPAGP(+15.99)AGPIGPAGAR.G	TRUE	TRUE	53.65	18	0.6	774.895	2	22.9421	6152071	28343	1.0414	1.0538	21700	3	1057	1074	Hydroxylation	P8:Hydroxylation:20.70	DB Search	unreviewed	Cavia porcellus (Guinea pig)	1454	1	0.45693	0.0842341	no sign	0.455533	0.0287347	*	0.467132	0.551058	no sign
1549.78	1548.77	1549.82	1548.81	0.04	-0.0445	A0A286XIT0_CAVPO	A0A286XIT0	MYOC	Myocilin (Trabecular meshwork-induced glucocorticoid response protein)	ELEVAYSNLLRDK	R.ELEVAYSNLLRDK.S	TRUE	TRUE	42.99	13	-2.8	775.415	2	32.4998	7215505	69425	1.1196	1.1319	98.9	1	123	135			DB Search	unreviewed	Cavia porcellus (Guinea pig)	490	133	0.445542	0.0200701	*	0.395432	4.09387e-08	***	0.419548	0.000727216	***
1550.72	1549.71	1550.75	1549.74	0.02	-0.024	H0V0Z9_CAVPO	H0V0Z9		Fibrinogen alpha chain	EVNLRDYEEQQK	R.EVNLRDYEEQQK.Q	TRUE	TRUE	46.59	12	1.4	775.88	2	22.7023	6130491	27531	1.0567	1.0691	753	1	200	211			DB Search	unreviewed	Cavia porcellus (Guinea pig)	775	85	0.429839	0.00214548	**	0.634274	3.35801e-08	***	0.695242	0	***
1551.74	1550.73	1551.74	1550.73	0	0.0046	A0A286XU90_CAVPO	A0A286XU90	LASP1	LIM and SH3 domain protein 1	TGDTGMLPANYVEAI	R.TGDTGMLPANYVEAI	TRUE	TRUE	52.41	15	-3.7	776.372	2	40.2693	8062416	90336	1.0369	1.0493	33.7	1	224	238			DB Search	unreviewed	Cavia porcellus (Guinea pig)	238	317	0.397507	3.31476e-06	***	0.584715	4.3749e-05	***	0.675152	0	***
1552.76	1551.75	1552.76	1551.75	0	0.0013	A0A286X9X0_CAVPO	A0A286X9X0	MYH8	Myosin heavy chain 8	LQDAEEHVEAVNAK	H.LQDAEEHVEAVNAK.C	TRUE	FALSE	53.65	14	1.4	776.888	2	20.2253	5858491	17963	1.0661	1.0785	1160	2	1400	1413			DB Search	unreviewed	Cavia porcellus (Guinea pig)	1937	24	0.426561	0.00121281	**	0.661038	3.04802e-14	***	0.733214	0	***
1553.74	1552.74	1553.74	1552.73	0.01	0.0062	H0VM26_CAVPO	H0VM26	ATP5F1A	ATP synthase subunit alpha	EAYPGDVFYLHSR	R.EAYPGDVFYLHSR.L	TRUE	TRUE	53.6	13	0.1	518.586	3	31.5851	7111913	65897	0.8635	0.876	1060	1	309	321			DB Search	unreviewed	Cavia porcellus (Guinea pig)	527	222	0.446911	0.00615201	**	0.670706	0	***	0.747282	0	***
1554.77	1553.76	1554.77	1553.76	0	0.0019	H0VXN6_CAVPO	H0VXN6	TGM2	Protein-glutamine gamma-glutamyltransferase 2 (EC 2.3.2.13) (EC 3.5.1.44) (Isopeptidase TGM2) (Protein-glutamine deamidase TGM2) (Protein-glutamine dopaminyltransferase TGM2) (Protein-glutamine histaminyltransferase TGM2) (Protein-glutamine noradrenalinyltransferase TGM2) (Protein-glutamine serotonyltransferase TGM2) (Tissue transglutaminase) (Transglutaminase-2)	SVEVPDPVEAGEQAK	K.SVEVPDPVEAGEQAK.V	TRUE	TRUE	52.09	15	-3.7	777.886	2	28.4664	6765833	53049	1.0503	1.0627	2140	1	683	697			DB Search	unreviewed	Cavia porcellus (Guinea pig)	735	457	0.438115	0.0181438	*	0.667445	7.86895e-16	***	0.705663	0	***
1555.75	1554.74	1555.75	1554.74	0	0.0016	A0A286XUX1_CAVPO	A0A286XUX1	TNKS1BP1	Tankyrase 1 binding protein 1	EQGVGAAGPGPEPSFR	R.EQGVGAAGPGPEPSFR.S	TRUE	TRUE	53.64	16	2.6	778.384	2	25.9767	6495383	42199	1.0523	1.0647	455	1	1375	1390			DB Search	unreviewed	Cavia porcellus (Guinea pig)	1731	340	0.392998	3.6234e-07	***	0.576802	0.000244401	***	0.628964	0	***
1556.85	1555.84	1556.86	1555.85	0.01	-0.0065	A0A286Y676_CAVPO	A0A286Y676	VCP	Transitional endoplasmic reticulum ATPase (EC 3.6.4.6) (15S Mg(2+)-ATPase p97 subunit) (Valosin-containing protein)	LDQLIYIPLPDEK	R.LDQLIYIPLPDEK.S	TRUE	TRUE	52.01	13	-1.5	778.934	2	41.2897	8169890	91138	1.0419	1.0542	60.5	1	639	651			DB Search	unreviewed	Cavia porcellus (Guinea pig)	806	88	0.396642	9.11725e-07	***	0.470613	0.0404004	*	0.524422	0.0318894	*
1561.79	1560.78	1561.79	1560.78	0	0.0008	H0WA12_CAVPO	H0WA12	EDF1	Endothelial differentiation related factor 1	A(+42.01)ESDWDTVTVLRK	M.A(+42.01)ESDWDTVTVLRK.K	TRUE	TRUE	52.6	13	7.2	781.405	2	34.0921	7389571	75459	1.0889	1.1013	153	1	2	14	Acetylation (N-term)	A1:Acetylation (N-term):1000.00	DB Search	unreviewed	Cavia porcellus (Guinea pig)	148	643	0.467066	0.400163	no sign	0.478928	0.169571	no sign	0.453276	0.382671	no sign
1562.78	1561.77	1562.78	1561.77	0.01	-0.0054	H0VN31_CAVPO	H0VN31	SLC3A2	Solute carrier family 3 member 2	GQNEDPSSLLSLFR	K.GQNEDPSSLLSLFR.R	TRUE	TRUE	53.65	14	2.4	781.899	2	42.3765	8284848	91872	1.0468	1.0592	494	1	436	449			DB Search	unreviewed	Cavia porcellus (Guinea pig)	555	416	0.423837	0.00268256	**	0.43674	0.000478394	***	0.440056	0.331214	no sign
1563.8	1562.8	1563.81	1562.8	0	-0.0018	H0V0H2_CAVPO	H0V0H2	CRYL1	L-gulonate 3-dehydrogenase (EC 1.1.1.45) (L-gulonate 3-dehydrogenase)	TFGPIPEFAGATVEK	R.TFGPIPEFAGATVEK.V	TRUE	TRUE	47.16	15	16.4	782.422	2	37.0392	7710882	84306	1.0503	1.0627	127	1	265	279			DB Search	unreviewed	Cavia porcellus (Guinea pig)	319	1055	0.494081	0.918991	no sign	0.601013	7.13742e-05	***	0.545265	0.000103225	***
1564.8	1563.79	1564.8	1563.79	0	-0.002	H0V0L8_CAVPO	H0V0L8	COL1A1	Collagen type I alpha 1 chain	GLTGPIGPP(+15.99)GPAGASGDK	R.GLTGPIGPP(+15.99)GPAGASGDK.G	TRUE	TRUE	53.65	18	0.6	782.905	2	26.4406	6529810	43586	1.0399	1.0523	1300000	6	754	771	Hydroxylation	P9:Hydroxylation:30.46	DB Search	unreviewed	Cavia porcellus (Guinea pig)	1454	1	0.51396	0.245552	no sign	0.644293	3.33017e-12	***	0.595255	3.96738e-09	***
1572.7	1571.69	1572.73	1571.72	0.03	-0.0307	H0UXF6_CAVPO	H0UXF6	RPS21	40S ribosomal protein S21	DHASIQM(+15.99)NVAEVDK	K.DHASIQM(+15.99)NVAEVDK.V	TRUE	TRUE	52.46	14	-7.4	786.867	2	22.0691	6061831	24951	1.0458	1.0582	698	2	28	41	Oxidation (M)	M7:Oxidation (M):1000.00	DB Search	unreviewed	Cavia porcellus (Guinea pig)	86	672	0.432535	0.00577413	**	0.641179	8.16933e-09	***	0.677128	0	***
1573.74	1572.73	1573.74	1572.73	0	-0.0025	H0VHX6_CAVPO	H0VHX6	TPPP3	Tubulin polymerization-promoting protein family member 3	QDILDDSGYVSAYK	R.QDILDDSGYVSAYK.N	TRUE	TRUE	53.26	14	-6.4	787.371	2	31.5221	7106058	65706	1.079	1.0914	285	1	152	165			DB Search	unreviewed	Cavia porcellus (Guinea pig)	176	723	0.39387	1.33183e-06	***	0.607459	5.46479e-06	***	0.721994	0	***
1574.73	1573.73	1574.71	1573.7	0.02	0.0203	A0A286XUN7_CAVPO	A0A286XUN7	COL6A2	Collagen type VI alpha 2 chain	DFDSLTQPSFFDR	K.DFDSLTQPSFFDR.F	TRUE	TRUE	53.65	13	1.7	787.864	2	38.2903	7839144	87016	1.0592	1.0716	78300	4	1002	1014			DB Search	unreviewed	Cavia porcellus (Guinea pig)	1020	16	0.431235	0.00297284	**	0.645103	7.07808e-13	***	0.728614	0	***
1575.73	1574.72	1575.75	1574.74	0.02	-0.021	H0VRQ8_CAVPO	H0VRQ8	AHCY	Adenosylhomocysteinase (S-adenosyl-L-homocysteine hydrolase)	ALDIAENEM(+15.99)PGLMR	K.ALDIAENEM(+15.99)PGLMR.M	TRUE	TRUE	53.64	14	7.8	788.388	2	31.3951	7093325	65245	1.0577	1.0701	86.8	1	21	34	Oxidation (M)	M9:Oxidation (M):40.19	DB Search	unreviewed	Cavia porcellus (Guinea pig)	432	224	0.445369	0.015768	*	0.653438	3.69668e-14	***	0.72766	0	***
1576.81	1575.8	1576.81	1575.8	0	-0.0033	H0VHD0_CAVPO	H0VHD0	COL1A2	Collagen type I alpha 2 chain	GEP(+15.99)GPAGSVGPVGAVGPR	R.GEP(+15.99)GPAGSVGPVGAVGPR.G	TRUE	TRUE	53.65	18	1.1	788.911	2	26.6367	6616364	47068	1.0433	1.0557	997000	6	920	937	Hydroxylation	P3:Hydroxylation:52.04	DB Search	unreviewed	Cavia porcellus (Guinea pig)	1287	2	0.444027	0.0127855	*	0.694146	0	***	0.729842	0	***
1577.8	1576.8	1577.79	1576.78	0.01	0.0117	H0V0L8_CAVPO	H0V0L8	COL1A1	Collagen type I alpha 1 chain	DGLNGLP(+15.99)GPIGP(+15.99)P(+15.99)GP(+15.99)R	K.DGLNGLP(+15.99)GPIGP(+15.99)P(+15.99)GP(+15.99)R.G	TRUE	TRUE	52.26	16	1.6	789.404	2	29.048	6835502	55694	1.0557	1.0681	17000	4	1143	1158	Hydroxylation;Hydroxylation;Hydroxylation;Hydroxylation	P7:Hydroxylation:20.41;P12:Hydroxylation:57.45;P13:Hydroxylation:48.12;P15:Hydroxylation:49.54	DB Search	unreviewed	Cavia porcellus (Guinea pig)	1454	1	0.391284	1.51161e-07	***	0.614147	1.19459e-07	***	0.707602	0	***
1580.8	1579.8	1580.79	1579.78	0.01	0.0111	H0V0L8_CAVPO	H0V0L8	COL1A1	Collagen type I alpha 1 chain	GLTGPIGPP(+15.99)GPAGASGDK(+15.99)	R.GLTGPIGPP(+15.99)GPAGASGDK(+15.99).G	TRUE	TRUE	53.65	18	1.8	790.904	2	26.2802	6520967	43239	1.0419	1.0542	134000	4	754	771	Hydroxylation;Hydroxylation	P9:Hydroxylation:40.00;K18:Hydroxylation:74.72	DB Search	unreviewed	Cavia porcellus (Guinea pig)	1454	1	0.541196	0.021353	*	0.67384	0	***	0.605366	2.36785e-12	***
1583.77	1582.76	1583.75	1582.74	0.02	0.0206	H0WBQ8_CAVPO	H0WBQ8	EEF1G	Elongation factor 1-gamma (eEF-1B gamma)	A(+42.01)AGTLYTYPENWR	M.A(+42.01)AGTLYTYPENWR.A	TRUE	TRUE	35.98	13	1.4	792.382	2	37.3048	7737942	84934	1.1092	1.1215	2130	1	2	14	Acetylation (N-term)	A1:Acetylation (N-term):1000.00	DB Search	unreviewed	Cavia porcellus (Guinea pig)	437	277	0.476712	0.162736	no sign	0.511219	0.413177	no sign	0.522851	0.0176081	*
1584.77	1583.77	1584.78	1583.77	0	-0.004	H0UUU2_CAVPO	H0UUU2	COL2A1	Collagen type II alpha 1 chain	GSAGAP(+15.99)GIAGAP(+15.99)GFP(+15.99)GPR	K.GSAGAP(+15.99)GIAGAP(+15.99)GFP(+15.99)GPR.G	TRUE	TRUE	53.3	18	-1.3	792.894	2	26.4138	6541668	44116	1.0637	1.076	5300	1	420	437	Hydroxylation;Hydroxylation;Hydroxylation	P6:Hydroxylation:112.13;P12:Hydroxylation:24.47;P15:Hydroxylation:5.99	DB Search	unreviewed	Cavia porcellus (Guinea pig)	1487	3	0.42979	0.00684317	**	0.44755	0.00322869	**	0.468335	0.51789	no sign
1585.78	1584.77	1585.77	1584.76	0	0.0048	H0V0L8_CAVPO	H0V0L8	COL1A1	Collagen type I alpha 1 chain	GANGAP(+15.99)GIAGAP(+15.99)GFP(+15.99)GAR	K.GANGAP(+15.99)GIAGAP(+15.99)GFP(+15.99)GAR.G	TRUE	TRUE	53.65	18	0.9	793.393	2	25.3979	6416712	39048	1.0755	1.0879	1610000	5	388	405	Hydroxylation;Hydroxylation;Hydroxylation	P6:Hydroxylation:1000.00;P12:Hydroxylation:1000.00;P15:Hydroxylation:1000.00	DB Search	unreviewed	Cavia porcellus (Guinea pig)	1454	1	0.502475	0.844663	no sign	0.497996	0.0578671	no sign	0.431254	0.0591257	no sign
1586.78	1585.77	1586.78	1585.77	0	-0.0004	H0WB76_CAVPO	H0WB76	PLOD1	Procollagen-lysine,2-oxoglutarate 5-dioxygenase 1 (EC 1.14.11.4) (Lysyl hydroxylase 1)	VQALGLGEDWDVER	K.VQALGLGEDWDVER.G	TRUE	TRUE	53.65	14	-0.4	793.897	2	35.1457	7502628	79012	1.0577	1.0701	730	1	55	68			DB Search	unreviewed	Cavia porcellus (Guinea pig)	727	202	0.46233	0.092052	no sign	0.48277	0.0335963	*	0.455227	0.465961	no sign
1587.79	1586.78	1587.8	1586.79	0.01	-0.0118	H0VWP4_CAVPO	H0VWP4	KANK2	KN motif and ankyrin repeat domain-containing protein 2	EVEVAASTTTGAPAQR	R.EVEVAASTTTGAPAQR.A	TRUE	TRUE	51.17	16	-4.7	794.402	2	21.5163	6001027	22675	1.0513	1.0637	572	1	341	356			DB Search	unreviewed	Cavia porcellus (Guinea pig)	841	792	0.482029	0.374628	no sign	0.488558	0.252756	no sign	0.467351	0.591135	no sign
1588.79	1587.78	1588.76	1587.76	0.03	0.0279	H0VZH7_CAVPO	H0VZH7	TNC	Tenascin C	SLPTGQSM(+15.99)EEQLPR	Y.SLPTGQSM(+15.99)EEQLPR.D	TRUE	TRUE	53.65	14	-3.4	794.886	2	24.7445	6357673	36649	1.0854	1.0978	1610	1	1020	1033	Oxidation (M)	M8:Oxidation (M):1000.00	DB Search	unreviewed	Cavia porcellus (Guinea pig)	2203	35	0.502918	0.677421	no sign	0.537338	0.37367	no sign	0.518874	0.14442	no sign
1591.85	1590.84	1591.83	1590.82	0.02	0.0244	H0UUU2_CAVPO	H0UUU2	COL2A1	Collagen type II alpha 1 chain	LAPNTANVQM(+15.99)TFLR	N.LAPNTANVQM(+15.99)TFLR.L	TRUE	TRUE	53.33	14	4.1	796.423	2	31.5609	7109949	65821	1.0909	1.1032	247	1	1366	1379	Oxidation (M)	M10:Oxidation (M):1000.00	DB Search	unreviewed	Cavia porcellus (Guinea pig)	1487	3	0.678553	0	***	0.741982	0	***	0.536844	0.00189237	**
1592.82	1591.81	1592.8	1591.8	0.02	0.0178	H0VHD0_CAVPO	H0VHD0	COL1A2	Collagen type I alpha 2 chain	GEP(+15.99)GPAGSVGP(+15.99)VGAVGPR	R.GEP(+15.99)GPAGSVGP(+15.99)VGAVGPR.G	TRUE	TRUE	46.2	18	-9.2	796.901	2	24.4697	6332040	35560	1.0384	1.0508	2370	3	920	937	Hydroxylation;Hydroxylation	P3:Hydroxylation:0.00;P11:Hydroxylation:0.00	DB Search	unreviewed	Cavia porcellus (Guinea pig)	1287	2	0.689118	0	***	0.732518	0	***	0.540565	0.0160896	*
1593.83	1592.82	1593.82	1592.82	0.01	0.0054	H0VRT7_CAVPO	H0VRT7	THBS1	Thrombospondin 1	KDQSGQIFSVVSNGK	R.KDQSGQIFSVVSNGK.A	TRUE	TRUE	52.42	15	0.5	797.419	2	27.9741	6714723	51027	1.0656	1.078	904	2	110	124			DB Search	unreviewed	Cavia porcellus (Guinea pig)	1163	62	0.681056	0	***	0.731535	0	***	0.556254	0.0106158	*
1596.74	1595.74	1596.75	1595.75	0.01	-0.0115	A0A286XHP0_CAVPO	A0A286XHP0	RALB	Ras-related protein Ral-B (EC 3.6.5.2)	AEEWGVQYVETSAK	K.AEEWGVQYVETSAK.T	TRUE	TRUE	53.65	14	0.1	798.884	2	31.0683	7057147	63995	1.1087	1.121	127	1	147	160			DB Search	unreviewed	Cavia porcellus (Guinea pig)	206	1099	0.462766	0.108023	no sign	0.667879	0	***	0.717407	0	***
1605.79	1604.78	1605.8	1604.79	0.01	-0.0094	H0VHD0_CAVPO	H0VHD0	COL1A2	Collagen type I alpha 2 chain	GPP(+15.99)GESGAVGPAGPIGNR	R.GPP(+15.99)GESGAVGPAGPIGNR.G	TRUE	TRUE	53.65	18	2.7	803.408	2	23.5804	6219974	31110	1.0394	1.0518	600000	2	562	579	Hydroxylation	P3:Hydroxylation:14.02	DB Search	unreviewed	Cavia porcellus (Guinea pig)	1287	2	0.509203	0.314073	no sign	0.543439	0.155697	no sign	0.502686	0.828133	no sign
1606.81	1605.8	1606.78	1605.77	0.02	0.0249	H0V549_CAVPO	H0V549	F10	Coagulation factor X (EC 3.4.21.6) (Stuart factor)	TDSTTLAQEDLSPTK	K.TDSTTLAQEDLSPTK.D	TRUE	TRUE	53.65	15	-3.4	803.894	2	25.6296	6456018	40594	1.0617	1.0741	672	1	202	216			DB Search	unreviewed	Cavia porcellus (Guinea pig)	487	190	0.547841	0.27202	no sign	0.550574	0.056806	no sign	0.476738	0.495515	no sign
1607.74	1606.74	1607.76	1606.75	0.01	-0.0111	A0A286XRX5_CAVPO	A0A286XRX5	COL9A1	Collagen type IX alpha 1 chain	VM(+15.99)QEHFAEMAASLK	R.VM(+15.99)QEHFAEMAASLK.R	TRUE	TRUE	53.65	14	-3.8	804.382	2	28.7388	6797217	54225	1.161	1.1733	377	1	769	782	Oxidation (M)	M2:Oxidation (M):124.87	DB Search	unreviewed	Cavia porcellus (Guinea pig)	921	46	0.487533	0.742785	no sign	0.488239	0.077047	no sign	0.436166	0.0517213	no sign
1608.76	1607.76	1608.77	1607.76	0	-0.0017	H0V2K4_CAVPO	H0V2K4	PRDX4	thioredoxin-dependent peroxiredoxin (EC 1.11.1.24)	DYGVYLEDAGHTLR	K.DYGVYLEDAGHTLR.G	TRUE	TRUE	53.64	14	-1.5	536.928	3	31.8698	7144207	67039	0.8795	0.892	518	2	186	199			DB Search	unreviewed	Cavia porcellus (Guinea pig)	270	611	0.457103	0.134273	no sign	0.471219	0.0384754	*	0.479138	0.591135	no sign
1629.74	1628.73	1629.73	1628.72	0.01	0.0103	H0VD89_CAVPO	H0VD89	ACAN	Aggrecan core protein (Cartilage-specific proteoglycan core protein)	HFPDQETWVDAER	R.HFPDQETWVDAER.R	TRUE	TRUE	53.58	13	1.1	815.372	2	28.4322	6756031	52687	1.0751	1.0874	4540	1	1926	1938			DB Search	unreviewed	Cavia porcellus (Guinea pig)	2119	81	0.564173	0.0132285	*	0.532227	0.689602	no sign	0.428038	0.0136682	*
1630.73	1629.73	1630.79	1629.78	0.05	-0.0535	H0V5M6_CAVPO	H0V5M6	CLTC	Clathrin heavy chain	FNALFAQGNYSEAAK	K.FNALFAQGNYSEAAK.V	TRUE	TRUE	53.65	15	0.5	815.9	2	31.8967	7145165	67053	1.1097	1.122	996	1	368	382			DB Search	unreviewed	Cavia porcellus (Guinea pig)	1682	174	0.557715	0.00647875	**	0.515654	0.704353	no sign	0.442767	0.00678388	**
1631.81	1630.8	1631.8	1630.8	0	0.0008	A0A286XI93_CAVPO	A0A286XI93	THBS3	Thrombospondin 3	NALWHTGHTPDQVR	R.NALWHTGHTPDQVR.L	TRUE	TRUE	53.64	14	3.1	544.61	3	22.4917	6109892	26756	0.86	0.8725	2310	1	847	860			DB Search	unreviewed	Cavia porcellus (Guinea pig)	956	219	0.4042	3.83071e-05	***	0.645856	5.23519e-13	***	0.701574	0	***
1645.77	1644.76	1645.72	1644.72	0.05	0.0479	Q920K4_CAVPO	Q920K4		Ferritin	MGAPESGMAEYLFDK	K.MGAPESGMAEYLFDK.H	TRUE	TRUE	53.65	15	1.3	823.37	2	36.7293	7675159	83511	1.079	1.0914	1770	1	159	173			DB Search	unreviewed	Cavia porcellus (Guinea pig)	182	215	0.495706	0.62192	no sign	0.604574	2.19567e-06	***	0.605814	6.59388e-09	***
1655.78	1654.77	1655.78	1654.77	0	0.0002	A0A286XI93_CAVPO	A0A286XI93	THBS3	Thrombospondin 3	QTEQTYWQATPFR	K.QTEQTYWQATPFR.A	TRUE	FALSE	53.65	13	2.8	828.4	2	32.7983	7244888	70488	1.0691	1.0815	1550	1	811	823			DB Search	unreviewed	Cavia porcellus (Guinea pig)	956	219	0.569269	0.00905116	**	0.552348	0.0107505	*	0.497064	0.976741	no sign
1656.79	1655.78	1656.81	1655.8	0.02	-0.018	H0VMF2_CAVPO	H0VMF2	CCT2	T-complex protein 1 subunit beta (CCT-beta)	EALLSSAVDHGSDEVK	R.EALLSSAVDHGSDEVK.F	TRUE	TRUE	53.65	16	-0.5	828.91	2	26.5018	6552472	44536	1.1477	1.16	265	1	140	155			DB Search	unreviewed	Cavia porcellus (Guinea pig)	544	335	0.652319	2.97282e-13	***	0.596712	1.37445e-06	***	0.445653	0.0864693	no sign
1657.8	1656.79	1657.8	1656.79	0	-0.0018	A0A286XWK5_CAVPO	A0A286XWK5	MGP	Matrix Gla protein (MGP)	M(+15.99)ESYEISPFINRR	S.M(+15.99)ESYEISPFINRR.N	TRUE	TRUE	22.74	13	3.1	553.275	3	30.2625	6967937	60689	0.8725	0.885	153	1	26	38	Oxidation (M)	M1:Oxidation (M):1000.00	DB Search	unreviewed	Cavia porcellus (Guinea pig)	104	111	0.650915	1.97881e-14	***	0.658971	6.87421e-14	***	0.488712	0.865253	no sign
1670.77	1669.76	1670.74	1669.73	0.03	0.03	H0VHD0_CAVPO	H0VHD0	COL1A2	Collagen type I alpha 2 chain	GEP(+15.99)GAP(+15.99)GENGTP(+15.99)GQAGAR	K.GEP(+15.99)GAP(+15.99)GENGTP(+15.99)GQAGAR.G	TRUE	TRUE	53.65	18	-0.6	835.875	2	14.3243	5210231	1239	1.0086	1.021	5510	1	177	194	Hydroxylation;Hydroxylation;Hydroxylation	P3:Hydroxylation:1000.00;P6:Hydroxylation:1000.00;P12:Hydroxylation:1000.00	DB Search	unreviewed	Cavia porcellus (Guinea pig)	1287	2	0.534939	0.110223	no sign	0.594128	0.000224886	***	0.5209	0.0417142	*
1671.79	1670.78	1671.79	1670.79	0.01	-0.0087	H0V0L8_CAVPO	H0V0L8	COL1A1	Collagen type I alpha 1 chain	GSP(+15.99)GEAGRP(+15.99)GEAGLP(+15.99)GAK(+15.99)	K.GSP(+15.99)GEAGRP(+15.99)GEAGLP(+15.99)GAK(+15.99).G	TRUE	TRUE	53.62	18	-1.1	836.403	2	16.5158	5447976	4872	1.1092	1.1215	61700	5	511	528	Hydroxylation;Hydroxylation;Hydroxylation;Hydroxylation	P3:Hydroxylation:1000.00;P9:Hydroxylation:1000.00;P15:Hydroxylation:1000.00;K18:Hydroxylation:1000.00	DB Search	unreviewed	Cavia porcellus (Guinea pig)	1454	1	0.544121	0.191136	no sign	0.557721	0.020775	*	0.50015	0.38667	no sign
1677.78	1676.77	1677.76	1676.75	0.02	0.0233	H0V2N7_CAVPO	H0V2N7	MYH2	Myosin-2 (Myosin heavy chain 2) (Myosin heavy chain 2a) (Myosin heavy chain, skeletal muscle, adult 2)	QAEEAEEQSNTNLSK	R.QAEEAEEQSNTNLSK.F	TRUE	TRUE	53.65	15	2.2	839.387	2	16.8486	5486737	5873	1.0661	1.0785	294	1	1888	1902			DB Search	unreviewed	Cavia porcellus (Guinea pig)	1942	21	0.510565	0.37291	no sign	0.513146	0.993562	no sign	0.491118	0.233331	no sign
1678.8	1677.79	1678.8	1677.79	0	0.0043	H0V9L1_CAVPO	H0V9L1	CILP2	Cartilage intermediate layer protein 2	PGEPSEAHGPVYPWR	R.PGEPSEAHGPVYPWR.S	TRUE	TRUE	53.65	15	-1.2	560.272	3	27.5355	6660679	48903	0.8625	0.875	33800	3	867	881			DB Search	unreviewed	Cavia porcellus (Guinea pig)	1149	52	0.586507	3.30708e-06	***	0.59153	9.96565e-05	***	0.451088	0.456146	no sign
1679.74	1678.73	1679.76	1678.75	0.01	-0.0132	H0VC89_CAVPO	H0VC89	GSN	Gelsolin (ADF) (Actin-depolymerizing factor)	AEGSEPDSFWEALGGK	V.AEGSEPDSFWEALGGK.A	TRUE	TRUE	53.56	16	-2.4	840.382	2	38.0368	7818890	86586	1.0622	1.0746	569	1	626	641			DB Search	unreviewed	Cavia porcellus (Guinea pig)	775	31	0.466651	0.199402	no sign	0.656616	5.00001e-14	***	0.64782	0	***
1680.77	1679.76	1680.77	1679.76	0	-0.0001	A0A286XF06_CAVPO	A0A286XF06		VWFA domain-containing protein	GAP(+15.99)GPAGPP(+15.99)GDP(+15.99)GLMGER	R.GAP(+15.99)GPAGPP(+15.99)GDP(+15.99)GLMGER.G	TRUE	TRUE	53.65	18	3.9	840.892	2	24.2406	6297597	34157	1.0919	1.1042	9300	3	491	508	Hydroxylation;Hydroxylation;Hydroxylation	P3:Hydroxylation:36.05;P9:Hydroxylation:20.92;P12:Hydroxylation:69.71	DB Search	unreviewed	Cavia porcellus (Guinea pig)	948	23	0.479042	0.451392	no sign	0.669226	0	***	0.683461	0	***
1681.75	1680.74	1681.77	1680.77	0.03	-0.0263	H0VST5_CAVPO	H0VST5	CPSF6	Cleavage and polyadenylation specificity factor subunit 6	TPLSEAEFEEIM(+15.99)NR	R.TPLSEAEFEEIM(+15.99)NR.N	TRUE	TRUE	53.61	14	-0.2	841.394	2	32.0719	7167644	67820	1.082	1.0943	374	1	444	457	Oxidation (M)	M12:Oxidation (M):1000.00	DB Search	unreviewed	Cavia porcellus (Guinea pig)	588	793	0.465365	0.0485412	*	0.621192	2.7633e-09	***	0.645638	0	***
1686.79	1685.78	1686.79	1685.79	0	-0.0023	H0V8P9_CAVPO	H0V8P9	COL3A1	Collagen type III alpha 1 chain	GEMGPAGIP(+15.99)GAP(+15.99)GLM(+15.99)GAR	K.GEMGPAGIP(+15.99)GAP(+15.99)GLM(+15.99)GAR.G	TRUE	TRUE	53.65	18	0.7	843.904	2	28.8548	6802122	54410	1.1003	1.1126	36300	3	395	412	Hydroxylation;Hydroxylation;Oxidation (M)	P9:Hydroxylation:83.66;P12:Hydroxylation:124.87;M15:Oxidation (M):154.35	DB Search	unreviewed	Cavia porcellus (Guinea pig)	1462	4	0.435847	0.00427853	**	0.539208	0.400029	no sign	0.558536	7.22047e-05	***
1692.84	1691.83	1692.86	1691.85	0.02	-0.0187	H0W1A3_CAVPO	H0W1A3		Tubulin alpha chain	DLTEFQTNLVPYPR	V.DLTEFQTNLVPYPR.I	TRUE	FALSE	53.64	14	-1.4	846.935	2	38.293	7846830	87150	1.1265	1.1388	257	2	251	264			DB Search	unreviewed	Cavia porcellus (Guinea pig)	451	134	0.552101	0.0693471	no sign	0.492004	0.806488	no sign	0.4561	0.0646848	no sign
1693.83	1692.82	1693.85	1692.84	0.02	-0.0198	H0VHD0_CAVPO	H0VHD0	COL1A2	Collagen type I alpha 2 chain	GLP(+15.99)GPSGPAGEVGKP(+15.99)GER	Q.GLP(+15.99)GPSGPAGEVGKP(+15.99)GER.G	TRUE	TRUE	40.67	18	-8.7	565.286	3	20.9417	5933658	20442	0.872	0.8845	217	1	526	543	Hydroxylation;Hydroxylation	P3:Hydroxylation:0.00;P15:Hydroxylation:17.01	DB Search	unreviewed	Cavia porcellus (Guinea pig)	1287	2	0.445237	0.0363242	*	0.580037	0.00150141	**	0.585687	7.62211e-08	***
1701.73	1700.72	1701.71	1700.71	0.01	0.0132	H0UUU2_CAVPO	H0UUU2	COL2A1	Collagen type II alpha 1 chain	GESGSP(+15.99)GENGSP(+15.99)GPMGPR	K.GESGSP(+15.99)GENGSP(+15.99)GPMGPR.G	TRUE	TRUE	53.65	18	0.2	851.364	2	17.5243	5555807	7919	1.0314	1.0438	11500	1	309	326	Hydroxylation;Hydroxylation	P6:Hydroxylation:116.12;P12:Hydroxylation:20.41	DB Search	unreviewed	Cavia porcellus (Guinea pig)	1487	3	0.448065	0.0399409	*	0.646833	4.06524e-12	***	0.683012	0	***
1702.76	1701.76	1702.84	1701.8335	-0.0783	-0.0783	H0V7P8_CAVPO	H0V7P8	ANXA2	Annexin	SNPQRQDIAFAYHR	R.SNPQRQDIAFAYHR.R	TRUE	TRUE	53.65	14	0.3	568.28748	3	22.9457	6156027	28523	0.8745	0.8870	2.04E3	1	64	77			DB Search	unreviewed	Cavia porcellus (Guinea pig)	339	84	0.457	0.0740814	no sign	0.711	0	***	0.726	0	***
1706.79	1705.78	1706.79	1705.78	0	-0.0013	H0VHC9_CAVPO	H0VHC9	SNW1	SNW domain-containing protein 1	EGPVQFEEDPFGLDK	R.EGPVQFEEDPFGLDK.F	TRUE	TRUE	53.64	15	1.1	853.903	2	37.1418	7723449	84601	1.1018	1.1141	121	1	488	502			DB Search	unreviewed	Cavia porcellus (Guinea pig)	535	1282	0.483025	0.346243	no sign	0.4715	0.00977974	**	0.413297	0.0624712	no sign
1707.79	1706.78	1707.79	1706.79	0.01	-0.0053	H0V8R3_CAVPO	H0V8R3	PARK7	protein deglycase (EC 3.5.1.124) (Maillard deglycase) (Parkinsonism-associated deglycase) (Protein DJ-1) (Protein/nucleic acid deglycase DJ-1)	GAEEM(+15.99)ETVIPVDVM(+15.99)R	K.GAEEM(+15.99)ETVIPVDVM(+15.99)R.R	TRUE	TRUE	42.7	15	10.8	854.413	2	30.6205	7007123	62115	1.0845	1.0968	590	1	13	27	Oxidation (M);Oxidation (M)	M5:Oxidation (M):1000.00;M14:Oxidation (M):1000.00	DB Search	unreviewed	Cavia porcellus (Guinea pig)	189	834	0.505483	0.849147	no sign	0.669774	0	***	0.647059	0	***
1708.79	1707.78	1708.78	1707.77	0.01	0.0083	H0V0L8_CAVPO	H0V0L8	COL1A1	Collagen type I alpha 1 chain	GSP(+15.99)GADGPAGAP(+15.99)GTP(+15.99)GPQGI	K.GSP(+15.99)GADGPAGAP(+15.99)GTP(+15.99)GPQGI.A	TRUE	TRUE	53.65	20	2.8	854.898	2	25.0854	6390137	37961	1.076	1.0884	3350	1	925	944	Hydroxylation;Hydroxylation;Hydroxylation	P3:Hydroxylation:16.28;P12:Hydroxylation:33.81;P15:Hydroxylation:45.01	DB Search	unreviewed	Cavia porcellus (Guinea pig)	1454	1	0.456466	0.157691	no sign	0.625589	5.92919e-09	***	0.660386	0	***
1723.75	1722.74	1723.79	1722.78	0.04	-0.0407	H0V8P9_CAVPO	H0V8P9	COL3A1	Collagen type III alpha 1 chain	NGETGPQGPPGPTGASGDK	K.NGETGPQGPPGPTGASGDK.G	TRUE	TRUE	53.65	19	-2.2	862.399	2	18.7838	5695194	12314	1.0711	1.0835	28500	1	610	628			DB Search	unreviewed	Cavia porcellus (Guinea pig)	1462	4	0.465089	0.258868	no sign	0.670936	0	***	0.717831	0	***
1727.82	1726.82	1727.85	1726.84	0.02	-0.0224	H0UUU2_CAVPO	H0UUU2	COL2A1	Collagen type II alpha 1 chain	GAP(+15.99)GNRGFP(+15.99)GQDGLAGPK	R.GAP(+15.99)GNRGFP(+15.99)GQDGLAGPK.G	TRUE	TRUE	53.59	18	-0.2	864.43	2	22.1336	6061830	24950	1.1304	1.1428	9120	2	510	527	Hydroxylation;Hydroxylation	P3:Hydroxylation:47.75;P9:Hydroxylation:63.64	DB Search	unreviewed	Cavia porcellus (Guinea pig)	1487	3	0.478703	0.609261	no sign	0.59026	2.85303e-05	***	0.586585	4.16444e-09	***
1728.75	1727.74	1728.86	1727.86	0.11	-0.113	H0V3V2_CAVPO	H0V3V2	MYLK	Myosin light chain kinase, smooth muscle (EC 2.7.11.18) (Telokin)	AAM(+15.99)PPQIIQFPEDQK	K.AAM(+15.99)PPQIIQFPEDQK.V	TRUE	TRUE	49.62	15	-5.6	864.933	2	33.627	7341682	73826	1.0968	1.1092	166	1	1275	1289	Oxidation (M)	M3:Oxidation (M):1000.00	DB Search	unreviewed	Cavia porcellus (Guinea pig)	1959	1485	0.470551	0.371991	no sign	0.581658	0.00130786	**	0.576319	4.88505e-06	***
1732.84	1731.83	1732.84	1731.83	0	-0.0003	H0UZX0_CAVPO	H0UZX0	ACTN3	Actinin alpha 3 (gene/pseudogene)	DDPIGNLNTAFEVAEK	K.DDPIGNLNTAFEVAEK.Y	TRUE	TRUE	53.65	16	-12.2	866.916	2	37.7555	7789980	85996	1.1102	1.1225	66.7	1	201	216			DB Search	unreviewed	Cavia porcellus (Guinea pig)	889	260	0.414115	6.70393e-05	***	0.422228	1.2592e-08	***	0.443714	0.0498293	*
1738.8	1737.79	1738.81	1737.8	0.01	-0.0128	H0UUU2_CAVPO	H0UUU2	COL2A1	Collagen type II alpha 1 chain	GANGDP(+15.99)GRP(+15.99)GEP(+15.99)GLP(+15.99)GAR	K.GANGDP(+15.99)GRP(+15.99)GEP(+15.99)GLP(+15.99)GAR.G	TRUE	TRUE	53.19	18	0.2	580.277	3	16.5738	5447986	4882	0.8515	0.864	40200	1	543	560	Hydroxylation;Hydroxylation;Hydroxylation;Hydroxylation	P6:Hydroxylation:1000.00;P9:Hydroxylation:1000.00;P12:Hydroxylation:1000.00;P15:Hydroxylation:1000.00	DB Search	unreviewed	Cavia porcellus (Guinea pig)	1487	3	0.445701	0.154003	no sign	0.616106	2.91116e-08	***	0.649328	7.73328e-16	***
1739.82	1738.81	1739.78	1738.78	0.03	0.0314	H0V8P9_CAVPO	H0V8P9	COL3A1	Collagen type III alpha 1 chain	NGETGPQGPP(+15.99)GPTGASGDK	K.NGETGPQGPP(+15.99)GPTGASGDK.G	TRUE	TRUE	53.65	19	-0.8	870.398	2	17.5222	5548961	7681	1.0775	1.0899	59200	1	610	628	Hydroxylation	P10:Hydroxylation:11.22	DB Search	unreviewed	Cavia porcellus (Guinea pig)	1462	4	0.432625	0.00714463	**	0.630675	6.26506e-09	***	0.68065	0	***
1742.74	1741.73	1742.74	1741.73	0	0.0007	H0V0L8_CAVPO	H0V0L8	COL1A1	Collagen type I alpha 1 chain	GEPGSP(+15.99)GENGAP(+15.99)GQM(+15.99)GPR	K.GEPGSP(+15.99)GENGAP(+15.99)GQM(+15.99)GPR.G	TRUE	TRUE	53.65	18	4.6	871.881	2	14.4241	5222621	1357	1.0468	1.0592	256000	11	277	294	Hydroxylation;Hydroxylation;Oxidation (M)	P6:Hydroxylation:37.81;P12:Hydroxylation:30.64;M15:Oxidation (M):1000.00	DB Search	unreviewed	Cavia porcellus (Guinea pig)	1454	1	0.516733	0.589858	no sign	0.602558	2.12355e-06	***	0.559789	7.04316e-06	***
1743.76	1742.75	1743.72	1742.72	0.03	0.0346	H0V0L8_CAVPO	H0V0L8	COL1A1	Collagen type I alpha 1 chain	E(+42.01)P(+15.99)GSP(+15.99)GENGAP(+15.99)GQM(+15.99)GPR	G.E(+42.01)P(+15.99)GSP(+15.99)GENGAP(+15.99)GQM(+15.99)GPR.G	TRUE	TRUE	46.89	17	8.8	872.377	2	13.7142	5149426	850	1.0314	1.0438	3940	1	278	294	Acetylation (N-term);Hydroxylation;Hydroxylation;Hydroxylation;Oxidation (M)	E1:Acetylation (N-term):1000.00;P2:Hydroxylation:65.04;P5:Hydroxylation:56.41;P11:Hydroxylation:5.79;M14:Oxidation (M):1000.00	DB Search	unreviewed	Cavia porcellus (Guinea pig)	1454	1	0.584142	0.00135662	**	0.632908	1.27487e-11	***	0.548313	0.000253198	***
1744.74	1743.73	1744.83	1743.83	0.1	-0.0968	A0A286XWK5_CAVPO	A0A286XWK5	MGP	Matrix Gla protein (MGP)	SM(+15.99)ESYEISPFINRR	E.SM(+15.99)ESYEISPFINRR.N	TRUE	TRUE	36.45	14	7.9	582.289	3	30.2544	6965964	60604	0.8875	0.9	128	1	25	38	Oxidation (M)	M2:Oxidation (M):1000.00	DB Search	unreviewed	Cavia porcellus (Guinea pig)	104	111	0.554493	0.0105287	*	0.576866	0.000238473	***	0.497731	0.30232	no sign
1754.84	1753.83	1754.83	1753.83	0	0.0001	H0V269_CAVPO	H0V269	NSFL1C	NSFL1 cofactor p47 (p97 cofactor p47)	SYQDPSNAQFLESIR	R.SYQDPSNAQFLESIR.R	TRUE	TRUE	53.65	15	1.3	877.925	2	33.3522	7308531	72771	1.1062	1.1186	171	1	202	216			DB Search	unreviewed	Cavia porcellus (Guinea pig)	372	387	0.490693	0.709075	no sign	0.4715	0.00788195	**	0.443122	0.0235371	*
1756.84	1755.84	1756.86	1755.85	0.02	-0.0177	H0V0L8_CAVPO	H0V0L8	COL1A1	Collagen type I alpha 1 chain	GPP(+15.99)GPAGPP(+15.99)GLAGPPGESGR	R.GPP(+15.99)GPAGPP(+15.99)GLAGPPGESGR.E	TRUE	TRUE	53.65	20	0.9	878.938	2	24.9229	6377361	37457	1.0884	1.1008	827000	6	985	1004	Hydroxylation;Hydroxylation	P3:Hydroxylation:12.28;P9:Hydroxylation:30.46	DB Search	unreviewed	Cavia porcellus (Guinea pig)	1454	1	0.527554	0.0181225	*	0.639149	4.67741e-11	***	0.578245	4.52011e-06	***
1760.78	1759.78	1760.77	1759.76	0.02	0.0185	A0A286XMB7_CAVPO	A0A286XMB7	RNPS1	RNA-binding protein with serine-rich domain 1	GYAYVEFENPDEAEK	K.GYAYVEFENPDEAEK.A	TRUE	TRUE	53.65	15	-0.4	880.889	2	30.7017	7014982	62422	1.1023	1.1146	1440	1	204	218			DB Search	unreviewed	Cavia porcellus (Guinea pig)	305	1067	0.486406	0.834616	no sign	0.672882	0	***	0.715911	0	***
1772.87	1771.87	1772.86	1771.85	0.01	0.0133	HBA_CAVPO	P01947	HBA	Hemoglobin subunit alpha (Alpha-globin) (Hemoglobin alpha chain) [Cleaved into: Hemopressin]	TYFHHIDVSPGSGDIK	K.TYFHHIDVSPGSGDIK.A	TRUE	TRUE	53.65	16	1.7	886.939	2	26.0967	6503266	42530	1.1506	1.163	71600	2	42	57			DB Search	reviewed	Cavia porcellus (Guinea pig)	142	61	0.502821	0.168376	no sign	0.541295	0.323638	no sign	0.487646	0.562383	no sign
1773.87	1772.86	1773.87	1772.86	0	-0.0022	H0UXD2_CAVPO	H0UXD2	LCP1	Lymphocyte cytosolic protein 1	GDEEGIPAVVIDM(+15.99)SGLR	K.GDEEGIPAVVIDM(+15.99)SGLR.E	TRUE	TRUE	53.64	17	3.8	887.445	2	36.5303	7654808	82984	1.1077	1.12	669	1	310	326	Oxidation (M)	M13:Oxidation (M):1000.00	DB Search	unreviewed	Cavia porcellus (Guinea pig)	627	194	0.470593	0.652919	no sign	0.501149	0.0754609	no sign	0.445684	0.271565	no sign
1774.86	1773.85	1774.92	1773.91	0.06	-0.0589	H0V0L8_CAVPO	H0V0L8	COL1A1	Collagen type I alpha 1 chain	DGLNGLP(+15.99)GPIGP(+15.99)P(+15.99)GPRGR	K.DGLNGLP(+15.99)GPIGP(+15.99)P(+15.99)GPRGR.T	TRUE	TRUE	52.2	18	-1.8	592.313	3	27.1388	6617332	47092	0.8545	0.867	14400	1	1143	1160	Hydroxylation;Hydroxylation;Hydroxylation	P7:Hydroxylation:22.85;P12:Hydroxylation:7.77;P13:Hydroxylation:9.40	DB Search	unreviewed	Cavia porcellus (Guinea pig)	1454	1	0.447761	0.0842534	no sign	0.479796	0.0048915	**	0.430725	0.30232	no sign
1778.84	1777.83	1778.82	1777.81	0.02	0.0224	H0VHD0_CAVPO	H0VHD0	COL1A2	Collagen type I alpha 2 chain	GPSGEP(+15.99)GTAGPP(+15.99)GTP(+15.99)GPQGL	K.GPSGEP(+15.99)GTAGPP(+15.99)GTP(+15.99)GPQGL.L	TRUE	TRUE	51.31	20	2	889.918	2	25.7802	6468832	41136	1.0884	1.1008	2720	1	788	807	Hydroxylation;Hydroxylation;Hydroxylation	P6:Hydroxylation:33.81;P12:Hydroxylation:20.00;P15:Hydroxylation:12.81	DB Search	unreviewed	Cavia porcellus (Guinea pig)	1287	2	0.483723	0.481756	no sign	0.489904	0.220762	no sign	0.479007	0.604901	no sign
1782.79	1781.78	1782.92	1781.92	0.14	-0.1357	H0UZR6_CAVPO	H0UZR6	UBA1	Ubiquitin-like modifier-activating enzyme 1 (EC 6.2.1.45) (Ubiquitin-activating enzyme E1)	ALPAVQQDSLDEDLIR	K.ALPAVQQDSLDEDLIR.N	TRUE	TRUE	53.62	16	1.7	891.97	2	35.1028	7498725	78885	1.1265	1.1388	1510	1	369	384			DB Search	unreviewed	Cavia porcellus (Guinea pig)	1058	289	0.466492	0.561787	no sign	0.630771	5.39124e-09	***	0.640009	7.06025e-11	***
1786.79	1785.78	1786.82	1785.82	0.04	-0.0387	A0A286XZS1_CAVPO	A0A286XZS1	MYL6	Myosin light chain 6	NKDQGTYEDYVEGLR	K.NKDQGTYEDYVEGLR.V	TRUE	TRUE	53.64	15	0.4	596.282	3	28.4807	6769742	53182	0.892	0.9045	719	1	80	94			DB Search	unreviewed	Cavia porcellus (Guinea pig)	151	381	0.561013	0.00148748	**	0.672499	0	***	0.630778	3.55662e-07	***
1787.88	1786.87	1787.88	1786.87	0.01	-0.0065	H0W3X0_CAVPO	H0W3X0	COL5A1	Collagen type V alpha 1 chain	D(+42.01)GLQGP(+15.99)VGLP(+15.99)GPAGPVGP(+15.99)P(+15.99)	R.D(+42.01)GLQGP(+15.99)VGLP(+15.99)GPAGPVGP(+15.99)P(+15.99).G	TRUE	TRUE	27.84	19	6.9	894.454	2	32.0418	7162771	67667	1.1383	1.1506	875	1	1118	1136	Acetylation (N-term);Hydroxylation;Hydroxylation;Hydroxylation;Hydroxylation	D1:Acetylation (N-term):1000.00;P6:Hydroxylation:22.09;P10:Hydroxylation:14.04;P18:Hydroxylation:7.77;P19:Hydroxylation:6.65	DB Search	unreviewed	Cavia porcellus (Guinea pig)	1822	20	0.397396	3.19191e-06	***	0.422311	4.65483e-07	***	0.490644	0.645208	no sign
1792.89	1791.88	1792.88	1791.88	0.01	0.0051	H0UUU2_CAVPO	H0UUU2	COL2A1	Collagen type II alpha 1 chain	P(+15.99)GEQGVP(+15.99)GEAGAP(+15.99)GLVGPR	K.P(+15.99)GEQGVP(+15.99)GEAGAP(+15.99)GLVGPR.G	TRUE	TRUE	53.38	19	-0.7	598.301	3	25.1667	6399961	38345	0.9549	0.9673	44300	3	680	698	Hydroxylation;Hydroxylation;Hydroxylation	P1:Hydroxylation:143.71;P7:Hydroxylation:123.55;P13:Hydroxylation:52.68	DB Search	unreviewed	Cavia porcellus (Guinea pig)	1487	3	0.553878	0.00223468	**	0.708204	0	***	0.639087	2.20705e-14	***
1795.82	1794.81	1795.82	1794.82	0.01	-0.0077	H0VIX9_CAVPO	H0VIX9	YBX3	Y-box binding protein 3	SVGDGETVEFDVVEGEK	R.SVGDGETVEFDVVEGEK.G	TRUE	FALSE	53.54	17	-6.9	898.413	2	32.0412	7164723	67731	1.1289	1.1413	99	1	102	118			DB Search	unreviewed	Cavia porcellus (Guinea pig)	339	726	0.481172	0.681023	no sign	0.515877	0.755368	no sign	0.503353	0.862497	no sign
1799.93	1798.92	1799.94	1798.93	0.01	-0.0094	A0A286XUN7_CAVPO	A0A286XUN7	COL6A2	Collagen type VI alpha 2 chain	LFAVSPNQNLNEQGLR	R.LFAVSPNQNLNEQGLR.D	TRUE	TRUE	53.65	16	1.9	900.479	2	32.3708	7192051	68627	1.1344	1.1467	380000	8	188	203			DB Search	unreviewed	Cavia porcellus (Guinea pig)	1020	16	0.293236	0	***	0.530504	0.163566	no sign	0.699069	0	***
1803.92	1802.92	1803.94	1802.93	0.01	-0.0112	H0W3X0_CAVPO	H0W3X0	COL5A1	Collagen type V alpha 1 chain	TGPIGPQGAP(+15.99)GKP(+15.99)GPDGLR	K.TGPIGPQGAP(+15.99)GKP(+15.99)GPDGLR.G	TRUE	TRUE	53.64	19	-0.7	601.985	3	22.2546	6076562	25522	0.8985	0.911	12000	1	1406	1424	Hydroxylation;Hydroxylation	P10:Hydroxylation:33.18;P13:Hydroxylation:13.67	DB Search	unreviewed	Cavia porcellus (Guinea pig)	1822	20	0.50623	0.100078	no sign	0.595206	7.16982e-05	***	0.522651	0.0122474	*
1804.89	1803.88	1804.9	1803.9	0.01	-0.013	A0A286XTX7_CAVPO	A0A286XTX7	SPTBN1	Spectrin beta chain	SQNIVTDSSSLNAEAIR	R.SQNIVTDSSSLNAEAIR.Q	TRUE	TRUE	53.65	17	-2.2	902.957	2	28.9656	6825653	55285	1.1324	1.1447	2230	2	1548	1564			DB Search	unreviewed	Cavia porcellus (Guinea pig)	2364	30	0.557314	0.00487897	**	0.590158	1.46758e-05	***	0.5233	0.133502	no sign
1805.9	1804.89	1805.9	1804.9	0	-0.0013	H0VLM3_CAVPO	H0VLM3		78 kDa glucose-regulated protein (Binding-immunoglobulin protein) (Heat shock protein 70 family protein 5) (Heat shock protein family A member 5) (Immunoglobulin heavy chain-binding protein)	KNQLTSNPENTVFDAK	A.KNQLTSNPENTVFDAK.R	TRUE	TRUE	31.55	16	0	602.641	3	26.1558	6513085	42909	0.866	0.8785	84.8	1	82	97			DB Search	unreviewed	Cavia porcellus (Guinea pig)	655	44	0.499281	0.935	no sign	0.505112	0.512135	no sign	0.49075	0.529705	no sign
1807.84	1806.83	1807.86	1806.85	0.02	-0.0194	H0UUU2_CAVPO	H0UUU2	COL2A1	Collagen type II alpha 1 chain	KDGETGAAGPP(+15.99)GPAGPAGER	G.KDGETGAAGPP(+15.99)GPAGPAGER.G	TRUE	TRUE	43.39	20	-1.6	603.292	3	17.4526	5558744	8024	0.853	0.8655	1270	2	634	653	Hydroxylation	P11:Hydroxylation:7.65	DB Search	unreviewed	Cavia porcellus (Guinea pig)	1487	3	0.464715	0.424762	no sign	0.63862	1.59315e-09	***	0.67297	0	***
1809.86	1808.86	1809.88	1808.88	0.02	-0.0205	H0VMA2_CAVPO	H0VMA2	FN1	Fibronectin	VTIM(+15.99)WTPPDSAVTGYR	K.VTIM(+15.99)WTPPDSAVTGYR.V	TRUE	TRUE	53.51	16	-1.7	905.448	2	35.3935	7526924	79708	1.1112	1.1235	2310	1	924	939	Oxidation (M)	M4:Oxidation (M):1000.00	DB Search	unreviewed	Cavia porcellus (Guinea pig)	2478	6	0.40819	0.00413116	**	0.541703	0.0618145	no sign	0.62634	1.53717e-08	***
1814.89	1813.89	1814.9	1813.9	0.01	-0.0086	H0UUU2_CAVPO	H0UUU2	COL2A1	Collagen type II alpha 1 chain	GPP(+15.99)GPVGPP(+15.99)GLTGPAGEP(+15.99)GR	R.GPP(+15.99)GPVGPP(+15.99)GLTGPAGEP(+15.99)GR.E	TRUE	TRUE	53.65	20	0.8	907.959	2	26.275	6518022	43126	1.127	1.1393	148000	3	1017	1036	Hydroxylation;Hydroxylation;Hydroxylation	P3:Hydroxylation:11.10;P9:Hydroxylation:40.00;P18:Hydroxylation:48.12	DB Search	unreviewed	Cavia porcellus (Guinea pig)	1487	3	0.505926	0.558105	no sign	0.70024	0	***	0.676829	0	***
1820.87	1819.86	1820.85	1819.84	0.02	0.0184	H0VHD0_CAVPO	H0VHD0	COL1A2	Collagen type I alpha 2 chain	GPP(+15.99)GNVGSP(+15.99)GVNGPP(+15.99)GEAGR	R.GPP(+15.99)GNVGSP(+15.99)GVNGPP(+15.99)GEAGR.D	TRUE	TRUE	53.65	20	-0.6	910.933	2	18.8834	5700098	12498	1.0909	1.1032	725000	3	848	867	Hydroxylation;Hydroxylation;Hydroxylation	P3:Hydroxylation:9.34;P9:Hydroxylation:62.08;P15:Hydroxylation:24.44	DB Search	unreviewed	Cavia porcellus (Guinea pig)	1287	2	0.630663	4.9139e-08	***	0.660655	0	***	0.590169	8.02334e-05	***
1821.85	1820.84	1821.86	1820.85	0.01	-0.0083	A0A286XBZ1_CAVPO	A0A286XBZ1	PLEC	Plectin	QMAQQLEQETQGFQR	K.QMAQQLEQETQGFQR.T	TRUE	TRUE	53.65	15	1.7	911.436	2	29.1406	6843354	55994	1.125	1.1373	949	2	2495	2509			DB Search	unreviewed	Cavia porcellus (Guinea pig)	4689	9	0.488211	0.696386	no sign	0.653814	0	***	0.687886	0	***
1829.81	1828.8	1829.8	1828.8	0	0.001	A0A286Y232_CAVPO	A0A286Y232	RBM39	RNA binding motif protein 39	TDASSASSFLDSDELER	R.TDASSASSFLDSDELER.T	TRUE	TRUE	53.64	17	2	915.411	2	32.2665	7186197	68437	1.1368	1.1492	1130	1	290	306			DB Search	unreviewed	Cavia porcellus (Guinea pig)	490	1115	0.443038	0.0799889	no sign	0.607708	3.7938e-07	***	0.662256	0	***
1832.84	1831.83	1832.81	1831.8	0.03	0.0255	A0A286XNP9_CAVPO	A0A286XNP9	FLNA	Filamin A	DM(+15.99)DIIDHHDNTYTVK	R.DM(+15.99)DIIDHHDNTYTVK.Y	TRUE	TRUE	53.44	15	-0.7	916.912	2	23.192	6183611	29675	1.1319	1.1442	1400	2	922	936	Oxidation (M)	M2:Oxidation (M):1000.00	DB Search	unreviewed	Cavia porcellus (Guinea pig)	2645	22	0.435847	0.0146276	*	0.493612	0.435292	no sign	0.539768	0.0167119	*
1834.85	1833.84	1834.86	1833.85	0.01	-0.0141	H0VI61_CAVPO	H0VI61	HDGFL3	HDGF like 3	GFNEGLWEIENNP(+15.99)GVK(+15.99)	K.GFNEGLWEIENNP(+15.99)GVK(+15.99).F	TRUE	TRUE	20.24	16	-1.2	917.936	2	34.5985	7444164	77188	1.1309	1.1432	654	1	80	95	Hydroxylation;Hydroxylation	P13:Hydroxylation:1000.00;K16:Hydroxylation:1000.00	DB Search	unreviewed	Cavia porcellus (Guinea pig)	203	838	0.470219	0.65755	no sign	0.44591	0.00139194	**	0.405499	0.000592587	***
1835.88	1834.87	1835.88	1834.87	0	-0.0025	H0VQX1_CAVPO	H0VQX1	COL12A1	Collagen type XII alpha 1 chain	TGTP(+15.99)GLP(+15.99)GP(+15.99)PGP(+15.99)IGP(+15.99)P(+15.99)GDR	R.TGTP(+15.99)GLP(+15.99)GP(+15.99)PGP(+15.99)IGP(+15.99)P(+15.99)GDR.G	TRUE	TRUE	47.43	19	1.8	918.447	2	23.6453	6238603	31803	1.1196	1.1319	518	1	2826	2844	Hydroxylation;Hydroxylation;Hydroxylation;Hydroxylation;Hydroxylation; more	P4:Hydroxylation:53.33;P7:Hydroxylation:49.37;P9:Hydroxylation:17.01;P12:Hydroxylation:5.47;P15:Hydroxylation:38.32;P16:Hydroxylation:34.81	DB Search	unreviewed	Cavia porcellus (Guinea pig)	3066	7	0.546362	0.0379868	*	0.496579	0.14654	no sign	0.405648	9.34718e-05	***
1836.86	1835.85	1836.85	1835.84	0.01	0.0114	H0VHD0_CAVPO	H0VHD0	COL1A2	Collagen type I alpha 2 chain	GP(+15.99)P(+15.99)GNVGSP(+15.99)GVNGP(+15.99)PGEAGR	R.GP(+15.99)P(+15.99)GNVGSP(+15.99)GVNGP(+15.99)PGEAGR.D	TRUE	TRUE	53.51	20	-3.8	918.927	2	18.1373	5628964	10276	1.1166	1.1289	4420	2	848	867	Hydroxylation;Hydroxylation;Hydroxylation;Hydroxylation	P2:Hydroxylation:77.07;P3:Hydroxylation:81.55;P9:Hydroxylation:25.98;P14:Hydroxylation:8.14	DB Search	unreviewed	Cavia porcellus (Guinea pig)	1287	2	0.516588	0.209264	no sign	0.680502	7.86895e-16	***	0.643481	1.63247e-13	***
1847.94	1846.93	1847.94	1846.94	0	-0.0027	H0VA39_CAVPO	H0VA39	ALDOA	Fructose-bisphosphate aldolase (EC 4.1.2.13)	YSHEEIAMATVTALRR	K.YSHEEIAMATVTALRR.T	TRUE	TRUE	53.59	16	-0.4	616.655	3	29.8144	6918900	58852	0.9494	0.9619	263	1	296	311			DB Search	unreviewed	Cavia porcellus (Guinea pig)	416	97	0.470676	0.828223	no sign	0.494588	0.188989	no sign	0.460413	0.277659	no sign
1856.87	1855.86	1856.9	1855.9	0.03	-0.031	H0VDK8_CAVPO	H0VDK8	SMC3	Structural maintenance of chromosomes protein	ALEYTIYNQELNETR	R.ALEYTIYNQELNETR.A	TRUE	TRUE	53.65	15	-7.9	928.951	2	31.9456	7152978	67314	1.1383	1.1506	124	1	222	236			DB Search	unreviewed	Cavia porcellus (Guinea pig)	1217	364	0.686719	0	***	0.713545	0	***	0.476894	0.946994	no sign
1857.87	1856.86	1857.86	1856.85	0.01	0.0052	H0UUU2_CAVPO	H0UUU2	COL2A1	Collagen type II alpha 1 chain	GFTGLQGLP(+15.99)GP(+15.99)P(+15.99)GPSGDQGA	R.GFTGLQGLP(+15.99)GP(+15.99)P(+15.99)GPSGDQGA.S	TRUE	TRUE	50.8	20	0.4	929.438	2	32.2327	7178398	68190	1.1156	1.1279	4200	2	1134	1153	Hydroxylation;Hydroxylation;Hydroxylation	P9:Hydroxylation:52.68;P11:Hydroxylation:14.84;P12:Hydroxylation:18.53	DB Search	unreviewed	Cavia porcellus (Guinea pig)	1487	3	0.660893	0	***	0.673125	0	***	0.447386	0.0185633	*
1864.89	1863.89	1864.85	1863.84	0.05	0.0465	A0A286Y5R9_CAVPO	A0A286Y5R9	PRKACA	cAMP-dependent protein kinase catalytic subunit alpha (EC 2.7.11.11)	WESPAQNTASLDQFDR	K.WESPAQNTASLDQFDR.I	TRUE	TRUE	53.56	16	2.3	932.932	2	31.7376	7131489	66593	1.1299	1.1423	359	1	31	46			DB Search	unreviewed	Cavia porcellus (Guinea pig)	351	1401	0.574953	0.000118003	***	0.680553	0	***	0.598497	4.21967e-09	***
1865.89	1864.88	1865.91	1864.9	0.02	-0.0185	A0A286XRX5_CAVPO	A0A286XRX5	COL9A1	Collagen type IX alpha 1 chain	GVQGEQGATGLP(+15.99)GAQGPP(+15.99)GR	R.GVQGEQGATGLP(+15.99)GAQGPP(+15.99)GR.A	TRUE	TRUE	53.65	20	-0.5	933.462	2	21.6185	6001017	22665	1.0968	1.1092	12700	1	736	755	Hydroxylation;Hydroxylation	P12:Hydroxylation:37.78;P18:Hydroxylation:0.00	DB Search	unreviewed	Cavia porcellus (Guinea pig)	921	46	0.560032	0.00238853	**	0.693118	0	***	0.631115	1.80859e-14	***
1866.89	1865.88	1866.87	1865.87	0.02	0.0191	H0VVF2_CAVPO	H0VVF2	MPO	Myeloperoxidase	ASEM(+15.99)PELSSM(+15.99)HTLFVR	R.ASEM(+15.99)PELSSM(+15.99)HTLFVR.E	TRUE	TRUE	53.64	16	15.3	622.974	3	29.2283	6854157	56413	0.928	0.9404	1220	2	380	395	Oxidation (M);Oxidation (M)	M4:Oxidation (M):1000.00;M10:Oxidation (M):1000.00	DB Search	unreviewed	Cavia porcellus (Guinea pig)	718	69	0.540311	0.0694087	no sign	0.705058	0	***	0.69104	0	***
1869.94	1868.93	1869.95	1868.94	0.01	-0.0058	A0A286XA82_CAVPO	A0A286XA82	LOC100728345	Anaphylatoxin-like domain-containing protein	APPSGSSGFLSIERPDPR	H.APPSGSSGFLSIERPDPR.A	TRUE	TRUE	46.83	18	2.9	623.991	3	30.1003	6951253	60053	0.8915	0.904	3710	2	462	479			DB Search	unreviewed	Cavia porcellus (Guinea pig)	1544	105	0.49832	0.735785	no sign	0.554141	0.0782781	no sign	0.522259	0.15612	no sign
1871.9	1870.89	1871.89	1870.88	0.01	0.0103	H0UUU2_CAVPO	H0UUU2	COL2A1	Collagen type II alpha 1 chain	VGPP(+15.99)GSNGNP(+15.99)GPP(+15.99)GPP(+15.99)GPAGK	R.VGPP(+15.99)GSNGNP(+15.99)GPP(+15.99)GPP(+15.99)GPAGK.D	TRUE	TRUE	53.65	21	-0.5	936.451	2	19.1287	5736344	13816	1.122	1.1344	698000	3	905	925	Hydroxylation;Hydroxylation;Hydroxylation;Hydroxylation	P4:Hydroxylation:27.96;P10:Hydroxylation:46.20;P13:Hydroxylation:27.96;P16:Hydroxylation:27.96	DB Search	unreviewed	Cavia porcellus (Guinea pig)	1487	3	0.432086	0.0124973	*	0.542539	0.505156	no sign	0.561066	0.000844955	***
1883.88	1882.87	1883.9	1882.9	0.02	-0.024	A0A286Y0L7_CAVPO	A0A286Y0L7	PKM	Pyruvate kinase (EC 2.7.1.40)	LNFSHGTHEYHAETIK	R.LNFSHGTHEYHAETIK.N	TRUE	TRUE	53.65	16	2.9	628.644	3	21.2857	5972693	21717	0.9703	0.9828	2480	2	74	89			DB Search	unreviewed	Cavia porcellus (Guinea pig)	531	141	0.573736	0.000446302	***	0.536892	0.111179	no sign	0.463106	0.0187236	*
1884.89	1883.88	1884.89	1883.88	0	0.0024	FETUA_CAVPO	O70159	AHSG	Alpha-2-HS-glycoprotein (Fetuin-A)	RPSGEVYELEFDTLET	R.RPSGEVYELEFDTLET.T	TRUE	TRUE	53.01	16	16.7	942.966	2	37.3039	7740830	84990	1.1477	1.16	887	2	72	87			DB Search	reviewed	Cavia porcellus (Guinea pig)	358	29	0.621481	1.08014e-11	***	0.617976	1.11376e-11	***	0.481519	0.712904	no sign
1893.86	1892.85	1893.81	1892.8	0.05	0.0531	H0UUU2_CAVPO	H0UUU2	COL2A1	Collagen type II alpha 1 chain	AGGAQM(+15.99)GVM(+15.99)QGPM(+15.99)GPM(+15.99)GPR	K.AGGAQM(+15.99)GVM(+15.99)QGPM(+15.99)GPM(+15.99)GPR.G	TRUE	TRUE	53.65	19	-1	947.41	2	19.233	5740273	13969	1.1482	1.1605	18200	2	191	209	Oxidation (M);Oxidation (M);Oxidation (M);Oxidation (M)	M6:Oxidation (M):1000.00;M9:Oxidation (M):1000.00;M13:Oxidation (M):1000.00;M16:Oxidation (M):1000.00	DB Search	unreviewed	Cavia porcellus (Guinea pig)	1487	3	0.392148	3.41932e-05	***	0.521429	0.90144	no sign	0.632922	3.65394e-11	***
1894.88	1893.87	1894.93	1893.92	0.05	-0.0498	A0A286XV70_CAVPO	A0A286XV70	MYH13	Myosin heavy chain 13	HADSVAELGEQIDNLQR	K.HADSVAELGEQIDNLQR.V	TRUE	FALSE	53.65	17	3.6	632.318	3	31.9686	7154938	67386	0.9902	1.0026	5110	2	1200	1216			DB Search	unreviewed	Cavia porcellus (Guinea pig)	1938	90	0.421977	0.00333853	**	0.539891	0.337985	no sign	0.619041	1.36059e-09	***
1895.89	1894.88	1895.85	1894.84	0.04	0.04	H0VQX1_CAVPO	H0VQX1	COL12A1	Collagen type XII alpha 1 chain	AIYPDESESEDLVGSER	T.AIYPDESESEDLVGSER.T	TRUE	TRUE	53.65	17	5.4	948.438	2	29.0372	6831553	55521	1.1467	1.159	466	1	1727	1743			DB Search	unreviewed	Cavia porcellus (Guinea pig)	3066	7	0.406924	0.000574145	***	0.560842	0.0246776	*	0.667629	0	***
1909.88	1908.88	1909.92	1908.91	0.04	-0.0367	H0VYG3_CAVPO	H0VYG3	LMNA	Lamin A/C	M(+15.99)QQQLDEYQELLDIK	R.M(+15.99)QQQLDEYQELLDIK.L	TRUE	TRUE	53.65	15	0.8	955.469	2	37.6755	7778433	85777	1.1709	1.1832	7740	1	310	324	Oxidation (M)	M1:Oxidation (M):1000.00	DB Search	unreviewed	Cavia porcellus (Guinea pig)	624	34	0.386997	1.49886e-05	***	0.517096	0.882887	no sign	0.631576	1.34812e-11	***
1910.86	1909.85	1910.79	1909.78	0.07	0.0715	H0V2Q9_CAVPO	H0V2Q9	HNRNPA3	Heterogeneous nuclear ribonucleoprotein A3	SSGSPYGGGYGSGGGSGGYGSR	R.SSGSPYGGGYGSGGGSGGYGSR.R	TRUE	TRUE	53.65	22	1	955.903	2	20.7375	5911194	19690	1.1304	1.1428	3700	1	345	366			DB Search	unreviewed	Cavia porcellus (Guinea pig)	368	198	0.365887	4.29328e-08	***	0.553535	0.18583	no sign	0.675881	0	***
1915.85	1914.84	1915.95	1914.94	0.1	-0.1043	H0V0L8_CAVPO	H0V0L8	COL1A1	Collagen type I alpha 1 chain	P(+15.99)GPAGPAGPP(+15.99)GPIGNVGAP(+15.99)GSK(+15.99)	P.P(+15.99)GPAGPAGPP(+15.99)GPIGNVGAP(+15.99)GSK(+15.99).G	TRUE	TRUE	51.36	22	-2.1	958.481	2	25.4578	6434398	39742	1.1166	1.1289	1490	1	831	852	Hydroxylation;Hydroxylation;Hydroxylation;Hydroxylation	P1:Hydroxylation:0.00;P10:Hydroxylation:5.47;P19:Hydroxylation:6.08;K22:Hydroxylation:4.78	DB Search	unreviewed	Cavia porcellus (Guinea pig)	1454	1	0.430053	0.0164953	*	0.594096	0.000161049	***	0.672391	6.61766e-15	***
1916.87	1915.87	1916.89	1915.88	0.02	-0.0177	IGHG2_CAVPO	P01862		Ig gamma-2 chain C region	NTPPIEDADGSYFLYSK	K.NTPPIEDADGSYFLYSK.L	TRUE	TRUE	53.65	17	0.9	958.954	2	34.5104	7434402	76866	1.1556	1.1679	21800	1	276	292			DB Search	reviewed	Cavia porcellus (Guinea pig)	329	240	0.506652	0.609903	no sign	0.667949	9.2269e-15	***	0.665709	4.00488e-12	***
1931.87	1930.86	1931.89	1930.88	0.02	-0.0231	H0V8P9_CAVPO	H0V8P9	COL3A1	Collagen type III alpha 1 chain	GQP(+15.99)GVMGFP(+15.99)GPK(+15.99)GNDGAP(+15.99)GK	R.GQP(+15.99)GVMGFP(+15.99)GPK(+15.99)GNDGAP(+15.99)GK.N	TRUE	TRUE	53.06	20	2	966.455	2	23.55	6224881	31297	1.1812	1.1935	143	1	572	591	Hydroxylation;Hydroxylation;Hydroxylation;Hydroxylation	P3:Hydroxylation:32.94;P9:Hydroxylation:6.59;K12:Hydroxylation:0.00;P18:Hydroxylation:0.00	DB Search	unreviewed	Cavia porcellus (Guinea pig)	1462	4	0.418416	0.00168121	**	0.569227	0.0372267	*	0.653797	5.54838e-11	***
1953.15	1952.15	1953.04	1952.03	0.11	0.1146	A0A286Y5R4_CAVPO	A0A286Y5R4	OGN	Mimecan (Osteoglycin)	DRVEEIRLEGNPIDLGK	R.DRVEEIRLEGNPIDLGK.H	TRUE	TRUE	27.32	17	5.9	651.691	3	31.9015	7147127	67127	0.9205	0.933	546	1	264	280			DB Search	unreviewed	Cavia porcellus (Guinea pig)	297	189	0.586867	7.47544e-05	***	0.510855	0.37541	no sign	0.422148	0.000183068	***
1954.15	1953.15	1954.06	1953.06	0.09	0.0891	ACTB_CAVPO	Q71FK5	ACTB	Actin, cytoplasmic 1 (EC 3.6.4.-) (Beta-actin) [Cleaved into: Actin, cytoplasmic 1, N-terminally processed]	VAPEEHPVLLTEAPLNPK	R.VAPEEHPVLLTEAPLNPK.A	TRUE	TRUE	53.65	18	3.7	652.031	3	32.4577	7200861	68941	0.9404	0.9529	385000	5	96	113			DB Search	reviewed	Cavia porcellus (Guinea pig)	375	19	0.617712	9.51088e-09	***	0.555775	0.0038249	**	0.41071	0.000233898	***
1968.15	1967.14	1968.14	1967.13	0.01	0.0066	A0A286XUN7_CAVPO	A0A286XUN7	COL6A2	Collagen type VI alpha 2 chain	NFVINVVNRLGAIAKDPK	K.NFVINVVNRLGAIAKDPK.S	TRUE	TRUE	53.58	18	8.4	656.726	3	39.5735	7986080	89520	0.9484	0.9609	35.8	1	637	654			DB Search	unreviewed	Cavia porcellus (Guinea pig)	1020	16	0.356476	4.34592e-10	***	0.35616	0	***	0.450565	0.0424168	*
1974.96	1973.96	1974.97	1973.97	0.01	-0.0105	H0V0L8_CAVPO	H0V0L8	COL1A1	Collagen type I alpha 1 chain	NGDRGETGPAGPAGPIGPAGAR	K.NGDRGETGPAGPAGPIGPAGAR.G	TRUE	TRUE	53.65	22	2.7	659	3	23.0386	6168853	29077	0.8535	0.866	975000	5	1053	1074			DB Search	unreviewed	Cavia porcellus (Guinea pig)	1454	1	0.524892	0.00135662	**	0.593617	1.42294e-07	***	0.52143	0.0380367	*
1975.97	1974.97	1975.99	1974.98	0.01	-0.0144	H0V5I7_CAVPO	H0V5I7		Myotubularin phosphatase domain-containing protein	A(+42.01)GCEGVGGP(+15.99)GLGPAGGRRPPR	A.A(+42.01)GCEGVGGP(+15.99)GLGPAGGRRPPR.A	TRUE	TRUE	29.6	21	-16.1	659.326	3	23.9778	6275936	33264	0.918	0.9305	98200	3	10	30	Acetylation (N-term);Hydroxylation	A1:Acetylation (N-term):1000.00;P9:Hydroxylation:49.79	DB Search	unreviewed	Cavia porcellus (Guinea pig)	355	1681	0.542718	0.000746661	***	0.569999	0.0108576	*	0.476214	0.475265	no sign
1994.97	1993.97	1994.97	1993.96	0	0.0033	A0A286XTB4_CAVPO	A0A286XTB4	COL6A6	Collagen type VI alpha 6 chain	GAPGPVGEQGTKGCHGTKGP(+15.99)K(+15.99)	R.GAPGPVGEQGTKGCHGTKGP(+15.99)K(+15.99).G	TRUE	TRUE	20.85	21	-9.7	665.658	3	16.5187	5442159	4719	0.9175	0.93	137000	1	1429	1449	Hydroxylation;Hydroxylation	P20:Hydroxylation:14.63;K21:Hydroxylation:20.70	DB Search	unreviewed	Cavia porcellus (Guinea pig)	2269	96	0.519215	0.217712	no sign	0.756621	0	***	0.745356	0	***
2004.08	2003.07	2004.08	2003.07	0	0.0035	A0A286XFW4_CAVPO	A0A286XFW4	PRELP	Proline and arginine rich end leucine rich repeat protein	NQLEEVPAALPPSLEQLR	K.NQLEEVPAALPPSLEQLR.L	TRUE	TRUE	53.65	18	-2.5	668.698	3	38.4552	7866082	87522	0.9643	0.9768	124000	4	162	179			DB Search	unreviewed	Cavia porcellus (Guinea pig)	384	26	0.487837	0.563881	no sign	0.467639	0.129267	no sign	0.452647	0.0259555	*
2007.94	2006.93	2007.94	2006.93	0	-0.0028	H0UUU2_CAVPO	H0UUU2	COL2A1	Collagen type II alpha 1 chain	QGDRGEAGAQGPMGPAGPAGAR	K.QGDRGEAGAQGPMGPAGPAGAR.G	TRUE	TRUE	53.65	22	0.1	669.988	3	20.4017	5871224	18424	0.878	0.8905	83600	2	1085	1106			DB Search	unreviewed	Cavia porcellus (Guinea pig)	1487	3	0.455699	0.299941	no sign	0.486911	0.118859	no sign	0.464783	0.730186	no sign
2008.97	2007.96	2008.96	2007.95	0	0.0045	A0A286XCE4_CAVPO	A0A286XCE4	CP	ferroxidase (EC 1.16.3.1)	SLAAPESDSAVFFEQGPTR	K.SLAAPESDSAVFFEQGPTR.I	TRUE	TRUE	53.65	19	1.6	1004.99	2	34.7174	7455851	77547	1.1625	1.1748	4230	1	397	415			DB Search	unreviewed	Cavia porcellus (Guinea pig)	1097	131	0.451405	0.310846	no sign	0.474825	0.104695	no sign	0.472861	0.745479	no sign
2014.99	2013.98	2014.97	2013.96	0.02	0.0226	H0V0L8_CAVPO	H0V0L8	COL1A1	Collagen type I alpha 1 chain	TGPP(+15.99)GPAGQDGRP(+15.99)GPAGPP(+15.99)GAR	K.TGPP(+15.99)GPAGQDGRP(+15.99)GPAGPP(+15.99)GAR.G	TRUE	TRUE	53.65	22	0.2	672.331	3	17.6339	5557762	7986	0.8605	0.873	1430000	1	543	564	Hydroxylation;Hydroxylation;Hydroxylation	P4:Hydroxylation:33.98;P13:Hydroxylation:7.32;P19:Hydroxylation:0.00	DB Search	unreviewed	Cavia porcellus (Guinea pig)	1454	1	0.572173	1.5401e-05	***	0.59192	5.09729e-06	***	0.49889	0.713164	no sign
2015.97	2014.97	2016	2015	0.03	-0.0297	A0A286XDW4_CAVPO	A0A286XDW4	C1QTNF7	C1q and TNF related 7	G(+42.01)PIGPEGQKGEVGP(+15.99)AGP(+15.99)P(+15.99)GPK	K.G(+42.01)PIGPEGQKGEVGP(+15.99)AGP(+15.99)P(+15.99)GPK.G	TRUE	TRUE	22.31	21	2.3	672.677	3	21.5107	5998106	22586	0.895	0.9075	1870	1	111	131	Acetylation (N-term);Hydroxylation;Hydroxylation;Hydroxylation	G1:Acetylation (N-term):1000.00;P14:Hydroxylation:16.36;P17:Hydroxylation:9.42;P18:Hydroxylation:0.00	DB Search	unreviewed	Cavia porcellus (Guinea pig)	296	995	0.339197	1.53093e-12	***	0.419082	6.6414e-07	***	0.523194	0.0979706	no sign
2016.07	2015.06	2016.08	2015.07	0.01	-0.0058	A0A286XZP1_CAVPO	A0A286XZP1	COL6A3	Collagen type VI alpha 3 chain	VGLQHLQLNHFIPEAGSR	R.VGLQHLQLNHFIPEAGSR.L	TRUE	TRUE	53.65	18	0.5	504.777	4	33.6952	7346558	73982	0.8925	0.905	286000	6	1080	1097			DB Search	unreviewed	Cavia porcellus (Guinea pig)	2507	5	0.298498	0	***	0.394628	6.2528e-10	***	0.551474	0.00244383	**
2016.96	2015.95	2016.94	2015.93	0.02	0.0183	H0UTW1_CAVPO	H0UTW1	DBI	Acyl-CoA-binding protein	TQP(+15.99)TDQEMLFIYSHYK	K.TQP(+15.99)TDQEMLFIYSHYK.Q	TRUE	TRUE	49.34	16	0.5	672.987	3	31.0278	7052267	63835	0.9369	0.9494	160	1	18	33	Hydroxylation	P3:Hydroxylation:67.11	DB Search	unreviewed	Cavia porcellus (Guinea pig)	87	631	0.423768	0.0187817	*	0.559316	0.0494229	*	0.598889	2.67453e-07	***
2021.04	2020.03	2020.94	2019.93	0.1	0.0996	H0W1U7_CAVPO	H0W1U7	COL11A2	Collagen type XI alpha 2 chain	GNP(+15.99)GPVGFP(+15.99)GDP(+15.99)GPPGEVGP(+15.99)R	K.GNP(+15.99)GPVGFP(+15.99)GDP(+15.99)GPPGEVGP(+15.99)R.G	TRUE	TRUE	50.93	21	-0.9	1010.97	2	26.8398	6592792	46152	1.1571	1.1694	371	1	1217	1237	Hydroxylation;Hydroxylation;Hydroxylation;Hydroxylation	P3:Hydroxylation:26.31;P9:Hydroxylation:13.97;P12:Hydroxylation:14.63;P20:Hydroxylation:0.00	DB Search	unreviewed	Cavia porcellus (Guinea pig)	1689	10	0.41863	0.00208002	**	0.458973	0.00100233	**	0.500835	0.698261	no sign
2022.07	2021.06	2022.08	2021.08	0.01	-0.0146	A0A286XFW4_CAVPO	A0A286XFW4	PRELP	Proline and arginine rich end leucine rich repeat protein	MPPKVPAALHQLYLDSNK	K.MPPKVPAALHQLYLDSNK.I	TRUE	TRUE	53.65	18	3.6	506.28	4	32.0555	7193034	68666	0.858	0.8705	57300	5	238	255			DB Search	unreviewed	Cavia porcellus (Guinea pig)	384	26	0.435032	0.0118013	*	0.468954	0.00632927	**	0.511313	0.731577	no sign
2023.06	2022.05	2023.02	2022.01	0.03	0.0342	A0A286XV70_CAVPO	A0A286XV70	MYH13	Myosin heavy chain 13	KHADSVAELGEQIDNLQR	K.KHADSVAELGEQIDNLQR.V	TRUE	FALSE	53.65	18	0.7	675.015	3	29.8068	6917895	58791	0.886	0.8985	458	2	1199	1216			DB Search	unreviewed	Cavia porcellus (Guinea pig)	1938	90	0.429714	0.00432224	**	0.473274	0.0294274	*	0.521174	0.243298	no sign
2027.1	2026.09	2027.13	2026.12	0.03	-0.0299	H0W519_CAVPO	H0W519	BGN	Biglycan	NHLVEIPPNLPSSLVELR	K.NHLVEIPPNLPSSLVELR.I	TRUE	TRUE	53.62	18	0.6	676.384	3	39.8318	8006114	89730	0.894	0.9065	15900	3	148	165			DB Search	unreviewed	Cavia porcellus (Guinea pig)	368	32	0.326052	8.26192e-13	***	0.266787	0	***	0.388713	9.11409e-08	***
2036.95	2035.94	2036.93	2035.93	0.01	0.0114	H0V0L8_CAVPO	H0V0L8	COL1A1	Collagen type I alpha 1 chain	GQAGVM(+15.99)GFP(+15.99)GP(+15.99)K(+15.99)GAAGEP(+15.99)GK(+15.99)AG	R.GQAGVM(+15.99)GFP(+15.99)GP(+15.99)K(+15.99)GAAGEP(+15.99)GK(+15.99)AG.E	TRUE	TRUE	26.51	22	11.9	679.66	3	22.0602	6058892	24844	0.862	0.8745	1000	1	565	586	Oxidation (M);Hydroxylation;Hydroxylation;Hydroxylation;Hydroxylation; more	M6:Oxidation (M):1000.00;P9:Hydroxylation:1000.00;P11:Hydroxylation:1000.00;K12:Hydroxylation:1000.00;P18:Hydroxylation:1000.00;K20:Hydroxylation:1000.00	DB Search	unreviewed	Cavia porcellus (Guinea pig)	1454	1	0.49767	0.517241	no sign	0.492387	0.650236	no sign	0.46214	0.225226	no sign
2037.99	2036.98	2037.98	2036.97	0.01	0.0068	A0A286XTM8_CAVPO	A0A286XTM8		Lamin B2	DAM(+15.99)QQQLAEYQELLDVK	R.DAM(+15.99)QQQLAEYQELLDVK.L	TRUE	TRUE	53.63	17	-2.2	679.999	3	38.0023	7816966	86550	0.9185	0.931	122	1	352	368	Oxidation (M)	M3:Oxidation (M):1000.00	DB Search	unreviewed	Cavia porcellus (Guinea pig)	617	100	0.347736	1.11212e-11	***	0.440677	5.63715e-05	***	0.580308	0.000574287	***
2043.06	2042.05	2043.06	2042.05	0	0.0009	A0A286Y421_CAVPO	A0A286Y421	CHAD	Chondroadherin	FYLDKNQLSSYPAAALNK	K.FYLDKNQLSSYPAAALNK.L	TRUE	TRUE	53.57	18	4.3	681.695	3	33.4441	7317317	73061	0.9185	0.931	83.1	1	200	217			DB Search	unreviewed	Cavia porcellus (Guinea pig)	359	82	0.469908	0.437268	no sign	0.541633	0.350886	no sign	0.551449	0.0329925	*
2044.05	2043.04	2044.01	2043	0.04	0.0411	H0VQX1_CAVPO	H0VQX1	COL12A1	Collagen type XII alpha 1 chain	ITVIAVYEDGDGGHLTGNGR	K.ITVIAVYEDGDGGHLTGNGR.T	TRUE	TRUE	53.65	20	1.6	682.012	3	31.3777	7088436	65076	0.9419	0.9544	3330	2	2096	2115			DB Search	unreviewed	Cavia porcellus (Guinea pig)	3066	7	0.449483	0.0950771	no sign	0.504965	0.400566	no sign	0.529495	0.237533	no sign
2049.08	2048.08	2049.04	2048.03	0.05	0.0476	H0UUU2_CAVPO	H0UUU2	COL2A1	Collagen type II alpha 1 chain	SGKP(+15.99)GEQGVPGEAGAP(+15.99)GLVGPR	E.SGKP(+15.99)GEQGVPGEAGAP(+15.99)GLVGPR.G	TRUE	TRUE	52.92	22	2.8	683.688	3	24.3904	6318236	34972	0.905	0.9175	187	1	677	698	Hydroxylation;Hydroxylation	P4:Hydroxylation:0.00;P16:Hydroxylation:14.62	DB Search	unreviewed	Cavia porcellus (Guinea pig)	1487	3	0.372988	3.6032e-09	***	0.335937	7.86895e-16	***	0.457346	0.0241901	*
2060.99	2059.99	2061	2059.99	0	-0.0022	H0VSI7_CAVPO	H0VSI7	COL4A5	Collagen type IV alpha 5 chain	G(+42.01)GKGEPGLP(+15.99)GPP(+15.99)GPMDP(+15.99)NLLA	K.G(+42.01)GKGEPGLP(+15.99)GPP(+15.99)GPMDP(+15.99)NLLA.S	TRUE	TRUE	25.96	21	-0.9	687.672	3	25.4913	6433427	39715	0.863	0.8755	3910	1	855	875	Acetylation (N-term);Hydroxylation;Hydroxylation;Hydroxylation	G1:Acetylation (N-term):1000.00;P9:Hydroxylation:5.14;P12:Hydroxylation:17.01;P17:Hydroxylation:0.00	DB Search	unreviewed	Cavia porcellus (Guinea pig)	1602	471	0.444546	0.0695616	no sign	0.561997	0.0107206	*	0.595555	3.70005e-09	***
2062	2060.99	2062.04	2061.03	0.04	-0.0436	H0W6G2_CAVPO	H0W6G2	HSPG2	Heparan sulfate proteoglycan 2	VTSDSGTQETSVLVNIQQR	R.VTSDSGTQETSVLVNIQQR.L	TRUE	TRUE	53.65	19	2.9	1031.53	2	30.3106	6970846	60766	1.2083	1.2205	1260	1	2483	2501			DB Search	unreviewed	Cavia porcellus (Guinea pig)	4264	18	0.432252	0.0411004	*	0.569144	0.00156851	**	0.608364	1.47379e-10	***
2063	2062	2063.02	2062.01	0.01	-0.0127	H0VHD0_CAVPO	H0VHD0	COL1A2	Collagen type I alpha 2 chain	GEPGVVGAP(+15.99)GTAGASGPGGLPGER	K.GEPGVVGAP(+15.99)GTAGASGPGGLPGER.G	TRUE	TRUE	53.65	24	2.9	1032.02	2	27.365	6639970	48018	1.1763	1.1886	72400	2	592	615	Hydroxylation	P9:Hydroxylation:13.33	DB Search	unreviewed	Cavia porcellus (Guinea pig)	1287	2	0.43721	0.0215101	*	0.579501	0.000771532	***	0.623922	1.36814e-11	***
2082.94	2081.93	2082.94	2081.93	0.01	0.0052	H0V0L8_CAVPO	H0V0L8	COL1A1	Collagen type I alpha 1 chain	GFSGLQGPP(+15.99)GPP(+15.99)GSP(+15.99)GEQGPSGA	R.GFSGLQGPP(+15.99)GPP(+15.99)GSP(+15.99)GEQGPSGA.S	TRUE	TRUE	53.63	23	0.4	1041.98	2	28.6591	6782461	53629	1.1738	1.1861	12200	1	1102	1124	Hydroxylation;Hydroxylation;Hydroxylation	P9:Hydroxylation:20.00;P12:Hydroxylation:20.92;P15:Hydroxylation:46.31	DB Search	unreviewed	Cavia porcellus (Guinea pig)	1454	1	0.43286	0.0363879	*	0.638511	3.68385e-11	***	0.699013	0	***
2083.96	2082.95	2082.98	2081.98	0.97	0.9726	H0V0L8_CAVPO	H0V0L8	COL1A1	Collagen type I alpha 1 chain	GFP(+15.99)GADGVAGPK(+15.99)GP(+15.99)AGERGSPGP	R.GFP(+15.99)GADGVAGPK(+15.99)GP(+15.99)AGERGSPGP.A	TRUE	TRUE	24.45	23	-19.6	694.989	3	22.0304	6060841	24905	0.876	0.8885	154000	1	484	506	Hydroxylation;Hydroxylation;Hydroxylation	P3:Hydroxylation:54.92;K12:Hydroxylation:11.06;P14:Hydroxylation:6.63	DB Search	unreviewed	Cavia porcellus (Guinea pig)	1454	1	0.452428	0.145852	no sign	0.656169	8.84538e-13	***	0.687824	0	***
2098.93	2097.92	2097.97	2096.96	0.96	0.9637	A0A286XWK5_CAVPO	A0A286XWK5	MGP	Matrix Gla protein (MGP)	SHESM(+15.99)ESYEISPFINRR	E.SHESM(+15.99)ESYEISPFINRR.N	TRUE	TRUE	41.17	17	-0.8	699.996	3	28.2806	6748184	52392	0.9698	0.9823	304	1	22	38	Oxidation (M)	M5:Oxidation (M):1000.00	DB Search	unreviewed	Cavia porcellus (Guinea pig)	104	111	0.382813	5.57783e-05	***	0.427302	0.00012611	***	0.484685	0.698261	no sign
2101.13	2100.12	2101.1	2100.1	0.02	0.0239	H0VHD0_CAVPO	H0VHD0	COL1A2	Collagen type I alpha 2 chain	GLP(+15.99)GIAGASGEPGPLGLAGPP(+15.99)GAR	R.GLP(+15.99)GIAGASGEPGPLGLAGPP(+15.99)GAR.G	TRUE	TRUE	53.65	24	1.8	1051.06	2	35.6638	7595775	81535	1.2068	1.2191	2300000	6	824	847	Hydroxylation;Hydroxylation	P3:Hydroxylation:60.15;P21:Hydroxylation:9.34	DB Search	unreviewed	Cavia porcellus (Guinea pig)	1287	2	0.508823	0.199402	no sign	0.491385	0.221052	no sign	0.432308	0.00398738	**
2102.1	2101.09	2102	2100.99	0.1	0.1047	H0W9W4_CAVPO	H0W9W4	RRBP1	Ribosome binding protein 1	M(+15.99)LDTDVAGSPGVPSAEPDSLK	R.M(+15.99)LDTDVAGSPGVPSAEPDSLK.L	TRUE	TRUE	53.65	21	-1.7	1051.5	2	30.1684	6953201	60113	1.2186	1.2309	1520	1	916	936	Oxidation (M)	M1:Oxidation (M):1000.00	DB Search	unreviewed	Cavia porcellus (Guinea pig)	1092	139	0.479174	0.589858	no sign	0.493912	0.398237	no sign	0.490245	0.890768	no sign
2103.12	2102.12	2103.13	2102.13	0.01	-0.0087	H0W6G2_CAVPO	H0W6G2	HSPG2	Heparan sulfate proteoglycan 2	LVSIEPSDSIPAPAP(+15.99)IP(+15.99)P(+15.99)VR	V.LVSIEPSDSIPAPAP(+15.99)IP(+15.99)P(+15.99)VR.I	TRUE	TRUE	42.5	20	2.1	701.72	3	39.2706	7948761	89017	0.9085	0.921	188000	4	2211	2230	Hydroxylation;Hydroxylation;Hydroxylation	P15:Hydroxylation:22.85;P17:Hydroxylation:42.89;P18:Hydroxylation:38.32	DB Search	unreviewed	Cavia porcellus (Guinea pig)	4264	18	0.63336	3.18563e-11	***	0.667675	0	***	0.536589	0.025602	*
2104.97	2103.96	2105	2103.99	0.03	-0.0321	H0V0L8_CAVPO	H0V0L8	COL1A1	Collagen type I alpha 1 chain	GSP(+15.99)GADGPAGAP(+15.99)GTPGPQGIAGQR	K.GSP(+15.99)GADGPAGAP(+15.99)GTPGPQGIAGQR.G	TRUE	TRUE	53.65	24	1.8	1053.01	2	23.3596	6192450	30018	1.2092	1.2215	1240000	8	925	948	Hydroxylation;Hydroxylation	P3:Hydroxylation:39.44;P12:Hydroxylation:28.36	DB Search	unreviewed	Cavia porcellus (Guinea pig)	1454	1	0.494358	0.43287	no sign	0.704254	0	***	0.699218	0	***
2105.99	2104.99	2105.98	2104.97	0.02	0.0177	H0UV47_CAVPO	H0UV47	PCBP2	Poly(rC) binding protein 2	ESTGAQVQVAGDM(+15.99)LPNSTER	R.ESTGAQVQVAGDM(+15.99)LPNSTER.A	TRUE	FALSE	53.65	20	-0.9	1053.5	2	25.9098	6483558	41702	1.2112	1.2235	804	1	125	144	Oxidation (M)	M13:Oxidation (M):1000.00	DB Search	unreviewed	Cavia porcellus (Guinea pig)	362	572	0.503042	0.517134	no sign	0.714043	0	***	0.69167	0	***
2107.02	2106.01	2106.98	2105.98	0.04	0.038	A0A286Y0I5_CAVPO	A0A286Y0I5		RRM domain-containing protein	EGRPSGEAFVELESEDEVK	R.EGRPSGEAFVELESEDEVK.L	FALSE	TRUE	53.56	19	0.3	703.002	3	30.2116	6961054	60414	0.9135	0.926	539	1	50	68			DB Search	unreviewed	Cavia porcellus (Guinea pig)	391	613	0.524954	0.147605	no sign	0.70144	0	***	0.674597	0	***
2116.02	2115.01	2116.03	2115.02	0.01	-0.0093	H0UUU2_CAVPO	H0UUU2	COL2A1	Collagen type II alpha 1 chain	GERGFP(+15.99)GERGSP(+15.99)GAQGLQGAR	R.GERGFP(+15.99)GERGSP(+15.99)GAQGLQGAR.G	TRUE	TRUE	53.49	21	0.1	529.765	4	19.4897	5766602	14810	0.893	0.9055	16300	1	699	719	Hydroxylation;Hydroxylation	P6:Hydroxylation:1000.00;P12:Hydroxylation:1000.00	DB Search	unreviewed	Cavia porcellus (Guinea pig)	1487	3	0.46038	0.716506	no sign	0.465789	0.00346538	**	0.440816	0.0175011	*
2120.92	2119.91	2121	2119.99	0.08	-0.077	H0V0L8_CAVPO	H0V0L8	COL1A1	Collagen type I alpha 1 chain	GSP(+15.99)GADGPAGAP(+15.99)GTP(+15.99)GPQGIAGQR	K.GSP(+15.99)GADGPAGAP(+15.99)GTP(+15.99)GPQGIAGQR.G	TRUE	TRUE	53.65	24	0.5	1061.01	2	22.0718	6048045	24381	1.1822	1.1945	732000	7	925	948	Hydroxylation;Hydroxylation;Hydroxylation	P3:Hydroxylation:22.36;P12:Hydroxylation:22.36;P15:Hydroxylation:14.63	DB Search	unreviewed	Cavia porcellus (Guinea pig)	1454	1	0.419412	0.0124083	*	0.433026	6.90819e-05	***	0.460008	0.231349	no sign
2125	2124	2124.99	2123.98	0.01	0.0121	H0UUU2_CAVPO	H0UUU2	COL2A1	Collagen type II alpha 1 chain	GIP(+15.99)GPQGPRGDK(+15.99)GESGEP(+15.99)GER	R.GIP(+15.99)GPQGPRGDK(+15.99)GESGEP(+15.99)GER.G	TRUE	TRUE	53.65	21	3	532.007	4	16.4858	5446033	4817	0.89	0.9025	129000	3	1107	1127	Hydroxylation;Hydroxylation;Hydroxylation	P3:Hydroxylation:22.85;K12:Hydroxylation:0.00;P18:Hydroxylation:42.43	DB Search	unreviewed	Cavia porcellus (Guinea pig)	1487	3	0.495692	0.640324	no sign	0.614395	5.40102e-08	***	0.59475	1.2312e-07	***
2130.08	2129.07	2130.08	2129.07	0	0.0045	H0VHD0_CAVPO	H0VHD0	COL1A2	Collagen type I alpha 2 chain	EGPM(+15.99)GLP(+15.99)GIDGRPGPIGPAGPR	K.EGPM(+15.99)GLP(+15.99)GIDGRPGPIGPAGPR.G	TRUE	TRUE	53.64	22	1.2	710.7	3	31.5581	6984600	61304	0.9584	0.9708	990000	6	435	456	Oxidation (M);Hydroxylation	M4:Oxidation (M):1000.00;P7:Hydroxylation:95.35	DB Search	unreviewed	Cavia porcellus (Guinea pig)	1287	2	0.49758	0.94241	no sign	0.574638	0.000266265	***	0.601227	9.60647e-05	***
2131.07	2130.06	2130.87	2129.86	0.2	0.1961	H0VQ72_CAVPO	H0VQ72	MATR3	Matrin 3	NEENTEPGAESAENADDPNK	K.NEENTEPGAESAENADDPNK.D	TRUE	TRUE	53.57	20	5.7	1065.95	2	17.9452	5606600	9624	1.1974	1.2097	69	1	737	756			DB Search	unreviewed	Cavia porcellus (Guinea pig)	847	242	0.512163	0.361224	no sign	0.488992	0.172844	no sign	0.468691	0.011691	*
2138.03	2137.02	2137.98	2136.97	0.05	0.0521	H0UUU2_CAVPO	H0UUU2	COL2A1	Collagen type II alpha 1 chain	GETGPP(+15.99)GPAGFAGP(+15.99)PGADGQPGAK(+15.99)	R.GETGPP(+15.99)GPAGFAGP(+15.99)PGADGQPGAK(+15.99).G	TRUE	TRUE	53.65	24	-1.8	1069.5	2	25.321	6421637	39253	1.1935	1.2058	38200	2	825	848	Hydroxylation;Hydroxylation;Hydroxylation	P6:Hydroxylation:5.99;P14:Hydroxylation:0.00;K24:Hydroxylation:0.00	DB Search	unreviewed	Cavia porcellus (Guinea pig)	1487	3	0.486206	0.96695	no sign	0.509745	0.912726	no sign	0.520345	0.827354	no sign
2147.01	2146	2147	2145.99	0	0.0046	H0VEL7_CAVPO	H0VEL7	SPTAN1	Spectrin alpha, non-erythrocytic 1	SADESGQALLAAGHYASDEVR	K.SADESGQALLAAGHYASDEVR.E	TRUE	TRUE	53.65	21	5.3	716.345	3	30.3255	6972831	60863	1.0314	1.0438	1120	1	351	371			DB Search	unreviewed	Cavia porcellus (Guinea pig)	2418	28	0.472805	0.969522	no sign	0.631364	3.88731e-06	***	0.596109	5.9369e-07	***
2148.05	2147.04	2148.03	2147.02	0.02	0.019	H0UUU2_CAVPO	H0UUU2	COL2A1	Collagen type II alpha 1 chain	GLP(+15.99)GKDGETGAAGPP(+15.99)GPAGPAGER	R.GLP(+15.99)GKDGETGAAGPP(+15.99)GPAGPAGER.G	TRUE	TRUE	53.65	24	0.4	716.685	3	20.2959	5862425	18121	0.892	0.9045	21400	2	630	653	Hydroxylation;Hydroxylation	P3:Hydroxylation:0.00;P15:Hydroxylation:33.98	DB Search	unreviewed	Cavia porcellus (Guinea pig)	1487	3	0.549805	0.0166524	*	0.651676	2.9546e-13	***	0.571152	2.36731e-06	***
2153.97	2152.96	2153.97	2152.97	0	-0.0039	H0UUU2_CAVPO	H0UUU2	COL2A1	Collagen type II alpha 1 chain	GETGP(+15.99)P(+15.99)GPAGFAGPP(+15.99)GADGQPGAK(+15.99)	R.GETGP(+15.99)P(+15.99)GPAGFAGPP(+15.99)GADGQPGAK(+15.99).G	TRUE	TRUE	53.58	24	-0.8	1077.49	2	23.7931	6247464	32168	1.1782	1.1905	1340	1	825	848	Hydroxylation;Hydroxylation;Hydroxylation;Hydroxylation	P5:Hydroxylation:0.00;P6:Hydroxylation:0.00;P15:Hydroxylation:11.06;K24:Hydroxylation:0.00	DB Search	unreviewed	Cavia porcellus (Guinea pig)	1487	3	0.52102	0.86863	no sign	0.449133	0.000919648	***	0.431529	0.000288151	***
2160.01	2159	2160	2158.99	0.01	0.0144	H0V0L8_CAVPO	H0V0L8	COL1A1	Collagen type I alpha 1 chain	GDRGETGPAGP(+15.99)PGAP(+15.99)GAP(+15.99)GAP(+15.99)GPVG	K.GDRGETGPAGP(+15.99)PGAP(+15.99)GAP(+15.99)GAP(+15.99)GPVG.P	TRUE	TRUE	32.64	25	-4.1	1080.5	2	21.7652	6027445	23605	1.196	1.2083	116	1	1024	1048	Hydroxylation;Hydroxylation;Hydroxylation;Hydroxylation	P11:Hydroxylation:0.00;P15:Hydroxylation:12.33;P18:Hydroxylation:10.19;P21:Hydroxylation:0.00	DB Search	unreviewed	Cavia porcellus (Guinea pig)	1454	1	0.456992	0.388425	no sign	0.513771	0.612347	no sign	0.493461	0.643109	no sign
2167.97	2166.96	2167.08	2166.07	0.89	0.8887	A0A286XBT5_CAVPO	A0A286XBT5	ANXA5	Annexin	GTVTAFPGFDDRADAETLRK	R.GTVTAFPGFDDRADAETLRK.A	TRUE	TRUE	53.64	20	1	542.528	4	30.3912	6981647	61183	0.8585	0.871	7350	2	4	23			DB Search	unreviewed	Cavia porcellus (Guinea pig)	318	255	0.520342	0.176919	no sign	0.477237	0.0709108	no sign	0.433168	0.000430611	***
2188.01	2187.01	2188.03	2187.02	0.01	-0.012	H0V0L8_CAVPO	H0V0L8	COL1A1	Collagen type I alpha 1 chain	GETGPAGRP(+15.99)GEAGPP(+15.99)GPP(+15.99)GPAGEK	R.GETGPAGRP(+15.99)GEAGPP(+15.99)GPP(+15.99)GPAGEK.G	TRUE	TRUE	53.65	24	1.2	730.017	3	18.2487	5625089	10177	0.901	0.9135	1180000	2	901	924	Hydroxylation;Hydroxylation;Hydroxylation	P9:Hydroxylation:70.86;P15:Hydroxylation:33.98;P18:Hydroxylation:27.16	DB Search	unreviewed	Cavia porcellus (Guinea pig)	1454	1	0.456764	0.51278	no sign	0.376077	2.62599e-11	***	0.354244	6.65928e-10	***
2189.03	2188.02	2189.07	2188.06	0.04	-0.0428	H0UUU2_CAVPO	H0UUU2	COL2A1	Collagen type II alpha 1 chain	KVGPSGAP(+15.99)GEDGRP(+15.99)GPP(+15.99)GPQGAR	G.KVGPSGAP(+15.99)GEDGRP(+15.99)GPP(+15.99)GPQGAR.G	TRUE	TRUE	53.64	23	-1.9	548.024	4	16.491	5449942	4950	0.8625	0.875	309	1	574	596	Hydroxylation;Hydroxylation;Hydroxylation	P8:Hydroxylation:25.70;P14:Hydroxylation:5.99;P17:Hydroxylation:10.11	DB Search	unreviewed	Cavia porcellus (Guinea pig)	1487	3	0.517929	0.325704	no sign	0.409714	1.98714e-07	***	0.36724	4.73314e-11	***
2190.04	2189.03	2190.03	2189.02	0.01	0.0086	H0VHD0_CAVPO	H0VHD0	COL1A2	Collagen type I alpha 2 chain	GPSGEP(+15.99)GTAGPP(+15.99)GTP(+15.99)GPQGLLGAP(+15.99)G	K.GPSGEP(+15.99)GTAGPP(+15.99)GTP(+15.99)GPQGLLGAP(+15.99)G.I	TRUE	TRUE	53.62	25	-0.4	1095.52	2	30.7338	7017916	62524	1.2112	1.2235	1740	2	788	812	Hydroxylation;Hydroxylation;Hydroxylation;Hydroxylation	P6:Hydroxylation:11.12;P12:Hydroxylation:0.00;P15:Hydroxylation:8.22;P24:Hydroxylation:50.34	DB Search	unreviewed	Cavia porcellus (Guinea pig)	1287	2	0.470233	0.959841	no sign	0.427582	7.47183e-05	***	0.368567	1.26431e-05	***
2198.97	2197.96	2198.97	2197.97	0.01	-0.0086	H0V0L8_CAVPO	H0V0L8	COL1A1	Collagen type I alpha 1 chain	GDAGAP(+15.99)GAP(+15.99)GSQGAP(+15.99)GLQGMP(+15.99)GER	K.GDAGAP(+15.99)GAP(+15.99)GSQGAP(+15.99)GLQGMP(+15.99)GER.G	TRUE	TRUE	53.65	24	0.3	1099.99	2	23.0445	6168841	29065	1.2142	1.2264	966000	10	700	723	Hydroxylation;Hydroxylation;Hydroxylation;Hydroxylation	P6:Hydroxylation:1000.00;P9:Hydroxylation:1000.00;P15:Hydroxylation:1000.00;P21:Hydroxylation:1000.00	DB Search	unreviewed	Cavia porcellus (Guinea pig)	1454	1	0.537207	0.0390847	*	0.510293	0.804612	no sign	0.431373	0.00629829	**
2199.98	2198.97	2199.98	2198.97	0	-0.0007	H0V8R7_CAVPO	H0V8R7	COL5A2	Collagen type V alpha 2 chain	P(+42.01)(+15.99)GP(+15.99)TGTVGDTGP(+15.99)P(+15.99)GLQGMP(+15.99)GER	S.P(+42.01)(+15.99)GP(+15.99)TGTVGDTGP(+15.99)P(+15.99)GLQGMP(+15.99)GER.G	TRUE	TRUE	20.92	22	-9.1	1100.49	2	23.4023	6209174	30694	1.1837	1.196	8900	1	746	767	Acetylation (N-term);Hydroxylation;Hydroxylation;Hydroxylation;Hydroxylation; more	P1:Acetylation (N-term):1000.00;P1:Hydroxylation:1000.00;P3:Hydroxylation:1000.00;P12:Hydroxylation:1000.00;P13:Hydroxylation:1000.00;P19:Hydroxylation:1000.00	DB Search	unreviewed	Cavia porcellus (Guinea pig)	1499	8	0.498963	0.621956	no sign	0.438571	0.000526419	***	0.380105	7.25788e-06	***
2201	2199.99	2200.99	2199.98	0.01	0.0142	H0VHD0_CAVPO	H0VHD0	COL1A2	Collagen type I alpha 2 chain	GSQGSQGPAGPP(+15.99)GP(+15.99)PGP(+15.99)PGPAGASGGG	R.GSQGSQGPAGPP(+15.99)GP(+15.99)PGP(+15.99)PGPAGASGGG.Y	TRUE	TRUE	53.42	27	14.5	1101.02	2	21.6954	6018625	23281	1.191	1.2033	1060	2	1002	1028	Hydroxylation;Hydroxylation;Hydroxylation	P12:Hydroxylation:14.02;P14:Hydroxylation:0.00;P17:Hydroxylation:0.00	DB Search	unreviewed	Cavia porcellus (Guinea pig)	1287	2	0.549639	0.199161	no sign	0.456484	0.00346246	**	0.400768	1.30381e-06	***
2205.02	2204.02	2205.04	2204.03	0.02	-0.0183	H0UUU2_CAVPO	H0UUU2	COL2A1	Collagen type II alpha 1 chain	GETGAVGAP(+15.99)GAP(+15.99)GPP(+15.99)GSPGPSGPTGK	R.GETGAVGAP(+15.99)GAP(+15.99)GPP(+15.99)GSPGPSGPTGK.Q	TRUE	TRUE	53.64	26	-0.1	1103.03	2	21.1097	5953129	21033	1.1817	1.194	30000	3	1059	1084	Hydroxylation;Hydroxylation;Hydroxylation	P9:Hydroxylation:71.64;P12:Hydroxylation:45.01;P15:Hydroxylation:33.98	DB Search	unreviewed	Cavia porcellus (Guinea pig)	1487	3	0.587911	2.39248e-05	***	0.583956	8.46999e-07	***	0.486131	0.930065	no sign
2209.16	2208.15	2210.01	2209	0.85	-0.848	H0VQX1_CAVPO	H0VQX1	COL12A1	Collagen type XII alpha 1 chain	SVSAVYDEGESPPVTAEDTTR	V.SVSAVYDEGESPPVTAEDTTR.S	TRUE	TRUE	52.82	21	-2.5	1105.51	2	27.3321	6645893	48277	1.2284	1.2407	126	1	1634	1654			DB Search	unreviewed	Cavia porcellus (Guinea pig)	3066	7	0.41583	9.00301e-05	***	0.39817	4.42283e-08	***	0.471302	0.177145	no sign
2223.03	2222.02	2223	2221.99	0.03	0.0323	H0V8P9_CAVPO	H0V8P9	COL3A1	Collagen type III alpha 1 chain	P(+42.01)(+15.99)AGPP(+15.99)GPP(+15.99)GASGTP(+15.99)GLQGM(+15.99)P(+15.99)GER	G.P(+42.01)(+15.99)AGPP(+15.99)GPP(+15.99)GASGTP(+15.99)GLQGM(+15.99)P(+15.99)GER.G	TRUE	TRUE	28.79	23	1	741.675	3	21.7628	6030408	23736	0.908	0.9205	128	1	708	730	Acetylation (N-term);Hydroxylation;Hydroxylation;Hydroxylation;Hydroxylation; more	P1:Acetylation (N-term):0.00;P1:Hydroxylation:0.00;P5:Hydroxylation:0.00;P8:Hydroxylation:0.00;P14:Hydroxylation:17.73;M19:Oxidation (M):1000.00;P20:Hydroxylation:55.79	DB Search	unreviewed	Cavia porcellus (Guinea pig)	1462	4	0.510392	0.137757	no sign	0.677924	0	***	0.597692	3.30652e-09	***
2224.01	2223	2223.94	2222.93	0.06	0.0634	H0VKT6_CAVPO	H0VKT6	EPB41L2	Erythrocyte membrane protein band 4.1 like 2	EEQEEFDEEAEETPGQVTK	R.EEQEEFDEEAEETPGQVTK.V	TRUE	TRUE	53.65	19	-3.1	1112.48	2	25.7766	6469793	41153	1.2289	1.2412	1400	2	740	758			DB Search	unreviewed	Cavia porcellus (Guinea pig)	977	154	0.501341	0.366805	no sign	0.681542	0	***	0.606251	6.38706e-10	***
2243.04	2242.03	2244.03	2243.02	0.99	-0.987	H0V0L8_CAVPO	H0V0L8	COL1A1	Collagen type I alpha 1 chain	QGP(+15.99)PGP(+15.99)PGSP(+15.99)GEQGPSGASGPAGPR	L.QGP(+15.99)PGP(+15.99)PGSP(+15.99)GEQGPSGASGPAGPR.G	TRUE	TRUE	52.78	25	-5	1122.52	2	19.8667	5818334	16510	1.2073	1.2196	3680	1	1107	1131	Hydroxylation;Hydroxylation;Hydroxylation	P3:Hydroxylation:0.00;P6:Hydroxylation:0.00;P10:Hydroxylation:12.33	DB Search	unreviewed	Cavia porcellus (Guinea pig)	1454	1	0.456529	0.218946	no sign	0.678026	0	***	0.715936	0	***
2265	2263.99	2264.97	2263.96	0.03	0.0305	H0V8R7_CAVPO	H0V8R7	COL5A2	Collagen type V alpha 2 chain	GDP(+15.99)GEDGQP(+15.99)GPDGPP(+15.99)GPAGTTGQR	K.GDP(+15.99)GEDGQP(+15.99)GPDGPP(+15.99)GPAGTTGQR.G	TRUE	TRUE	48.32	24	-1.3	1132.99	2	18.5091	5663955	11283	1.1935	1.2058	1160	1	969	992	Hydroxylation;Hydroxylation;Hydroxylation	P3:Hydroxylation:13.99;P9:Hydroxylation:6.59;P15:Hydroxylation:0.00	DB Search	unreviewed	Cavia porcellus (Guinea pig)	1499	8	0.484982	0.828223	no sign	0.599271	3.43542e-06	***	0.614946	2.076e-07	***
2292.02	2291.01	2292.05	2291.05	0.04	-0.0372	H0V0L8_CAVPO	H0V0L8	COL1A1	Collagen type I alpha 1 chain	GNDGATGAAGPP(+15.99)GPTGPAGPP(+15.99)GFP(+15.99)GAV	R.GNDGATGAAGPP(+15.99)GPTGPAGPP(+15.99)GFP(+15.99)GAV.G	TRUE	TRUE	53.63	27	-0.3	1146.53	2	31.719	7122646	66246	1.222	1.2343	3970	1	313	339	Hydroxylation;Hydroxylation;Hydroxylation	P12:Hydroxylation:10.11;P21:Hydroxylation:0.00;P24:Hydroxylation:25.70	DB Search	unreviewed	Cavia porcellus (Guinea pig)	1454	1	0.423229	0.00400705	**	0.655435	4.90145e-11	***	0.724045	0	***
2302.2	2301.19	2302.17	2301.16	0.03	0.0292	H0VMA2_CAVPO	H0VMA2	FN1	Fibronectin	TETITGFQVDAVPASGQTPVQR	K.TETITGFQVDAVPASGQTPVQR.T	TRUE	TRUE	53.65	22	-0.9	1151.59	2	32.9638	7260528	71024	1.2539	1.2662	225000	8	1930	1951			DB Search	unreviewed	Cavia porcellus (Guinea pig)	2478	6	0.683891	0	***	0.680081	0	***	0.464222	0.605735	no sign
2314	2312.99	2314.15	2313.14	0.15	-0.1526	H0V269_CAVPO	H0V269	NSFL1C	NSFL1 cofactor p47 (p97 cofactor p47)	LGSTAPQVLSTSSPAQQAENEAK	K.LGSTAPQVLSTSSPAQQAENEAK.A	TRUE	TRUE	53.62	23	-0.6	1157.58	2	28.3527	6757963	52731	1.2784	1.2907	214	1	262	284			DB Search	unreviewed	Cavia porcellus (Guinea pig)	372	387	0.428096	0.100485	no sign	0.634344	8.92278e-09	***	0.680176	0	***
2320.09	2319.09	2320.07	2319.07	0.02	0.0198	H0VEL8_CAVPO	H0VEL8	NUCB1	Nucleobindin-1	FHP(+15.99)DTDDVPVPAPAGDQKDVP(+15.99)A	K.FHP(+15.99)DTDDVPVPAPAGDQKDVP(+15.99)A.A	TRUE	TRUE	21.13	22	-2.1	774.03	3	27.0724	6614398	46990	0.9	0.9125	685	1	419	440	Hydroxylation;Hydroxylation	P3:Hydroxylation:22.09;P21:Hydroxylation:0.00	DB Search	unreviewed	Cavia porcellus (Guinea pig)	460	193	0.498016	0.426595	no sign	0.516394	0.251422	no sign	0.495263	0.89383	no sign
2330	2328.99	2330.09	2329.08	0.09	-0.0889	H0V0L8_CAVPO	H0V0L8	COL1A1	Collagen type I alpha 1 chain	D(+42.01)AGP(+15.99)P(+15.99)GP(+15.99)AGPAGPP(+15.99)GPIGNVGAP(+15.99)GSK(+15.99)	G.D(+42.01)AGP(+15.99)P(+15.99)GP(+15.99)AGPAGPP(+15.99)GPIGNVGAP(+15.99)GSK(+15.99).G	TRUE	TRUE	53.62	26	15.4	777.383	3	26.3389	6524916	43412	0.906	0.9185	17400	1	827	852	Acetylation (N-term);Hydroxylation;Hydroxylation;Hydroxylation;Hydroxylation; more	D1:Acetylation (N-term):1000.00;P4:Hydroxylation:28.13;P5:Hydroxylation:30.64;P7:Hydroxylation:38.16;P14:Hydroxylation:17.01;P23:Hydroxylation:72.07;K26:Hydroxylation:62.68	DB Search	unreviewed	Cavia porcellus (Guinea pig)	1454	1	0.415954	0.00101109	**	0.556847	0.111409	no sign	0.641219	7.72119e-10	***
2335.97	2334.96	2335.31	2334.3	0.66	0.656	H0V3S0_CAVPO	H0V3S0	H3-5	Histone H3	SAPSTGGVKKPHRYRPGTVALR	K.SAPSTGGVKKPHRYRPGTVALR.E	TRUE	TRUE	53.59	22	3.7	584.588	4	18.2355	5640653	10637	0.9489	0.9614	2240	3	29	50			DB Search	unreviewed	Cavia porcellus (Guinea pig)	136	123	0.45359	0.728891	no sign	0.591888	2.3661e-06	***	0.615731	4.31198e-09	***
2414.27	2413.26	2414.24	2413.23	0.03	0.0286	H0W519_CAVPO	H0W519	BGN	Biglycan	EISPDTTLLDLQNNDISELRK	K.EISPDTTLLDLQNNDISELRK.D	TRUE	TRUE	53.65	21	0.6	805.422	3	37.1351	7717636	84452	1.0309	1.0433	31000	4	87	107			DB Search	unreviewed	Cavia porcellus (Guinea pig)	368	32	0.391698	8.16519e-06	***	0.333512	0	***	0.386974	1.04774e-05	***
2449.15	2448.14	2449.15	2448.14	0	-0.0012	H0V0L8_CAVPO	H0V0L8	COL1A1	Collagen type I alpha 1 chain	G(+42.01)DTGAK(+15.99)GEP(+15.99)GPVGIQGPP(+15.99)GPAGEEGK	K.G(+42.01)DTGAK(+15.99)GEP(+15.99)GPVGIQGPP(+15.99)GPAGEEGK.R	TRUE	TRUE	53.62	26	-9.9	817.049	3	24.5848	6336987	35787	0.917	0.9295	354	1	433	458	Acetylation (N-term);Hydroxylation;Hydroxylation;Hydroxylation	G1:Acetylation (N-term):1000.00;K6:Hydroxylation:30.64;P9:Hydroxylation:14.63;P18:Hydroxylation:5.47	DB Search	unreviewed	Cavia porcellus (Guinea pig)	1454	1	0.482271	0.94241	no sign	0.565602	0.000409191	***	0.568216	0.000364699	***
2490.22	2489.21	2490.21	2489.21	0.01	0.0064	H0VMA2_CAVPO	H0VMA2	FN1	Fibronectin	TEIDKPSQMQVTDVQDNSISVR	R.TEIDKPSQMQVTDVQDNSISVR.W	TRUE	TRUE	53.65	22	3	830.749	3	28.3246	6752110	52542	0.9718	0.9843	30300	4	1632	1653			DB Search	unreviewed	Cavia porcellus (Guinea pig)	2478	6	0.618162	2.27019e-08	***	0.614549	1.11952e-10	***	0.50288	0.591326	no sign
2500.25	2499.24	2500.27	2499.26	0.02	-0.0212	A0A286XAW3_CAVPO	A0A286XAW3	COL19A1	Collagen type XIX alpha 1 chain	GEKGDPGGIIGP(+15.99)P(+15.99)GLPGPKGESGP(+15.99)PGK	K.GEKGDPGGIIGP(+15.99)P(+15.99)GLPGPKGESGP(+15.99)PGK.S	TRUE	TRUE	25.96	27	-0.1	625.825	4	21.2937	5977595	21899	0.8725	0.885	283	1	541	567	Hydroxylation;Hydroxylation;Hydroxylation	P12:Hydroxylation:0.00;P13:Hydroxylation:7.40;P24:Hydroxylation:0.00	DB Search	unreviewed	Cavia porcellus (Guinea pig)	1120	764	0.502462	0.849147	no sign	0.398131	5.38956e-07	***	0.379307	1.98128e-08	***
2501.22	2500.21	2501.19	2500.18	0.03	0.0307	H0VZH7_CAVPO	H0VZH7	TNC	Tenascin C	VTYVPISGGM(+15.99)PSM(+15.99)VTVDGTTTEAR	R.VTYVPISGGM(+15.99)PSM(+15.99)VTVDGTTTEAR.L	TRUE	TRUE	53.65	24	-2.7	1251.1	2	31.3035	7079648	64784	1.2799	1.2922	1110	2	1742	1765	Oxidation (M);Oxidation (M)	M10:Oxidation (M):1000.00;M13:Oxidation (M):1000.00	DB Search	unreviewed	Cavia porcellus (Guinea pig)	2203	35	0.548353	0.0274053	*	0.461966	0.0199283	*	0.40098	2.80662e-07	***
2502.26	2501.25	2503.17	2502.16	0.91	-0.9103	H0V0L8_CAVPO	H0V0L8	COL1A1	Collagen type I alpha 1 chain	NGDDGEP(+15.99)GKP(+15.99)GRPGERGPPGP(+15.99)QGAR	K.NGDDGEP(+15.99)GKP(+15.99)GRPGERGPPGP(+15.99)QGAR.G	TRUE	TRUE	53.63	25	1.6	626.551	4	14.2436	5201672	1176	0.8815	0.894	7750	1	219	243	Hydroxylation;Hydroxylation;Hydroxylation	P7:Hydroxylation:0.00;P10:Hydroxylation:0.00;P21:Hydroxylation:7.77	DB Search	unreviewed	Cavia porcellus (Guinea pig)	1454	1	0.510565	0.472228	no sign	0.426351	0.00827428	**	0.417199	0.000468022	***
2542.24	2541.23	2542.17	2541.17	0.07	0.067	H0UUD9_CAVPO	H0UUD9	COL22A1	Collagen type XXII alpha 1 chain	P(+15.99)PGEAGDKGM(+15.99)PGKEGTP(+15.99)GK(+15.99)P(+15.99)GEP(+15.99)GAK	G.P(+15.99)PGEAGDKGM(+15.99)PGKEGTP(+15.99)GK(+15.99)P(+15.99)GEP(+15.99)GAK.G	TRUE	TRUE	27.3	26	14.4	636.31	4	16.6314	5463507	5299	0.9235	0.9359	112	1	1342	1367	Hydroxylation;Oxidation (M);Hydroxylation;Hydroxylation;Hydroxylation; more	P1:Hydroxylation:0.00;M10:Oxidation (M):1000.00;P17:Hydroxylation:25.55;K19:Hydroxylation:21.46;P20:Hydroxylation:6.67;P23:Hydroxylation:3.29	DB Search	unreviewed	Cavia porcellus (Guinea pig)	1601	50	0.500802	0.396571	no sign	0.515163	0.387606	no sign	0.513937	0.939229	no sign
2549.24	2548.24	2549.19	2548.18	0.05	0.0543	H0V0L8_CAVPO	H0V0L8	COL1A1	Collagen type I alpha 1 chain	N(+42.01)DGATGAAGP(+15.99)P(+15.99)GPTGPAGPP(+15.99)GFP(+15.99)GAVGAK	G.N(+42.01)DGATGAAGP(+15.99)P(+15.99)GPTGPAGPP(+15.99)GFP(+15.99)GAVGAK.G	TRUE	TRUE	53.49	29	-0.5	1275.1	2	28.216	6742249	52121	1.2799	1.2922	13200	1	314	342	Acetylation (N-term);Hydroxylation;Hydroxylation;Hydroxylation;Hydroxylation	N1:Acetylation (N-term):1000.00;P10:Hydroxylation:32.97;P11:Hydroxylation:22.85;P20:Hydroxylation:14.02;P23:Hydroxylation:28.13	DB Search	unreviewed	Cavia porcellus (Guinea pig)	1454	1	0.499938	0.376444	no sign	0.651542	9.80263e-13	***	0.634568	2.30514e-11	***
2564.25	2563.24	2564.23	2563.22	0.02	0.0222	H0VHD0_CAVPO	H0VHD0	COL1A2	Collagen type I alpha 2 chain	S(+42.01)DGSVGP(+15.99)VGP(+15.99)AGPIGAAGPP(+15.99)GFP(+15.99)GAP(+15.99)GAK	G.S(+42.01)DGSVGP(+15.99)VGP(+15.99)AGPIGAAGPP(+15.99)GFP(+15.99)GAP(+15.99)GAK.G	TRUE	TRUE	26.67	29	18	855.432	3	32.6797	7231157	69973	0.9763	0.9887	12900	1	214	242	Acetylation (N-term);Hydroxylation;Hydroxylation;Hydroxylation;Hydroxylation; more	S1:Acetylation (N-term):1000.00;P7:Hydroxylation:16.36;P10:Hydroxylation:9.42;P20:Hydroxylation:17.01;P23:Hydroxylation:16.36;P26:Hydroxylation:9.42	DB Search	unreviewed	Cavia porcellus (Guinea pig)	1287	2	0.434582	0.0145989	*	0.446772	0.00907142	**	0.504338	0.959675	no sign
2580.35	2579.34	2580.32	2579.31	0.03	0.0301	H0UUU2_CAVPO	H0UUU2	COL2A1	Collagen type II alpha 1 chain	GIVGLP(+15.99)GQRGERGFP(+15.99)GLP(+15.99)GPSGEP(+15.99)GK	R.GIVGLP(+15.99)GQRGERGFP(+15.99)GLP(+15.99)GPSGEP(+15.99)GK.Q	TRUE	TRUE	53.65	26	-2.5	645.835	4	29.1973	6841407	55935	0.9125	0.925	5060	2	981	1006	Hydroxylation;Hydroxylation;Hydroxylation;Hydroxylation	P6:Hydroxylation:47.75;P15:Hydroxylation:79.02;P18:Hydroxylation:32.28;P24:Hydroxylation:0.00	DB Search	unreviewed	Cavia porcellus (Guinea pig)	1487	3	0.479796	0.832485	no sign	0.454468	0.0127985	*	0.454847	0.018205	*
2586.2	2585.19	2587.16	2586.15	0.96	-0.9617	H0V0L8_CAVPO	H0V0L8	COL1A1	Collagen type I alpha 1 chain	TGDAGPAGPP(+15.99)GPP(+15.99)GPP(+15.99)GPP(+15.99)GPPSGGYDLS	R.TGDAGPAGPP(+15.99)GPP(+15.99)GPP(+15.99)GPP(+15.99)GPPSGGYDLS.F	TRUE	TRUE	53.65	29	0.3	863.061	3	29.8431	6908070	58406	0.9897	1.0021	226000	2	1161	1189	Hydroxylation;Hydroxylation;Hydroxylation;Hydroxylation	P10:Hydroxylation:11.06;P13:Hydroxylation:8.22;P16:Hydroxylation:28.86;P19:Hydroxylation:17.01	DB Search	unreviewed	Cavia porcellus (Guinea pig)	1454	1	0.526787	0.295957	no sign	0.482674	0.276118	no sign	0.471963	0.0198069	*
2602.31	2601.3	2603.15	2602.15	0.85	-0.8477	H0V0L8_CAVPO	H0V0L8	COL1A1	Collagen type I alpha 1 chain	TGDAGPAGPP(+15.99)GPP(+15.99)GPP(+15.99)GPP(+15.99)GPP(+15.99)SGGYDLS	R.TGDAGPAGPP(+15.99)GPP(+15.99)GPP(+15.99)GPP(+15.99)GPP(+15.99)SGGYDLS.F	TRUE	TRUE	53.65	29	-0.9	1302.08	2	28.7648	6800156	54332	1.2799	1.2922	7920	2	1161	1189	Hydroxylation;Hydroxylation;Hydroxylation;Hydroxylation;Hydroxylation	P10:Hydroxylation:12.28;P13:Hydroxylation:10.11;P16:Hydroxylation:33.98;P19:Hydroxylation:33.98;P22:Hydroxylation:10.11	DB Search	unreviewed	Cavia porcellus (Guinea pig)	1454	1	0.453355	0.481756	no sign	0.439146	1.42626e-05	***	0.432688	0.000492604	***
2651.24	2650.23	2651.28	2650.27	0.04	-0.0433	H0V8P9_CAVPO	H0V8P9	COL3A1	Collagen type III alpha 1 chain	P(+15.99)GTAGFPGSPGAKGEVGPAGSPGSSGAPGAR	P.P(+15.99)GTAGFPGSPGAKGEVGPAGSPGSSGAPGAR.G	TRUE	TRUE	32.97	31	-11.7	663.571	4	24.8758	6372460	37276	0.9584	0.9708	211	1	337	367	Hydroxylation	P1:Hydroxylation:28.13	DB Search	unreviewed	Cavia porcellus (Guinea pig)	1462	4	0.478904	0.85366	no sign	0.504327	0.912726	no sign	0.499202	0.727559	no sign
2673.21	2672.21	2673.27	2672.26	0.05	-0.0516	H0V0L8_CAVPO	H0V0L8	COL1A1	Collagen type I alpha 1 chain	GFSGLQGPP(+15.99)GPPGSPGEQGPSGASGPAGPR	R.GFSGLQGPP(+15.99)GPPGSPGEQGPSGASGPAGPR.G	TRUE	TRUE	53.65	30	2.8	891.766	3	29.1395	6844367	56063	1.0146	1.027	17400	1	1102	1131	Hydroxylation	P9:Hydroxylation:12.28	DB Search	unreviewed	Cavia porcellus (Guinea pig)	1454	1	0.516678	0.834616	no sign	0.50598	0.822896	no sign	0.487222	0.616241	no sign
2681.3	2680.29	2682.29	2681.28	0.99	-0.9891	H0VHD0_CAVPO	H0VHD0	COL1A2	Collagen type I alpha 2 chain	GPP(+15.99)GESGAVGPAGPIGNRGPSGP(+15.99)PGPDGNK	R.GPP(+15.99)GESGAVGPAGPIGNRGPSGP(+15.99)PGPDGNK.G	TRUE	TRUE	53.65	30	1.4	894.772	3	23.8037	6248434	32194	0.9683	0.9808	36300	1	562	591	Hydroxylation;Hydroxylation	P3:Hydroxylation:14.02;P23:Hydroxylation:0.00	DB Search	unreviewed	Cavia porcellus (Guinea pig)	1287	2	0.50735	0.655656	no sign	0.509362	0.597459	no sign	0.488606	0.937309	no sign
2688.29	2687.29	2688.31	2687.31	0.02	-0.0189	H0W9V1_CAVPO	H0W9V1		60S ribosomal protein L27	NIDDGTSDRPYSHALVAGIDRYPR	L.NIDDGTSDRPYSHALVAGIDRYPR.K	TRUE	TRUE	23.94	24	-3.1	672.834	4	28.7611	6800170	54346	0.935	0.9474	528	1	15	38			DB Search	unreviewed	Cavia porcellus (Guinea pig)	123	574	0.462392	0.437268	no sign	0.538276	0.254721	no sign	0.529371	0.0246177	*
2703.26	2702.25	2703.24	2702.23	0.02	0.0212	H0V0L8_CAVPO	H0V0L8	COL1A1	Collagen type I alpha 1 chain	GAP(+15.99)GDRGEP(+15.99)GPP(+15.99)GPAGFAGPP(+15.99)GADGQPGAK	R.GAP(+15.99)GDRGEP(+15.99)GPP(+15.99)GPAGFAGPP(+15.99)GADGQPGAK.G	TRUE	TRUE	53.65	30	-0.1	901.755	3	23.8189	6252360	32344	0.9205	0.933	536000	3	787	816	Hydroxylation;Hydroxylation;Hydroxylation;Hydroxylation	P3:Hydroxylation:40.94;P9:Hydroxylation:20.41;P12:Hydroxylation:11.06;P21:Hydroxylation:11.06	DB Search	unreviewed	Cavia porcellus (Guinea pig)	1454	1	0.512605	0.726842	no sign	0.552973	0.132458	no sign	0.548064	0.0488618	*
2704.31	2703.31	2704.22	2703.22	0.09	0.0902	H0V0L8_CAVPO	H0V0L8	COL1A1	Collagen type I alpha 1 chain	A(+42.01)P(+15.99)GDRGEP(+15.99)GP(+15.99)P(+15.99)GPAGFAGPP(+15.99)GADGQPGAK	G.A(+42.01)P(+15.99)GDRGEP(+15.99)GP(+15.99)P(+15.99)GPAGFAGPP(+15.99)GADGQPGAK.G	TRUE	TRUE	44.57	29	7.9	902.09	3	23.8479	6265143	32855	0.9404	0.9529	141000	1	788	816	Acetylation (N-term);Hydroxylation;Hydroxylation;Hydroxylation;Hydroxylation; more	A1:Acetylation (N-term):1000.00;P2:Hydroxylation:4.16;P8:Hydroxylation:3.97;P10:Hydroxylation:5.77;P11:Hydroxylation:5.99;P20:Hydroxylation:17.01	DB Search	unreviewed	Cavia porcellus (Guinea pig)	1454	1	0.470489	0.726842	no sign	0.582105	0.000152723	***	0.586741	2.52669e-06	***
2705.3	2704.29	2705.29	2704.28	0.01	0.0102	H0UUU2_CAVPO	H0UUU2	COL2A1	Collagen type II alpha 1 chain	GFTGLQGLP(+15.99)GPP(+15.99)GPSGDQGASGPAGPSGPR	R.GFTGLQGLP(+15.99)GPP(+15.99)GPSGDQGASGPAGPSGPR.G	TRUE	TRUE	53.65	30	0.7	902.439	3	32.0463	7178378	68170	0.9892	1.0016	184000	3	1134	1163	Hydroxylation;Hydroxylation	P9:Hydroxylation:5.99;P12:Hydroxylation:0.00	DB Search	unreviewed	Cavia porcellus (Guinea pig)	1487	3	0.484913	0.634879	no sign	0.587478	0.00033419	***	0.553013	0.000639063	***
2706.29	2705.28	2706.28	2705.27	0.01	0.0141	H0UUU2_CAVPO	H0UUU2	COL2A1	Collagen type II alpha 1 chain	F(+42.01)TGLQGLP(+15.99)GP(+15.99)PGP(+15.99)SGDQGASGPAGPSGPR	G.F(+42.01)TGLQGLP(+15.99)GP(+15.99)PGP(+15.99)SGDQGASGPAGPSGPR.G	TRUE	TRUE	28.88	29	-5.5	902.762	3	32.64	7235088	70128	0.9818	0.9942	308	1	1135	1163	Acetylation (N-term);Hydroxylation;Hydroxylation;Hydroxylation	F1:Acetylation (N-term):1000.00;P8:Hydroxylation:0.00;P10:Hydroxylation:0.00;P13:Hydroxylation:0.00	DB Search	unreviewed	Cavia porcellus (Guinea pig)	1487	3	0.508553	0.322804	no sign	0.593458	3.1082e-05	***	0.550034	0.000954999	***
2707.28	2706.27	2706.44	2705.44	0.84	0.8351	H0W6G2_CAVPO	H0W6G2	HSPG2	Heparan sulfate proteoglycan 2	GQPLVVLQGNGITLEHHTSREPAPR	R.GQPLVVLQGNGITLEHHTSREPAPR.H	TRUE	TRUE	53.64	25	1.5	677.37	4	29.8045	6916934	58774	0.9673	0.9798	79.9	1	999	1023			DB Search	unreviewed	Cavia porcellus (Guinea pig)	4264	18	0.505808	0.432584	no sign	0.554039	0.0232508	*	0.50637	0.144053	no sign
2711.3	2710.3	2711.31	2710.31	0.01	-0.0106	H0UUU2_CAVPO	H0UUU2	COL2A1	Collagen type II alpha 1 chain	QGAPGASGDRGPP(+15.99)GPVGPP(+15.99)GLTGPAGEP(+15.99)GR	K.QGAPGASGDRGPP(+15.99)GPVGPP(+15.99)GLTGPAGEP(+15.99)GR.E	TRUE	TRUE	53.65	30	-1.3	904.445	3	25.5146	6433402	39690	0.9798	0.9922	157000	3	1007	1036	Hydroxylation;Hydroxylation;Hydroxylation	P13:Hydroxylation:14.63;P19:Hydroxylation:8.69;P28:Hydroxylation:23.44	DB Search	unreviewed	Cavia porcellus (Guinea pig)	1487	3	0.469231	0.376444	no sign	0.581575	0.000193238	***	0.59015	2.45382e-09	***
2720.3	2719.29	2720.22	2719.21	0.08	0.0783	H0V0L8_CAVPO	H0V0L8	COL1A1	Collagen type I alpha 1 chain	A(+42.01)P(+15.99)GDRGEP(+15.99)GP(+15.99)P(+15.99)GPAGFAGPP(+15.99)GADGQP(+15.99)GAK	G.A(+42.01)P(+15.99)GDRGEP(+15.99)GP(+15.99)P(+15.99)GPAGFAGPP(+15.99)GADGQP(+15.99)GAK.G	TRUE	TRUE	53.55	29	8.1	907.422	3	23.0816	6171815	29207	0.9678	0.9803	121000	1	788	816	Acetylation (N-term);Hydroxylation;Hydroxylation;Hydroxylation;Hydroxylation; more	A1:Acetylation (N-term):1000.00;P2:Hydroxylation:7.54;P8:Hydroxylation:19.89;P10:Hydroxylation:32.69;P11:Hydroxylation:27.16;P20:Hydroxylation:10.11;P26:Hydroxylation:13.38	DB Search	unreviewed	Cavia porcellus (Guinea pig)	1454	1	0.436933	0.0505131	no sign	0.536726	0.105453	no sign	0.577061	4.28965e-05	***
2721.29	2720.28	2721.29	2720.28	0	0.0042	H0UUU2_CAVPO	H0UUU2	COL2A1	Collagen type II alpha 1 chain	GFTGLQGLP(+15.99)GP(+15.99)P(+15.99)GPSGDQGASGPAGPSGPR	R.GFTGLQGLP(+15.99)GP(+15.99)P(+15.99)GPSGDQGASGPAGPSGPR.G	TRUE	TRUE	53.65	30	-0.8	1361.15	2	30.8302	7025770	62826	1.2838	1.2961	135000	3	1134	1163	Hydroxylation;Hydroxylation;Hydroxylation	P9:Hydroxylation:10.65;P11:Hydroxylation:0.00;P12:Hydroxylation:0.00	DB Search	unreviewed	Cavia porcellus (Guinea pig)	1487	3	0.465995	0.834616	no sign	0.674752	2.69118e-14	***	0.647695	1.52044e-15	***
2722.28	2721.28	2722.27	2721.26	0.01	0.0142	H0UUU2_CAVPO	H0UUU2	COL2A1	Collagen type II alpha 1 chain	F(+42.01)TGLQGLP(+15.99)GP(+15.99)P(+15.99)GP(+15.99)SGDQGASGPAGPSGPR	G.F(+42.01)TGLQGLP(+15.99)GP(+15.99)P(+15.99)GP(+15.99)SGDQGASGPAGPSGPR.G	TRUE	TRUE	52.93	29	17.4	908.114	3	32.0392	7155927	67431	0.9907	1.0031	17000	3	1135	1163	Acetylation (N-term);Hydroxylation;Hydroxylation;Hydroxylation;Hydroxylation	F1:Acetylation (N-term):1000.00;P8:Hydroxylation:52.67;P10:Hydroxylation:59.25;P11:Hydroxylation:57.58;P13:Hydroxylation:54.49	DB Search	unreviewed	Cavia porcellus (Guinea pig)	1487	3	0.513096	0.314073	no sign	0.643406	3.16998e-12	***	0.589321	2.25136e-08	***
2727.33	2726.32	2727.31	2726.3	0.02	0.0195	H0UUU2_CAVPO	H0UUU2	COL2A1	Collagen type II alpha 1 chain	QGAP(+15.99)GASGDRGPP(+15.99)GPVGPP(+15.99)GLTGPAGEP(+15.99)GR	K.QGAP(+15.99)GASGDRGPP(+15.99)GPVGPP(+15.99)GLTGPAGEP(+15.99)GR.E	TRUE	TRUE	53.65	30	0	909.778	3	25.0083	6379352	37560	0.9972	1.0096	276000	3	1007	1036	Hydroxylation;Hydroxylation;Hydroxylation;Hydroxylation	P4:Hydroxylation:56.68;P13:Hydroxylation:24.44;P19:Hydroxylation:24.44;P28:Hydroxylation:41.04	DB Search	unreviewed	Cavia porcellus (Guinea pig)	1487	3	0.459294	0.306331	no sign	0.59102	0.00127193	**	0.580807	2.80662e-07	***
2733.31	2732.3	2733.24	2732.23	0.08	0.0769	H0V8P9_CAVPO	H0V8P9	COL3A1	Collagen type III alpha 1 chain	G(+42.01)ERGAP(+15.99)GEK(+15.99)GEGGAP(+15.99)GIAGP(+15.99)P(+15.99)GGSGPAGP(+15.99)PG	K.G(+42.01)ERGAP(+15.99)GEK(+15.99)GEGGAP(+15.99)GIAGP(+15.99)P(+15.99)GGSGPAGP(+15.99)PG.P	TRUE	TRUE	20.13	31	9.2	911.762	3	24.4352	6317235	34915	0.9708	0.9833	17900	1	824	854	Acetylation (N-term);Hydroxylation;Hydroxylation;Hydroxylation;Hydroxylation; more	G1:Acetylation (N-term):1000.00;P6:Hydroxylation:38.52;K9:Hydroxylation:42.74;P15:Hydroxylation:41.98;P20:Hydroxylation:56.47;P21:Hydroxylation:61.30;P29:Hydroxylation:0.00	DB Search	unreviewed	Cavia porcellus (Guinea pig)	1462	4	0.482665	0.470493	no sign	0.584823	0.00293503	**	0.586978	9.51491e-06	***
2743.31	2742.31	2743.3	2742.3	0.01	0.0105	H0UUU2_CAVPO	H0UUU2	COL2A1	Collagen type II alpha 1 chain	QGAP(+15.99)GASGDRGP(+15.99)P(+15.99)GPVGPP(+15.99)GLTGPAGEP(+15.99)GR	K.QGAP(+15.99)GASGDRGP(+15.99)P(+15.99)GPVGPP(+15.99)GLTGPAGEP(+15.99)GR.E	TRUE	TRUE	53.65	30	-0.4	915.109	3	24.2892	6312322	34722	0.9838	0.9962	31400	1	1007	1036	Hydroxylation;Hydroxylation;Hydroxylation;Hydroxylation;Hydroxylation	P4:Hydroxylation:8.53;P12:Hydroxylation:0.00;P13:Hydroxylation:0.00;P19:Hydroxylation:10.11;P28:Hydroxylation:17.65	DB Search	unreviewed	Cavia porcellus (Guinea pig)	1487	3	0.471658	0.967273	no sign	0.604925	2.35414e-05	***	0.579828	3.39754e-06	***
2767.33	2766.33	2767.35	2766.34	0.02	-0.017	H0VHD0_CAVPO	H0VHD0	COL1A2	Collagen type I alpha 2 chain	GAP(+15.99)GAIGAP(+15.99)GPAGATGDRGEAGPAGPAGPAGPR	R.GAP(+15.99)GAIGAP(+15.99)GPAGATGDRGEAGPAGPAGPAGPR.G	TRUE	TRUE	53.65	33	0	923.125	3	23.7371	6236639	31727	1.0056	1.018	897000	3	646	678	Hydroxylation;Hydroxylation	P3:Hydroxylation:271.84;P9:Hydroxylation:67.96	DB Search	unreviewed	Cavia porcellus (Guinea pig)	1287	2	0.459412	0.530656	no sign	0.492074	0.854587	no sign	0.511101	0.572001	no sign
2768.34	2767.34	2767.47	2766.47	0.87	0.8708	A0A286XZP1_CAVPO	A0A286XZP1	COL6A3	Collagen type VI alpha 3 chain	IQLSREELSRLQP(+15.99)IFP(+15.99)APTSPGGNK	V.IQLSREELSRLQP(+15.99)IFP(+15.99)APTSPGGNK.R	TRUE	TRUE	21.3	25	0.6	692.627	4	35.1011	7497754	78858	0.908	0.9205	798	1	569	593	Hydroxylation;Hydroxylation	P13:Hydroxylation:10.19;P16:Hydroxylation:0.00	DB Search	unreviewed	Cavia porcellus (Guinea pig)	2507	5	0.486475	0.770348	no sign	0.490275	0.387606	no sign	0.469177	0.620674	no sign
2792.24	2791.24	2792.19	2791.18	0.05	0.0517	A0A286Y5U6_CAVPO	A0A286Y5U6	CLEC11A	C-type lectin domain containing 11A	EAENPAATFGHTGTWGTEETQGDEEK	R.EAENPAATFGHTGTWGTEETQGDEEK.E	TRUE	TRUE	53.65	26	0.5	931.406	3	28.797	6803118	54462	1.0478	1.0602	1320	1	62	87			DB Search	unreviewed	Cavia porcellus (Guinea pig)	340	223	0.515675	0.811229	no sign	0.542093	0.332329	no sign	0.516294	0.209125	no sign
2832.37	2831.37	2832.36	2831.35	0.02	0.0188	H0VHD0_CAVPO	H0VHD0	COL1A2	Collagen type I alpha 2 chain	GEQGPAGPP(+15.99)GFQGLP(+15.99)GPSGPAGEVGKP(+15.99)GER	K.GEQGPAGPP(+15.99)GFQGLP(+15.99)GPSGPAGEVGKP(+15.99)GER.G	TRUE	TRUE	53.65	30	0.7	944.794	3	28.7229	6778547	53491	1.0061	1.0185	921000	2	514	543	Hydroxylation;Hydroxylation;Hydroxylation	P9:Hydroxylation:7.65;P15:Hydroxylation:6.59;P27:Hydroxylation:17.01	DB Search	unreviewed	Cavia porcellus (Guinea pig)	1287	2	0.521338	0.157496	no sign	0.481998	0.597296	no sign	0.4583	0.0240736	*
2834.38	2833.37	2835.35	2834.35	0.98	-0.9798	A0A286XRX5_CAVPO	A0A286XRX5	COL9A1	Collagen type IX alpha 1 chain	GP(+15.99)PGEQGP(+15.99)PGPP(+15.99)GP(+15.99)PGVPGIDGIDGDRGPK	R.GP(+15.99)PGEQGP(+15.99)PGPP(+15.99)GP(+15.99)PGVPGIDGIDGDRGPK.G	TRUE	TRUE	34.06	30	1.2	945.794	3	29.7539	6914940	58668	1.0066	1.019	3900	1	269	298	Hydroxylation;Hydroxylation;Hydroxylation;Hydroxylation	P2:Hydroxylation:0.00;P8:Hydroxylation:0.00;P12:Hydroxylation:0.00;P14:Hydroxylation:0.00	DB Search	unreviewed	Cavia porcellus (Guinea pig)	921	46	0.524947	0.13623	no sign	0.467141	0.314339	no sign	0.463573	0.00993978	**
2865.32	2864.32	2865.28	2864.28	0.04	0.0402	A0A286Y4F1_CAVPO	A0A286Y4F1	DEK	DEK proto-oncogene	S(+42.01)SSAPAAEGEGTPAQPASEKEPEMPDPR	M.S(+42.01)SSAPAAEGEGTPAQPASEKEPEMPDPR.E	TRUE	TRUE	53.23	28	1	955.771	3	26.5551	6557413	44757	1.0909	1.1032	363	1	2	29	Acetylation (N-term)	S1:Acetylation (N-term):1000.00	DB Search	unreviewed	Cavia porcellus (Guinea pig)	374	372	0.457932	0.603636	no sign	0.649711	9.38532e-13	***	0.664543	0	***
2887.32	2886.31	2886.33	2885.32	0.99	0.9927	H0V0L8_CAVPO	H0V0L8	COL1A1	Collagen type I alpha 1 chain	GPP(+15.99)GPAGPP(+15.99)GLAGP(+15.99)P(+15.99)GESGREGSP(+15.99)GAEGSPGR	R.GPP(+15.99)GPAGPP(+15.99)GLAGP(+15.99)P(+15.99)GESGREGSP(+15.99)GAEGSPGR.D	TRUE	TRUE	53.34	32	0.7	962.784	3	22.2531	6073626	25418	0.9897	1.0021	10400	1	985	1016	Hydroxylation;Hydroxylation;Hydroxylation;Hydroxylation;Hydroxylation	P3:Hydroxylation:17.01;P9:Hydroxylation:17.01;P14:Hydroxylation:5.61;P15:Hydroxylation:5.85;P24:Hydroxylation:5.61	DB Search	unreviewed	Cavia porcellus (Guinea pig)	1454	1	0.462517	0.740689	no sign	0.631951	2.07447e-07	***	0.628478	9.28073e-11	***
2899.44	2898.43	2899.42	2898.41	0.02	0.0185	H0V0L8_CAVPO	H0V0L8	COL1A1	Collagen type I alpha 1 chain	GLTGPIGPP(+15.99)GPAGASGDKGETGPSGPP(+15.99)GPTGAR	R.GLTGPIGPP(+15.99)GPAGASGDKGETGPSGPP(+15.99)GPTGAR.G	TRUE	TRUE	53.65	33	5.9	725.617	4	26.5944	6557387	44731	1.0056	1.018	496000	4	754	786	Hydroxylation;Hydroxylation	P9:Hydroxylation:6.59;P27:Hydroxylation:9.34	DB Search	unreviewed	Cavia porcellus (Guinea pig)	1454	1	0.519022	0.160474	no sign	0.501168	0.89826	no sign	0.456598	0.167084	no sign
2900.43	2899.42	2900.4	2899.39	0.02	0.0225	H0V0L8_CAVPO	H0V0L8	COL1A1	Collagen type I alpha 1 chain	L(+42.01)TGP(+15.99)IGPP(+15.99)GPAGASGDKGETGPSGPP(+15.99)GPTGAR	G.L(+42.01)TGP(+15.99)IGPP(+15.99)GPAGASGDKGETGPSGPP(+15.99)GPTGAR.G	TRUE	TRUE	52.77	32	7	967.483	3	26.5652	6558382	44782	1.1176	1.1299	1430	1	755	786	Acetylation (N-term);Hydroxylation;Hydroxylation;Hydroxylation	L1:Acetylation (N-term):1000.00;P4:Hydroxylation:38.16;P8:Hydroxylation:0.00;P26:Hydroxylation:0.00	DB Search	unreviewed	Cavia porcellus (Guinea pig)	1454	1	0.476885	0.973679	no sign	0.434736	0.00368186	**	0.431747	0.00398738	**
2901.41	2900.41	2901.47	2900.46	0.06	-0.0565	A0A286XXD4_CAVPO	A0A286XXD4	TNXB	Tenascin XB	DAQGQPQAVPVGADQSELTVPGLEPNRK	K.DAQGQPQAVPVGADQSELTVPGLEPNRK.Y	TRUE	TRUE	53.65	28	0.7	967.833	3	33.5715	7324136	73272	1.0508	1.0632	9630	1	959	986			DB Search	unreviewed	Cavia porcellus (Guinea pig)	3465	11	0.47925	0.76455	no sign	0.460358	0.0819981	no sign	0.464932	0.201393	no sign
2909.34	2908.33	2909.34	2908.33	0	-0.0009	A0A286XF06_CAVPO	A0A286XF06		VWFA domain-containing protein	FEPGQSHAGVVQYSHNQM(+15.99)QEHVDLR	K.FEPGQSHAGVVQYSHNQM(+15.99)QEHVDLR.S	TRUE	TRUE	53.65	25	0	728.093	4	23.6447	6233704	31624	0.9952	1.0076	16700	3	653	677	Oxidation (M)	M18:Oxidation (M):1000.00	DB Search	unreviewed	Cavia porcellus (Guinea pig)	948	23	0.473766	0.906855	no sign	0.554562	0.00601662	**	0.545022	0.00493954	**
2916.43	2915.42	2916.37	2915.36	0.06	0.0587	H0V0L8_CAVPO	H0V0L8	COL1A1	Collagen type I alpha 1 chain	GPSGPQGPSGPP(+15.99)GPKGNSGEPGAP(+15.99)GSKGDTGAK	R.GPSGPQGPSGPP(+15.99)GPKGNSGEPGAP(+15.99)GSKGDTGAK.G	TRUE	TRUE	53.65	33	1.6	729.852	4	17.365	5541143	7415	1.0379	1.0503	930	1	406	438	Hydroxylation;Hydroxylation	P12:Hydroxylation:0.00;P24:Hydroxylation:5.77	DB Search	unreviewed	Cavia porcellus (Guinea pig)	1454	1	0.506679	0.538171	no sign	0.480472	0.164816	no sign	0.484049	0.0297711	*
2917.43	2916.42	2917.29	2916.29	0.13	0.1311	H0UUU2_CAVPO	H0UUU2	COL2A1	Collagen type II alpha 1 chain	SGETGPAGPP(+15.99)GNPGPP(+15.99)GPP(+15.99)GPP(+15.99)GPGIDM(+15.99)SAFA	R.SGETGPAGPP(+15.99)GNPGPP(+15.99)GPP(+15.99)GPP(+15.99)GPGIDM(+15.99)SAFA.G	TRUE	TRUE	53.62	32	-2.5	973.104	3	32.4169	7203792	69040	1.0166	1.029	685	1	1193	1224	Hydroxylation;Hydroxylation;Hydroxylation;Hydroxylation;Oxidation (M)	P10:Hydroxylation:17.01;P16:Hydroxylation:11.06;P19:Hydroxylation:8.14;P22:Hydroxylation:0.00;M28:Oxidation (M):1000.00	DB Search	unreviewed	Cavia porcellus (Guinea pig)	1487	3	0.529635	0.0935834	no sign	0.475891	0.646896	no sign	0.461654	0.0301549	*
2922.4	2921.4	2922.4	2921.39	0	0.0009	H0V8R7_CAVPO	H0V8R7	COL5A2	Collagen type V alpha 2 chain	GFTGLQGLP(+15.99)GP(+15.99)P(+15.99)GPNGEQGSP(+15.99)GIP(+15.99)GPFGPR	R.GFTGLQGLP(+15.99)GP(+15.99)P(+15.99)GPNGEQGSP(+15.99)GIP(+15.99)GPFGPR.G	TRUE	TRUE	53.65	30	-6.9	974.802	3	36.315	7630618	82394	1.0106	1.023	277	1	1146	1175	Hydroxylation;Hydroxylation;Hydroxylation;Hydroxylation;Hydroxylation	P9:Hydroxylation:56.99;P11:Hydroxylation:28.36;P12:Hydroxylation:32.28;P21:Hydroxylation:22.07;P24:Hydroxylation:6.59	DB Search	unreviewed	Cavia porcellus (Guinea pig)	1499	8	0.509376	0.811229	no sign	0.451028	0.164816	no sign	0.465686	0.0846109	no sign
2987.45	2986.44	2987.45	2986.44	0	-0.0018	H0W1U7_CAVPO	H0W1U7	COL11A2	Collagen type XI alpha 2 chain	V(+42.01)EGPPGPEGPAGLAGPPGIQGNPGPVGDP(+15.99)GER	L.V(+42.01)EGPPGPEGPAGLAGPPGIQGNPGPVGDP(+15.99)GER.G	TRUE	TRUE	29.58	32	-0.3	996.492	3	27.707	6683293	49805	1.0295	1.0419	639	1	350	381	Acetylation (N-term);Hydroxylation	V1:Acetylation (N-term):1000.00;P29:Hydroxylation:0.71	DB Search	unreviewed	Cavia porcellus (Guinea pig)	1689	10	0.497041	0.735039	no sign	0.389765	1.14801e-09	***	0.367495	3.50303e-08	***
3050.45	3049.44	3050.54	3049.54	0.1	-0.0963	H0VLV6_CAVPO	H0VLV6	COL11A1	Collagen type XI alpha 1 chain	GIP(+15.99)GPVGEQGLP(+15.99)GAAGQDGP(+15.99)PGPIGP(+15.99)PGLP(+15.99)GLK(+15.99)	R.GIP(+15.99)GPVGEQGLP(+15.99)GAAGQDGP(+15.99)PGPIGP(+15.99)PGLP(+15.99)GLK(+15.99).G	TRUE	TRUE	53.65	33	1.3	1017.52	3	35.4903	7546330	80234	1.0369	1.0493	543	1	1340	1372	Hydroxylation;Hydroxylation;Hydroxylation;Hydroxylation;Hydroxylation; more	P3:Hydroxylation:0.00;P12:Hydroxylation:26.08;P20:Hydroxylation:0.00;P26:Hydroxylation:0.00;P30:Hydroxylation:12.33;K33:Hydroxylation:9.45	DB Search	unreviewed	Cavia porcellus (Guinea pig)	1712	13	0.486012	0.898169	no sign	0.478303	0.37567	no sign	0.484324	0.456174	no sign
3071.47	3070.46	3071.47	3070.46	0	-0.0012	H0UUU2_CAVPO	H0UUU2	COL2A1	Collagen type II alpha 1 chain	GHRGFTGLQGLP(+15.99)GP(+15.99)PGP(+15.99)SGDQGASGPAGPSGPR	K.GHRGFTGLQGLP(+15.99)GP(+15.99)PGP(+15.99)SGDQGASGPAGPSGPR.G	TRUE	TRUE	53.58	33	-2.2	1024.5	3	26.4492	6544606	44222	1.0424	1.0547	721	1	1131	1163	Hydroxylation;Hydroxylation;Hydroxylation	P12:Hydroxylation:19.05;P14:Hydroxylation:0.00;P17:Hydroxylation:0.00	DB Search	unreviewed	Cavia porcellus (Guinea pig)	1487	3	0.506569	0.192061	no sign	0.534186	0.00630797	**	0.490744	0.246173	no sign
3087.44	3086.43	3087.39	3086.38	0.05	0.0525	H0UUU2_CAVPO	H0UUU2	COL2A1	Collagen type II alpha 1 chain	GP(+15.99)PGPAGAP(+15.99)GPQGFQGNP(+15.99)GEP(+15.99)GEP(+15.99)GVSGPMGPR	R.GP(+15.99)PGPAGAP(+15.99)GPQGFQGNP(+15.99)GEP(+15.99)GEP(+15.99)GVSGPMGPR.G	TRUE	TRUE	53.65	33	1.3	1029.81	3	27.4297	6647868	48364	1.0433	1.0557	46700	4	210	242	Hydroxylation;Hydroxylation;Hydroxylation;Hydroxylation;Hydroxylation	P2:Hydroxylation:0.00;P9:Hydroxylation:14.63;P18:Hydroxylation:56.41;P21:Hydroxylation:32.94;P24:Hydroxylation:22.07	DB Search	unreviewed	Cavia porcellus (Guinea pig)	1487	3	0.520577	0.468941	no sign	0.589629	1.62679e-05	***	0.528772	0.000742341	***
3100.47	3099.47	3100.41	3099.4	0.07	0.0661	H0V0L8_CAVPO	H0V0L8	COL1A1	Collagen type I alpha 1 chain	GLP(+15.99)GPP(+15.99)GAP(+15.99)GPQGFQGPPGEP(+15.99)GEP(+15.99)GASGPM(+15.99)GPR	R.GLP(+15.99)GPP(+15.99)GAP(+15.99)GPQGFQGPPGEP(+15.99)GEP(+15.99)GASGPM(+15.99)GPR.G	TRUE	TRUE	53.65	33	0.2	1034.14	3	28.1742	6720592	51232	1.0319	1.0443	920000	3	178	210	Hydroxylation;Hydroxylation;Hydroxylation;Hydroxylation;Hydroxylation; more	P3:Hydroxylation:45.01;P6:Hydroxylation:13.80;P9:Hydroxylation:24.32;P21:Hydroxylation:46.91;P24:Hydroxylation:18.93;M30:Oxidation (M):1000.00	DB Search	unreviewed	Cavia porcellus (Guinea pig)	1454	1	0.466347	0.891198	no sign	0.461443	0.0020234	**	0.415921	0.00214337	**
3103.42	3102.41	3103.38	3102.37	0.04	0.0376	H0UUU2_CAVPO	H0UUU2	COL2A1	Collagen type II alpha 1 chain	GP(+15.99)P(+15.99)GPAGAP(+15.99)GPQGFQGNP(+15.99)GEP(+15.99)GEP(+15.99)GVSGPMGPR	R.GP(+15.99)P(+15.99)GPAGAP(+15.99)GPQGFQGNP(+15.99)GEP(+15.99)GEP(+15.99)GVSGPMGPR.G	TRUE	TRUE	53.65	33	1.1	1035.14	3	27.0872	6611458	46882	1.0448	1.0572	22900	2	210	242	Hydroxylation;Hydroxylation;Hydroxylation;Hydroxylation;Hydroxylation; more	P2:Hydroxylation:9.42;P3:Hydroxylation:11.10;P9:Hydroxylation:8.22;P18:Hydroxylation:43.57;P21:Hydroxylation:15.34;P24:Hydroxylation:14.62	DB Search	unreviewed	Cavia porcellus (Guinea pig)	1487	3	0.479028	0.958212	no sign	0.536292	0.475814	no sign	0.488699	0.505875	no sign
3163.54	3162.54	3163.49	3162.48	0.05	0.0549	H0UUU2_CAVPO	H0UUU2	COL2A1	Collagen type II alpha 1 chain	DGAAGVK(+15.99)GDRGETGAVGAP(+15.99)GAP(+15.99)GPP(+15.99)GSP(+15.99)GPSGPTGK	R.DGAAGVK(+15.99)GDRGETGAVGAP(+15.99)GAP(+15.99)GPP(+15.99)GSP(+15.99)GPSGPTGK.Q	TRUE	TRUE	53.65	36	-0.4	791.63	4	19.8123	5810529	16257	0.894	0.9065	24300	2	1049	1084	Hydroxylation;Hydroxylation;Hydroxylation;Hydroxylation;Hydroxylation	K7:Hydroxylation:107.44;P19:Hydroxylation:142.99;P22:Hydroxylation:67.96;P25:Hydroxylation:33.98;P28:Hydroxylation:20.41	DB Search	unreviewed	Cavia porcellus (Guinea pig)	1487	3	0.489124	0.179038	no sign	0.409076	1.22514e-06	***	0.440716	0.00102725	**

## Sheet: Supplementary Table 3
Supplementary Table 3. Tentative identification of MALDI-MSI m/z features based on bottom-up proteomics using nano-LC-ESI-MS/MS. Only proteins with a minimum of two corresponding peptides detected are included in this list.
MALDI_mass_MH	MALDI_mass	ESI_Mass_MH	ESI_mass	Deviation	Distance_MaldiMH-EsiMH	Accession_name	Uniprot	Gene	Protein.names	Peptide	Extended Peptide	Top	Unique	-10LgP	Length.x	ppm	m/z	z	RT	Scan	Precursor Id	1/k0 Start	1/k0 End	Area OV-DDA-Pool_mit Lysine_20012025	#Feature	Start	End	PTM	AScore	Found By	Reviewed	Organism	Length.y	Protein Group	ROC_Cartilage-Med-S_DPBS-vs-SVF [AUC]	Wilcoxon Rank Sum Corrected p-Value_DPBS-vs-SVF		ROC_Cartilage-Med-S_DPBS-vs-CD31+ SVF [AUC]	Wilcoxon Rank Sum Corrected p-Value_DPBS-vs-CD31+ SVF		ROC_Cartilage-Med-S_SVF-vs-CD31+ SVF [AUC]	Wilcoxon Rank Sum Corrected p-Value_SVF-vs-CD31+ SVF
602.33	601.322	602.29	601.282	0.04	0.0402	H0VHA2_CAVPO	H0VHA2	COL4A2	Collagen type IV alpha 2 chain	GAP(+15.99)GER	K.GAP(+15.99)GER.G	TRUE	FALSE	20.85	6	-0.3	602.291	1	18.3174	5648447	10879	0.9135	0.926	466	1	655	660	Hydroxylation	P3:Hydroxylation:1000.00	DB Search	unreviewed	Cavia porcellus (Guinea pig)	1479	371	0.464639	0.103731	no sign	0.576464	0.00106346	**	0.631046	1.55895e-08	***
603.357	602.349	602.388	601.38	0.97	0.9693	H0WBQ6_CAVPO	H0WBQ6	H1-2	H1.2 linker histone, cluster member	SLAALK	V.SLAALK.K	TRUE	FALSE	33.76	6	-2.2	602.388	1	28.3773	6757988	52756	0.887	0.8995	2370	1	59	64			DB Search	unreviewed	Cavia porcellus (Guinea pig)	213	36	0.530126	0.303274	no sign	0.702627	0	***	0.664406	1.87087e-14	***
613.371	612.363	614.351	613.343	0.98	-0.9803	H0VMR9_CAVPO	H0VMR9	H2BC1	Histone H2B	PGELAK	L.PGELAK.H	TRUE	FALSE	25.48	6	1.7	614.354	1	33.5793	7328040	73400	0.9359	0.9484	137000	1	105	110			DB Search	unreviewed	Cavia porcellus (Guinea pig)	127	79	0.517003	0.973679	no sign	0.38383	2.72301e-10	***	0.344607	1.82374e-09	***
729.44	728.432	729.426	728.418	0.01	0.0141	B5APS7_CAVPO	B5APS7	DCN	Decorin	GLNNLAK	K.GLNNLAK.L	TRUE	TRUE	31.95	7	0.4	729.428	1	19.4131	5768540	14860	1.1215	1.1339	542	1	245	251			DB Search	unreviewed	Cavia porcellus (Guinea pig)	361	68	0.388068	1.49122e-07	***	0.491998	0.952036	no sign	0.596359	4.28136e-06	***
751.399	750.391	752.394	751.386	1	-0.9952	H0V0L8_CAVPO	H0V0L8	COL1A1	Collagen type I alpha 1 chain	PSGPP(+15.99)GPK	G.PSGPP(+15.99)GPK.G	TRUE	TRUE	34.68	8	-3.1	752.394	1	17.7316	5582240	8864	1.0195	1.0319	1630	1	413	420	Hydroxylation	P5:Hydroxylation:0.00	DB Search	unreviewed	Cavia porcellus (Guinea pig)	1454	1	0.447436	0.00517025	**	0.525265	0.263753	no sign	0.589652	0.000185153	***
781.404	780.396	781.373	780.365	0.03	0.0308	H0WBQ6_CAVPO	H0WBQ6	H1-2	H1.2 linker histone, cluster member	AGYDVEK	A.AGYDVEK.N	TRUE	FALSE	30.49	7	0.9	781.376	1	23.7543	6246487	32135	1.0235	1.0359	2660	1	70	76			DB Search	unreviewed	Cavia porcellus (Guinea pig)	213	36	0.619392	8.46889e-08	***	0.808522	0	***	0.686758	0	***
783.405	782.397	783.436	782.429	0.03	-0.0314	H0V0L8_CAVPO	H0V0L8	COL1A1	Collagen type I alpha 1 chain	GAAGLP(+15.99)GPK	R.GAAGLP(+15.99)GPK.G	TRUE	TRUE	23.93	9	-2.5	783.437	1	17.7967	5591991	9175	0.9997	1.0121	642	1	724	732	Hydroxylation	P6:Hydroxylation:11.10	DB Search	unreviewed	Cavia porcellus (Guinea pig)	1454	1	0.362049	5.25033e-10	***	0.411877	1.12996e-06	***	0.532038	0.25823	no sign
784.416	783.408	784.395	783.388	0.02	0.0207	H0VHD0_CAVPO	H0VHD0	COL1A2	Collagen type I alpha 2 chain	P(+15.99)GNAGPAGK	S.P(+15.99)GNAGPAGK.E	TRUE	TRUE	22.21	9	-1.5	784.397	1	17.0249	5506157	6413	0.9638	0.9763	1550	1	426	434	Hydroxylation	P1:Hydroxylation:38.32	DB Search	unreviewed	Cavia porcellus (Guinea pig)	1287	2	0.413562	5.00457e-05	***	0.420633	4.42829e-05	***	0.504214	0.72142	no sign
785.391	784.383	785.514	784.506	0.12	-0.1226	A0A286XFW4_CAVPO	A0A286XFW4	PRELP	Proline and arginine rich end leucine rich repeat protein	LLQSVII	R.LLQSVII	TRUE	TRUE	41.14	7	1.9	785.518	1	39.1183	7937203	88787	1.0731	1.0854	69.9	1	378	384			DB Search	unreviewed	Cavia porcellus (Guinea pig)	384	26	0.549107	0.102377	no sign	0.521423	0.490656	no sign	0.479343	0.268861	no sign
797.086	796.078	796.424	795.417	0.66	0.6615	A0A286Y5R4_CAVPO	A0A286Y5R4	OGN	Mimecan (Osteoglycin)	LPIGSYF	R.LPIGSYF	TRUE	TRUE	35.89	7	-3.3	796.424	1	38.554	7877686	87798	1.0602	1.0726	133	1	291	297			DB Search	unreviewed	Cavia porcellus (Guinea pig)	297	189	0.456072	0.110641	no sign	0.383633	1.0574e-09	***	0.429328	2.7941e-05	***
811.382	810.374	811.406	810.398	0.02	-0.0242	H0V0L8_CAVPO	H0V0L8	COL1A1	Collagen type I alpha 1 chain	G(+42.01)ASGPAGPR	S.G(+42.01)ASGPAGPR.G	TRUE	TRUE	20.95	9	-7.9	811.402	1	21.4471	5990285	22317	0.9703	0.9828	381	1	1123	1131	Acetylation (N-term)	G1:Acetylation (N-term):1000.00	DB Search	unreviewed	Cavia porcellus (Guinea pig)	1454	1	0.424439	0.000428123	***	0.472164	0.0272455	*	0.511164	0.722113	no sign
821.422	820.414	821.427	820.419	0	-0.0049	H0V0L8_CAVPO	H0V0L8	COL1A1	Collagen type I alpha 1 chain	GPP(+15.99)GPAGPR	Q.GPP(+15.99)GPAGPR.G	TRUE	FALSE	22.38	9	-0.2	821.429	1	18.3452	5644556	10764	0.933	0.9454	56000	1	679	687	Hydroxylation	P3:Hydroxylation:17.01	DB Search	unreviewed	Cavia porcellus (Guinea pig)	1454	1	0.468124	0.102045	no sign	0.451347	0.0669206	no sign	0.488145	0.386666	no sign
831.464	830.456	831.396	830.388	0.07	0.068	A0A286X7T9_CAVPO	A0A286X7T9	FMOD	Fibromodulin (Keratan sulfate proteoglycan fibromodulin)	DGNEIQR	L.DGNEIQR.S	TRUE	TRUE	22.03	7	-4.2	831.395	1	17.8481	5596871	9335	0.901	0.9135	1210	1	351	357			DB Search	unreviewed	Cavia porcellus (Guinea pig)	376	92	0.347114	6.89615e-13	***	0.503689	0.499541	no sign	0.669299	0	***
840.441	839.433	840.519	839.512	0.08	-0.0784	H0VMR9_CAVPO	H0VMR9	H2BC1	Histone H2B	LLPGELAK	L.LLPGELAK.H	TRUE	FALSE	22.25	8	-0.3	840.522	1	33.5752	7332934	73574	0.9419	0.9544	7070	1	103	110			DB Search	unreviewed	Cavia porcellus (Guinea pig)	127	79	0.431879	0.000446302	***	0.373703	4.35379e-13	***	0.423924	1.46672e-05	***
843.496	842.488	843.385	842.377	0.11	0.1112	H0V0L8_CAVPO	H0V0L8	COL1A1	Collagen type I alpha 1 chain	P(+15.99)GSP(+15.99)GPDGK	S.P(+15.99)GSP(+15.99)GPDGK.T	TRUE	TRUE	45.52	9	-0.5	843.387	1	16.1831	5413171	4051	0.9743	0.9867	18700	1	534	542	Hydroxylation;Hydroxylation	P1:Hydroxylation:46.62;P4:Hydroxylation:39.76	DB Search	unreviewed	Cavia porcellus (Guinea pig)	1454	1	0.666646	6.54612e-14	***	0.695479	0	***	0.572348	0.00025959	***
852.416	851.408	852.41	851.403	0.01	0.0057	H0WBQ6_CAVPO	H0WBQ6	H1-2	H1.2 linker histone, cluster member	AAGYDVEK	A.AAGYDVEK.N	TRUE	FALSE	33.42	8	-0.6	852.413	1	23.7538	6247457	32161	1.0175	1.03	2430	1	69	76			DB Search	unreviewed	Cavia porcellus (Guinea pig)	213	36	0.446869	0.0155865	*	0.569623	0.00111735	**	0.618181	1.50882e-09	***
862.438	861.43	862.442	861.434	0	-0.0042	A0A286XR93_CAVPO	A0A286XR93	HSP90B1	Endoplasmin (94 kDa glucose-regulated protein) (Heat shock protein 90 kDa beta member 1)	TFEVNPR	K.TFEVNPR.H	TRUE	TRUE	41.89	7	0.5	431.726	2	22.0886	6063803	25035	0.8525	0.865	1450	1	684	690			DB Search	unreviewed	Cavia porcellus (Guinea pig)	807	66	0.59356	0.000133299	***	0.507288	0.405029	no sign	0.480945	0.0248066	*
864.477	863.469	865.442	864.434	0.96	-0.9649	B5APS7_CAVPO	B5APS7	DCN	Decorin	SAIQLGNY	R.SAIQLGNY.K	TRUE	TRUE	25.49	8	5.1	865.449	1	30.6751	7013993	62377	1.0869	1.0993	673	1	353	360			DB Search	unreviewed	Cavia porcellus (Guinea pig)	361	68	0.701004	0	***	0.788203	0	***	0.643326	1.65729e-09	***
867.07	866.062	866.473	865.466	0.6	0.5965	H0V0L8_CAVPO	H0V0L8	COL1A1	Collagen type I alpha 1 chain	P(+15.99)PGAVGPAGK	G.P(+15.99)PGAVGPAGK.D	TRUE	TRUE	30.15	10	1.2	866.477	1	20.2557	5864397	18205	0.9544	0.9668	7380	1	593	602	Hydroxylation	P1:Hydroxylation:0.00	DB Search	unreviewed	Cavia porcellus (Guinea pig)	1454	1	0.61599	5.68184e-06	***	0.622985	6.46471e-10	***	0.556647	0.112117	no sign
881.376	880.368	881.532	880.524	0.16	-0.1561	ACTB_CAVPO	Q71FK5	ACTB	Actin, cytoplasmic 1 (EC 3.6.4.-) (Beta-actin) [Cleaved into: Actin, cytoplasmic 1, N-terminally processed]	PSIVGRPR	F.PSIVGRPR.H	TRUE	FALSE	33.75	8	2.2	441.272	2	29.682	6903161	58217	0.852	0.8645	18800	1	32	39			DB Search	reviewed	Cavia porcellus (Guinea pig)	375	19	0.640564	1.11212e-11	***	0.695013	0	***	0.586934	0.0005673	***
883.438	882.43	882.578	881.57	0.86	0.8604	A0A286Y421_CAVPO	A0A286Y421	CHAD	Chondroadherin	VGLQKIPK	K.VGLQKIPK.V	TRUE	TRUE	46.05	8	-1.1	441.793	2	20.714	5910236	19676	0.854	0.8665	3190	1	41	48			DB Search	unreviewed	Cavia porcellus (Guinea pig)	359	82	0.300379	0	***	0.448616	0.00696785	**	0.684184	0	***
891.412	890.404	891.484	890.476	0.07	-0.072	H0VD89_CAVPO	H0VD89	ACAN	Aggrecan core protein (Cartilage-specific proteoglycan core protein)	GIVFHYR	K.GIVFHYR.A	TRUE	TRUE	43.2	7	1.2	446.248	2	24.7766	6359650	36738	0.866	0.8785	1100	1	96	102			DB Search	unreviewed	Cavia porcellus (Guinea pig)	2119	81	0.434914	0.0111866	*	0.633457	1.88537e-10	***	0.698832	0	***
898.473	897.465	898.511	897.503	0.04	-0.038	H0V0L8_CAVPO	H0V0L8	COL1A1	Collagen type I alpha 1 chain	GVVGLP(+15.99)GQR	R.GVVGLP(+15.99)GQR.G	TRUE	TRUE	33.19	9	0.9	449.761	2	22.1354	6067731	25187	0.8555	0.868	71400	2	949	957	Hydroxylation	P6:Hydroxylation:1000.00	DB Search	unreviewed	Cavia porcellus (Guinea pig)	1454	1	0.539807	0.100485	no sign	0.556636	0.021201	*	0.460338	0.518806	no sign
899.502	898.494	899.485	898.477	0.02	0.0169	H0VMA2_CAVPO	H0VMA2	FN1	Fibronectin	VFAVNHGR	K.VFAVNHGR.E	TRUE	TRUE	52.2	8	1.8	450.248	2	17.375	5545052	7548	0.8535	0.866	21100	1	978	985			DB Search	unreviewed	Cavia porcellus (Guinea pig)	2478	6	0.613425	2.54137e-08	***	0.748287	0	***	0.662829	7.73328e-16	***
902.42	901.412	902.483	901.476	0.06	-0.0634	A0A286XBZ1_CAVPO	A0A286XBZ1	PLEC	Plectin	ELEAELAK	R.ELEAELAK.V	TRUE	TRUE	29.53	8	-1.2	451.746	2	23.16	6182641	29649	0.865	0.8775	377	1	1895	1902			DB Search	unreviewed	Cavia porcellus (Guinea pig)	4689	9	0.622815	6.9536e-10	***	0.707375	0	***	0.624458	1.43842e-05	***
914.454	913.446	914.531	913.523	0.08	-0.0771	A0A286XZP1_CAVPO	A0A286XZP1	COL6A3	Collagen type VI alpha 3 chain	QIIDAINK	R.QIIDAINK.V	TRUE	TRUE	42.11	8	0.7	457.771	2	24.8926	6373438	37310	0.8695	0.882	25100	1	1060	1067			DB Search	unreviewed	Cavia porcellus (Guinea pig)	2507	5	0.416286	3.69926e-05	***	0.57356	0.000199668	***	0.678848	0	***
920.463	919.455	920.448	919.44	0.02	0.0153	H0W6T7_CAVPO	H0W6T7	MAPRE1	Microtubule-associated protein RP/EB family member 1 (APC-binding protein EB1) (End-binding protein 1)	EYDPVAAR	K.EYDPVAAR.Q	TRUE	TRUE	46.75	8	-0.4	460.729	2	20.5567	5894659	19203	0.86	0.8725	495	1	123	130			DB Search	unreviewed	Cavia porcellus (Guinea pig)	268	755	0.579371	0.0023747	**	0.54476	0.0535146	no sign	0.485352	0.162	no sign
921.473	920.465	921.516	920.508	0.04	-0.0427	A0A286XXD4_CAVPO	A0A286XXD4	TNXB	Tenascin XB	HGPLVAEAK	R.HGPLVAEAK.I	TRUE	TRUE	52.48	9	1	461.263	2	17.0191	5508094	6462	0.8645	0.877	1530	1	801	809			DB Search	unreviewed	Cavia porcellus (Guinea pig)	3465	11	0.462676	0.153043	no sign	0.600101	4.7019e-06	***	0.635615	4.98928e-09	***
928.432	927.424	928.453	927.445	0.02	-0.0208	H0VQX1_CAVPO	H0VQX1	COL12A1	Collagen type XII alpha 1 chain	QEFYVSR	R.QEFYVSR.L	TRUE	TRUE	47.14	7	1.9	464.732	2	22.7468	6134431	27695	0.866	0.8785	5130	1	1429	1435			DB Search	unreviewed	Cavia porcellus (Guinea pig)	3066	7	0.337821	7.93624e-13	***	0.504856	0.957571	no sign	0.614167	5.65094e-08	***
929.496	928.488	929.517	928.509	0.02	-0.0208	A0A286XTB4_CAVPO	A0A286XTB4	COL6A6	Collagen type VI alpha 6 chain	LREENIR	R.LREENIR.V	TRUE	TRUE	33.61	7	0.6	465.264	2	15.6813	5360280	3080	0.855	0.8675	423	1	561	567			DB Search	unreviewed	Cavia porcellus (Guinea pig)	2269	96	0.43508	0.00231362	**	0.560395	0.0150194	*	0.605235	5.16202e-07	***
942.464	941.456	942.516	941.508	0.05	-0.0521	A0A286XZP1_CAVPO	A0A286XZP1	COL6A3	Collagen type VI alpha 3 chain	LAHLEFGR	R.LAHLEFGR.G	TRUE	TRUE	51.07	8	1.8	471.764	2	25.4679	6436373	39829	0.857	0.8695	12200	1	1350	1357			DB Search	unreviewed	Cavia porcellus (Guinea pig)	2507	5	0.49729	0.936895	no sign	0.624268	9.05008e-10	***	0.628148	1.5618e-08	***
944.463	943.455	944.48	943.472	0.02	-0.0171	A0A286X7T9_CAVPO	A0A286X7T9	FMOD	Fibromodulin (Keratan sulfate proteoglycan fibromodulin)	LDGNEIQR	R.LDGNEIQR.S	TRUE	TRUE	44.97	8	3.6	472.747	2	17.854	5600778	9466	0.8535	0.866	39800	1	350	357			DB Search	unreviewed	Cavia porcellus (Guinea pig)	376	92	0.47275	0.160166	no sign	0.571748	5.39213e-06	***	0.619515	2.54426e-09	***
946.466	945.458	946.51	945.502	0.04	-0.0436	H0W6T7_CAVPO	H0W6T7	MAPRE1	Microtubule-associated protein RP/EB family member 1 (APC-binding protein EB1) (End-binding protein 1)	LTVEDLEK	K.LTVEDLEK.E	TRUE	TRUE	33.44	8	3.9	473.762	2	27.3314	6644947	48275	0.866	0.8785	378	1	205	212			DB Search	unreviewed	Cavia porcellus (Guinea pig)	268	755	0.528972	0.295957	no sign	0.638307	2.62676e-13	***	0.614404	2.63797e-09	***
949.513	948.505	949.511	948.503	0	0.0023	A0A286XXD4_CAVPO	A0A286XXD4	TNXB	Tenascin XB	AVSYPASVR	R.AVSYPASVR.A	TRUE	TRUE	52.26	9	2	475.262	2	21.7439	6026482	23586	0.8535	0.866	2690	1	684	692			DB Search	unreviewed	Cavia porcellus (Guinea pig)	3465	11	0.313198	0	***	0.420097	4.90627e-05	***	0.635335	1.24006e-09	***
950.461	949.453	950.553	949.546	0.09	-0.0925	A0A286XFW4_CAVPO	A0A286XFW4	PRELP	Proline and arginine rich end leucine rich repeat protein	NLAHNILR	L.NLAHNILR.K	TRUE	TRUE	30.21	8	0.1	475.782	2	23.0457	6167894	29062	0.8685	0.881	871	1	229	236			DB Search	unreviewed	Cavia porcellus (Guinea pig)	384	26	0.321406	0	***	0.446676	0.00337188	**	0.638514	1.6259e-10	***
952.454	951.446	952.474	951.466	0.02	-0.0199	A0A286XNP9_CAVPO	A0A286XNP9	FLNA	Filamin A	AEFTVETR	R.AEFTVETR.S	TRUE	TRUE	22.79	8	0.8	476.743	2	22.9087	6156013	28509	0.853	0.8655	953	1	302	309			DB Search	unreviewed	Cavia porcellus (Guinea pig)	2645	22	0.476975	0.570121	no sign	0.667037	0	***	0.69943	0	***
956.475	955.467	956.48	955.472	0.01	-0.0051	A0A286XIH8_CAVPO	A0A286XIH8	LRP1	LDL receptor related protein 1	SIHLSDER	K.SIHLSDER.N	TRUE	TRUE	49.77	8	7.1	478.749	2	18.2902	5646494	10814	0.8595	0.872	288	1	2211	2218			DB Search	unreviewed	Cavia porcellus (Guinea pig)	4508	87	0.536626	0.166805	no sign	0.757674	0	***	0.698932	0	***
957.477	956.469	957.5	956.493	0.02	-0.0235	H0W1A3_CAVPO	H0W1A3	LOC100716197	Tubulin alpha chain	NLDIERPT	R.NLDIERPT.Y	TRUE	FALSE	27.7	8	2.5	479.257	2	24.3164	6309386	34618	0.8585	0.871	728	1	216	223			DB Search	unreviewed	Cavia porcellus (Guinea pig)	451	134	0.567395	0.00402561	**	0.782313	0	***	0.699337	0	***
958.48	957.472	958.485	957.477	0	-0.0045	A0A286XZP1_CAVPO	A0A286XZP1	COL6A3	Collagen type VI alpha 3 chain	DLPSIEER	K.DLPSIEER.V	TRUE	TRUE	47.07	8	-0.1	479.747	2	25.9502	6488511	41935	0.868	0.8805	117000	1	961	968			DB Search	unreviewed	Cavia porcellus (Guinea pig)	2507	5	0.505345	0.79205	no sign	0.726711	0	***	0.699542	0	***
960.419	959.411	960.511	959.504	0.09	-0.0924	A0A286XIH8_CAVPO	A0A286XIH8	LRP1	LDL receptor related protein 1	ADGSGSVVLR	K.ADGSGSVVLR.N	TRUE	TRUE	53.23	10	-0.5	480.761	2	20.9454	5936578	20530	0.853	0.8655	929	1	1815	1824			DB Search	unreviewed	Cavia porcellus (Guinea pig)	4508	87	0.630981	1.17511e-09	***	0.704535	0	***	0.596776	1.04743e-05	***
965.484	964.476	965.494	964.486	0.01	-0.0103	A0A286XVS2_CAVPO	A0A286XVS2	YWHAE	14-3-3 protein epsilon	EDLVYQAK	R.EDLVYQAK.L	TRUE	TRUE	47.29	8	-0.5	483.252	2	21.9666	6049051	24443	0.871	0.8835	536	1	5	12			DB Search	unreviewed	Cavia porcellus (Guinea pig)	255	153	0.451329	0.0799889	no sign	0.632181	7.5704e-11	***	0.67236	2.9902e-15	***
966.448	965.44	966.464	965.457	0.02	-0.0164	H0UVC5_CAVPO	H0UVC5	VIM	Vimentin	NYQDTIGR	A.NYQDTIGR.L	TRUE	TRUE	33.6	8	-1.1	483.737	2	18.9872	5722669	13357	0.852	0.8645	576	1	336	343			DB Search	unreviewed	Cavia porcellus (Guinea pig)	445	14	0.486738	0.595187	no sign	0.595915	7.85136e-08	***	0.62222	1.21637e-08	***
972.516	971.508	972.515	971.508	0	0.0006	A0A286XR01_CAVPO	A0A286XR01	AK1	Adenylate kinase isoenzyme 1 (AK 1) (EC 2.7.4.3) (EC 2.7.4.6) (ATP-AMP transphosphorylase 1) (ATP:AMP phosphotransferase) (Adenylate monophosphate kinase) (Myokinase)	RLETYYK	K.RLETYYK.A	TRUE	TRUE	26.6	7	-2.9	486.762	2	18.5875	5677634	11746	0.8695	0.882	490	1	165	171			DB Search	unreviewed	Cavia porcellus (Guinea pig)	210	360	0.493936	0.913364	no sign	0.676596	0	***	0.667174	3.69668e-15	***
976.431	975.423	976.449	975.441	0.02	-0.0178	ACTB_CAVPO	Q71FK5	ACTB	Actin, cytoplasmic 1 (EC 3.6.4.-) (Beta-actin) [Cleaved into: Actin, cytoplasmic 1, N-terminally processed]	AGFAGDDAPR	K.AGFAGDDAPR.A	TRUE	FALSE	53.41	10	1.2	488.73	2	19.5925	5789054	15550	0.864	0.8765	135000	1	19	28			DB Search	reviewed	Cavia porcellus (Guinea pig)	375	19	0.683227	0	***	0.712754	0	***	0.550002	0.0108761	*
978.502	977.494	978.468	977.461	0.03	0.0335	H0V1F1_CAVPO	H0V1F1	MFGE8	Milk fat globule-EGF factor 8 protein	DFGHIQYV	R.DFGHIQYV.A	TRUE	TRUE	30.89	8	3.7	489.741	2	31.8444	7140284	66892	0.853	0.8655	371	1	354	361			DB Search	unreviewed	Cavia porcellus (Guinea pig)	432	51	0.327027	4.07755e-15	***	0.384896	2.64533e-08	***	0.579647	7.7674e-07	***
987.454	986.446	987.438	986.431	0.02	0.0157	H0V0L8_CAVPO	H0V0L8	COL1A1	Collagen type I alpha 1 chain	GSP(+15.99)GSP(+15.99)GPDGK	T.GSP(+15.99)GSP(+15.99)GPDGK.T	TRUE	TRUE	45.86	11	-3.5	987.438	1	16.1829	5413191	4071	0.9713	0.9838	4970	1	532	542	Hydroxylation;Hydroxylation	P3:Hydroxylation:26.93;P6:Hydroxylation:17.01	DB Search	unreviewed	Cavia porcellus (Guinea pig)	1454	1	0.495333	0.713142	no sign	0.667535	3.12928e-15	***	0.68237	1.52044e-15	***
989.476	988.468	989.479	988.471	0	-0.0031	H0V2N7_CAVPO	H0V2N7	MYH2	Myosin-2 (Myosin heavy chain 2) (Myosin heavy chain 2a) (Myosin heavy chain, skeletal muscle, adult 2)	DEEIDQLK	K.DEEIDQLK.R	TRUE	FALSE	40.26	8	-3	495.243	2	23.0276	6170846	29182	0.859	0.8715	2680	1	1587	1594			DB Search	unreviewed	Cavia porcellus (Guinea pig)	1942	21	0.58863	0.000286538	***	0.656852	0	***	0.627998	1.69723e-07	***
992.613	991.605	992.614	991.607	0	-0.0014	H0W519_CAVPO	H0W519	BGN	Biglycan	LQKLYISK	K.LQKLYISK.N	TRUE	TRUE	48.91	8	0.7	496.813	2	22.4299	6101075	26435	0.864	0.8765	333	1	140	147			DB Search	unreviewed	Cavia porcellus (Guinea pig)	368	32	0.485238	0.99307	no sign	0.637184	6.27711e-13	***	0.636768	4.49667e-12	***
1000.5	999.492	1000.51	999.506	0.01	-0.0137	H0VHD0_CAVPO	H0VHD0	COL1A2	Collagen type I alpha 2 chain	AQPESIMPK	R.AQPESIMPK.S	TRUE	TRUE	40.31	9	0.1	500.762	2	23.5914	6227840	31424	0.8545	0.867	1440	1	1127	1135			DB Search	unreviewed	Cavia porcellus (Guinea pig)	1287	2	0.436366	0.0178681	*	0.522412	0.153996	no sign	0.582552	0.000350219	***
1008.55	1007.54	1008.55	1007.54	0	0.0002	A0A286XUN7_CAVPO	A0A286XUN7	COL6A2	Collagen type VI alpha 2 chain	SLQGITSFR	K.SLQGITSFR.R	TRUE	TRUE	52.5	9	-0.4	504.779	2	29.8755	6919892	58900	0.8525	0.865	388000	3	123	131			DB Search	unreviewed	Cavia porcellus (Guinea pig)	1020	16	0.312341	0	***	0.442036	0.00025784	***	0.642814	1.06358e-10	***
1014.58	1013.58	1014.58	1013.58	0	-0.0005	H0VLV6_CAVPO	H0VLV6	COL11A1	Collagen type XI alpha 1 chain	TVIEINTPK	K.TVIEINTPK.I	TRUE	TRUE	49.78	9	0.9	507.798	2	27.0808	6608485	46741	0.88	0.8925	16400	1	1672	1680			DB Search	unreviewed	Cavia porcellus (Guinea pig)	1712	13	0.517348	0.609261	no sign	0.646073	7.86895e-16	***	0.660423	1.21448e-13	***
1020.46	1019.45	1020.49	1019.48	0.03	-0.0312	H0V0L8_CAVPO	H0V0L8	COL1A1	Collagen type I alpha 1 chain	GERGFP(+15.99)GER	R.GERGFP(+15.99)GER.G	TRUE	FALSE	49.84	9	2.1	510.75	2	15.4327	5342086	2822	0.8535	0.866	11600	1	667	675	Hydroxylation	P6:Hydroxylation:1000.00	DB Search	unreviewed	Cavia porcellus (Guinea pig)	1454	1	0.453293	0.117702	no sign	0.63324	1.17025e-10	***	0.682644	0	***
1027.59	1026.58	1027.58	1026.57	0.01	0.0069	H0VMA2_CAVPO	H0VMA2	FN1	Fibronectin	KVFAVNHGR	F.KVFAVNHGR.E	TRUE	TRUE	41.28	9	0.8	514.296	2	15.3246	5322921	2537	0.8525	0.865	98.4	1	977	985			DB Search	unreviewed	Cavia porcellus (Guinea pig)	2478	6	0.463561	0.375232	no sign	0.726009	0	***	0.714726	0	***
1030.49	1029.49	1030.5	1029.49	0	-0.0027	H0VRT7_CAVPO	H0VRT7	THBS1	Thrombospondin 1	GPDPSSPAFR	K.GPDPSSPAFR.I	TRUE	TRUE	53.24	10	-1.3	515.753	2	21.7791	6028449	23665	0.852	0.8645	7730	2	51	60			DB Search	unreviewed	Cavia porcellus (Guinea pig)	1163	62	0.388815	1.40108e-06	***	0.513861	0.599522	no sign	0.632474	3.27784e-10	***
1032.55	1031.55	1032.56	1031.55	0	-0.0047	A0A286Y676_CAVPO	A0A286Y676	VCP	Transitional endoplasmic reticulum ATPase (EC 3.6.4.6) (15S Mg(2+)-ATPase p97 subunit) (Valosin-containing protein)	GDDLSTAILK	K.GDDLSTAILK.Q	TRUE	TRUE	46.63	10	0.8	516.785	2	30.1588	6953213	60125	0.869	0.8815	2090	1	9	18			DB Search	unreviewed	Cavia porcellus (Guinea pig)	806	88	0.463533	0.172365	no sign	0.661198	0	***	0.673687	0	***
1035.52	1034.52	1035.53	1034.52	0.01	-0.0057	H0V7P8_CAVPO	H0V7P8	ANXA2	Annexin	WISIMTER	K.WISIMTER.S	TRUE	TRUE	46.43	8	0.8	518.271	2	33.2073	7288947	72067	0.867	0.8795	2790	1	213	220			DB Search	unreviewed	Cavia porcellus (Guinea pig)	339	84	0.418	0.000667147	***	0.604	2.81271e-07	***	0.656	0	***
1050.1	1049.09	1050.43	1049.42	0.33	-0.3314	A0A286Y676_CAVPO	A0A286Y676	VCP	Transitional endoplasmic reticulum ATPase (EC 3.6.4.6) (15S Mg(2+)-ATPase p97 subunit) (Valosin-containing protein)	DHFEEAM(+15.99)R	R.DHFEEAM(+15.99)R.F	TRUE	TRUE	47.47	8	1.4	525.722	2	15.5969	5351662	2958	0.857	0.8695	190	1	734	741	Oxidation (M)	M7:Oxidation (M):1000.00	DB Search	unreviewed	Cavia porcellus (Guinea pig)	806	88	0.520654	0.725439	no sign	0.419222	7.20989e-05	***	0.432189	1.04261e-05	***
1053.53	1052.52	1053.54	1052.53	0	-0.0049	H0V1F1_CAVPO	H0V1F1	MFGE8	Milk fat globule-EGF factor 8 protein	VFETPFSAR	N.VFETPFSAR.Y	TRUE	TRUE	22.23	9	-0.1	527.274	2	31.3496	7087463	65047	0.8645	0.877	530	1	402	410			DB Search	unreviewed	Cavia porcellus (Guinea pig)	432	51	0.292344	0	***	0.515284	0.844467	no sign	0.66905	7.73328e-16	***
1066.07	1065.07	1065.64	1064.63	0.43	0.432	H0W519_CAVPO	H0W519	BGN	Biglycan	RVPAGLPDLK	S.RVPAGLPDLK.L	TRUE	TRUE	51.07	10	-1.8	533.326	2	27.2461	6638029	47965	0.8965	0.909	1100	1	291	300			DB Search	unreviewed	Cavia porcellus (Guinea pig)	368	32	0.512868	0.66155	no sign	0.409127	2.57703e-05	***	0.4283	1.50952e-06	***
1071.51	1070.51	1071.51	1070.5	0	0.003	H0V2C0_CAVPO	H0V2C0	DYNC1H1	Dynein heavy chain, cytosolic	TSFLDDAFR	R.TSFLDDAFR.K	TRUE	TRUE	52.74	9	4.2	536.263	2	34.4846	7433445	76853	0.875	0.8875	198	1	3603	3611			DB Search	unreviewed	Cavia porcellus (Guinea pig)	4637	142	0.46419	0.334797	no sign	0.681855	0	***	0.716958	0	***
1073.08	1072.07	1073.51	1072.5	0.43	-0.4289	H0V5Z2_CAVPO	H0V5Z2	TGFBI	Transforming growth factor-beta-induced protein ig-h3	YGALFTMDR	R.YGALFTMDR.M	TRUE	TRUE	53.3	9	1.8	537.261	2	32.2425	7184253	68381	0.8825	0.895	7960	1	488	496			DB Search	unreviewed	Cavia porcellus (Guinea pig)	683	67	0.594244	0.00615201	**	0.525743	0.125084	no sign	0.494135	0.272924	no sign
1091.69	1090.68	1091.69	1090.69	0.01	-0.006	H0VD89_CAVPO	H0VD89	ACAN	Aggrecan core protein (Cartilage-specific proteoglycan core protein)	AVPGVAVIPLR	R.AVPGVAVIPLR.E	TRUE	TRUE	53.65	11	3	546.354	2	35.4154	7528885	79781	0.896	0.9085	150000	2	650	660			DB Search	unreviewed	Cavia porcellus (Guinea pig)	2119	81	0.31463	0	***	0.403001	1.92696e-06	***	0.628391	5.81182e-12	***
1092.51	1091.5	1092.51	1091.51	0	-0.0028	H0UUU2_CAVPO	H0UUU2	COL2A1	Collagen type II alpha 1 chain	GPDPLQYM(+15.99)R	K.GPDPLQYM(+15.99)R.A	TRUE	TRUE	52.21	9	3.2	546.765	2	24.3231	6307435	34555	0.8805	0.893	2160	2	1232	1240	Oxidation (M)	M8:Oxidation (M):1000.00	DB Search	unreviewed	Cavia porcellus (Guinea pig)	1487	3	0.486143	0.666618	no sign	0.661185	0	***	0.684427	0	***
1105.57	1104.56	1105.58	1104.57	0	-0.0034	H0V0L8_CAVPO	H0V0L8	COL1A1	Collagen type I alpha 1 chain	GVQGPP(+15.99)GPAGPR	R.GVQGPP(+15.99)GPAGPR.G	TRUE	TRUE	53.65	12	1.7	553.294	2	18.3799	5655239	11063	0.852	0.8645	2130000	5	676	687	Hydroxylation	P6:Hydroxylation:26.02	DB Search	unreviewed	Cavia porcellus (Guinea pig)	1454	1	0.470662	0.361224	no sign	0.430186	3.06595e-06	***	0.37806	1.91506e-06	***
1107.57	1106.56	1107.57	1106.56	0	-0.0025	H0WBQ6_CAVPO	H0WBQ6	H1-2	H1.2 linker histone, cluster member	ALAAAGYDVEK	K.ALAAAGYDVEK.N	TRUE	FALSE	53.5	11	0.6	554.29	2	23.7671	6242553	31977	0.9295	0.9419	226000	2	66	76			DB Search	unreviewed	Cavia porcellus (Guinea pig)	213	36	0.501106	0.881132	no sign	0.488775	0.327719	no sign	0.467787	0.164491	no sign
1110.51	1109.5	1110.53	1109.52	0.02	-0.0218	H0VMA2_CAVPO	H0VMA2	FN1	Fibronectin	TETITGFQVD	K.TETITGFQVD.A	TRUE	TRUE	33.35	10	1	555.772	2	33.0273	7271308	71420	0.874	0.8865	478	1	1930	1939			DB Search	unreviewed	Cavia porcellus (Guinea pig)	2478	6	0.674445	0	***	0.860825	0	***	0.727218	0	***
1111.57	1110.56	1111.57	1110.57	0.01	-0.0097	H0VHD0_CAVPO	H0VHD0	COL1A2	Collagen type I alpha 2 chain	GIP(+15.99)GPVGAAGATGA	R.GIP(+15.99)GPVGAAGATGA.R	TRUE	TRUE	46.78	14	-4	556.291	2	26.5566	6549537	44433	0.873	0.8855	9330	1	316	329	Hydroxylation	P3:Hydroxylation:0.00	DB Search	unreviewed	Cavia porcellus (Guinea pig)	1287	2	0.631251	3.61179e-11	***	0.81729	0	***	0.707652	0	***
1112.57	1111.56	1112.56	1111.55	0	0.0043	H0VQX1_CAVPO	H0VQX1	COL12A1	Collagen type XII alpha 1 chain	VEYYPVTGGK	K.VEYYPVTGGK.R	TRUE	TRUE	52.71	10	-1.1	556.786	2	24.3375	6308403	34579	0.9	0.9125	12200	1	1418	1427			DB Search	unreviewed	Cavia porcellus (Guinea pig)	3066	7	0.596927	1.31963e-06	***	0.776544	0	***	0.702223	0	***
1114.52	1113.51	1114.54	1113.53	0.02	-0.018	H0V8P9_CAVPO	H0V8P9	COL3A1	Collagen type III alpha 1 chain	GEAGSP(+15.99)GIP(+15.99)GPK(+15.99)	R.GEAGSP(+15.99)GIP(+15.99)GPK(+15.99).G	TRUE	TRUE	52.89	12	0.3	557.775	2	17.5608	5544075	7515	0.884	0.8965	24700	1	449	460	Hydroxylation;Hydroxylation;Hydroxylation	P6:Hydroxylation:45.16;P9:Hydroxylation:0.00;K12:Hydroxylation:0.00	DB Search	unreviewed	Cavia porcellus (Guinea pig)	1462	4	0.397659	2.03181e-05	***	0.596827	1.19176e-05	***	0.734779	0	***
1123.57	1122.56	1123.56	1122.56	0	0.0025	A0A286XGY1_CAVPO	A0A286XGY1	FLOT2	Flotillin	SAFSEEVNIK	K.SAFSEEVNIK.T	TRUE	TRUE	52.72	10	-4.8	562.285	2	27.2223	6632113	47713	0.8975	0.91	561	1	224	233			DB Search	unreviewed	Cavia porcellus (Guinea pig)	428	423	0.591831	0.000159445	***	0.681414	0	***	0.606226	5.90565e-07	***
1128.47	1127.47	1128.5	1127.49	0.02	-0.0245	H0VQX1_CAVPO	H0VQX1	COL12A1	Collagen type XII alpha 1 chain	TSDPTMSSFR	K.TSDPTMSSFR.V	TRUE	TRUE	53.61	10	-1.7	564.754	2	23.6131	6230781	31533	0.8975	0.91	2340	1	1096	1105			DB Search	unreviewed	Cavia porcellus (Guinea pig)	3066	7	0.510828	0.45838	no sign	0.720061	0	***	0.707677	0	***
1132.47	1131.46	1132.47	1131.47	0.01	-0.0073	A0A286XBZ1_CAVPO	A0A286XBZ1	PLEC	Plectin	GYFDETMNR	R.GYFDETMNR.V	TRUE	TRUE	50.83	9	-0.1	566.742	2	26.0608	6502295	42503	0.9045	0.917	385	1	2976	2984			DB Search	unreviewed	Cavia porcellus (Guinea pig)	4689	9	0.669197	0	***	0.828579	0	***	0.703912	0	***
1137.52	1136.52	1137.52	1136.51	0.01	0.0064	H0VQX1_CAVPO	H0VQX1	COL12A1	Collagen type XII alpha 1 chain	SSLYPDGEGGR	V.SSLYPDGEGGR.M	TRUE	TRUE	42.26	11	1.4	569.265	2	20.8589	5927806	20254	0.8905	0.903	679	1	1827	1837			DB Search	unreviewed	Cavia porcellus (Guinea pig)	3066	7	0.416867	0.00206814	**	0.671593	2.33035e-14	***	0.722219	0	***
1144.53	1143.52	1144.54	1143.53	0.01	-0.0127	H0VQX1_CAVPO	H0VQX1	COL12A1	Collagen type XII alpha 1 chain	VTFHPTGDDR	K.VTFHPTGDDR.R	TRUE	TRUE	51.36	10	-0.8	572.774	2	18.99	5719732	13252	0.9205	0.933	2290	1	1120	1129			DB Search	unreviewed	Cavia porcellus (Guinea pig)	3066	7	0.53106	0.583458	no sign	0.503408	0.719069	no sign	0.457571	0.112117	no sign
1150.51	1149.5	1150.54	1149.53	0.03	-0.032	A0A286XR93_CAVPO	A0A286XR93	HSP90B1	Endoplasmin (94 kDa glucose-regulated protein) (Heat shock protein 90 kDa beta member 1)	EAESSPFVER	K.EAESSPFVER.L	TRUE	TRUE	52.87	10	-0.2	575.774	2	23.0556	6165909	28965	0.9195	0.932	4590	1	548	557			DB Search	unreviewed	Cavia porcellus (Guinea pig)	807	66	0.54047	0.0379868	*	0.69853	0	***	0.662792	3.39939e-14	***
1154.46	1153.46	1154.49	1153.49	0.03	-0.0304	H0VQX1_CAVPO	H0VQX1	COL12A1	Collagen type XII alpha 1 chain	GDIASQNM(+15.99)M(+15.99)R	R.GDIASQNM(+15.99)M(+15.99)R.A	TRUE	TRUE	51.16	10	4.1	577.755	2	14.6644	5251260	1676	0.8775	0.89	138	1	2899	2908	Oxidation (M);Oxidation (M)	M8:Oxidation (M):1000.00;M9:Oxidation (M):1000.00	DB Search	unreviewed	Cavia porcellus (Guinea pig)	3066	7	0.591617	4.56091e-06	***	0.69874	0	***	0.625623	6.62803e-13	***
1155.53	1154.52	1155.57	1154.56	0.04	-0.0376	H0UVC5_CAVPO	H0UVC5	VIM	Vimentin	TVYASSPGGAFV	R.TVYASSPGGAFV.T	TRUE	TRUE	41.82	12	0.5	578.29	2	32.3923	7201827	68963	0.9005	0.913	219	1	36	47			DB Search	unreviewed	Cavia porcellus (Guinea pig)	445	14	0.546617	0.0153946	*	0.721835	0	***	0.694718	0	***
1159.53	1158.53	1159.55	1158.54	0.02	-0.0155	H0VHD0_CAVPO	H0VHD0	COL1A2	Collagen type I alpha 2 chain	DGHAGQPGPVGPA	K.DGHAGQPGPVGPA.G	TRUE	TRUE	52.7	13	-4.7	580.278	2	19.8976	5819326	16558	0.8835	0.896	1680	1	986	998			DB Search	unreviewed	Cavia porcellus (Guinea pig)	1287	2	0.450797	0.0719699	no sign	0.643834	2.29801e-12	***	0.695516	0	***
1165.51	1164.5	1165.55	1164.54	0.04	-0.0419	H0VYG3_CAVPO	H0VYG3	LMNA	Lamin A/C	AAYEAELGDAR	K.AAYEAELGDAR.K	TRUE	TRUE	53.41	11	0.5	583.28	2	23.1686	6179675	29515	0.918	0.9305	11600	1	79	89			DB Search	unreviewed	Cavia porcellus (Guinea pig)	624	34	0.505214	0.560144	no sign	0.632896	1.61911e-10	***	0.595717	6.81241e-08	***
1166.53	1165.52	1166.53	1165.52	0	0.004	H0UXD2_CAVPO	H0UXD2	LCP1	Lymphocyte cytosolic protein 1	EGESLEDLM(+15.99)K	R.EGESLEDLM(+15.99)K.L	TRUE	TRUE	52.72	10	0.6	583.768	2	24.5459	6334984	35672	0.917	0.9295	354	1	254	263	Oxidation (M)	M9:Oxidation (M):1000.00	DB Search	unreviewed	Cavia porcellus (Guinea pig)	627	194	0.567845	0.000347286	***	0.642385	6.5244e-11	***	0.570809	0.00482185	**
1199.66	1198.65	1199.66	1198.66	0.01	-0.0055	A0A286XGY1_CAVPO	A0A286XGY1	FLOT2	Flotillin	QVLLAQAEAEK	K.QVLLAQAEAEK.I	TRUE	TRUE	51.93	11	-2.8	600.336	2	25.6214	6455039	40559	0.9753	0.9877	397	1	308	318			DB Search	unreviewed	Cavia porcellus (Guinea pig)	428	423	0.544197	0.385216	no sign	0.579584	8.12834e-05	***	0.561453	0.00203922	**
1207.6	1206.59	1207.6	1206.59	0.01	0.0052	A0A286XF06_CAVPO	A0A286XF06		VWFA domain-containing protein	VLLFSDGNSQGA	R.VLLFSDGNSQGA.T	TRUE	TRUE	27.16	12	-0.3	604.303	2	34.3797	7419792	76416	0.914	0.9265	1250	1	859	870			DB Search	unreviewed	Cavia porcellus (Guinea pig)	948	23	0.372483	3.92781e-08	***	0.574281	4.20048e-05	***	0.720293	0	***
1210.6	1209.6	1210.61	1209.6	0	-0.0027	H0VQX1_CAVPO	H0VQX1	COL12A1	Collagen type XII alpha 1 chain	VGVVQYSSDTR	R.VGVVQYSSDTR.T	TRUE	TRUE	53.55	11	-1.3	605.808	2	21.9501	6046089	24313	0.916	0.9285	8950	1	180	190			DB Search	unreviewed	Cavia porcellus (Guinea pig)	3066	7	0.54054	0.0496382	*	0.738855	0	***	0.693671	0	***
1214.59	1213.58	1214.58	1213.58	0.01	0.0061	H0VHD0_CAVPO	H0VHD0	COL1A2	Collagen type I alpha 2 chain	EGPMGLP(+15.99)GIDGR	K.EGPMGLP(+15.99)GIDGR.P	TRUE	TRUE	51.58	12	1.1	607.798	2	30.3095	6960060	60364	0.93	0.9424	85200	1	435	446	Hydroxylation	P7:Hydroxylation:105.60	DB Search	unreviewed	Cavia porcellus (Guinea pig)	1287	2	0.613107	1.7352e-07	***	0.618218	5.22155e-08	***	0.510247	0.626123	no sign
1233.55	1232.54	1233.55	1232.54	0	-0.0016	H0UTQ3_CAVPO	H0UTQ3	MYH9	Myosin-9 (Myosin heavy chain 9) (Myosin heavy chain, non-muscle IIa) (Non-muscle myosin heavy chain IIa)	EQLEEEEEAK	K.EQLEEEEEAK.H	TRUE	TRUE	52.98	10	2.1	617.281	2	17.4334	5548989	7709	0.9887	1.0012	1720	1	1343	1352			DB Search	unreviewed	Cavia porcellus (Guinea pig)	1960	15	0.563178	0.00203237	**	0.702901	0	***	0.685106	0	***
1237.58	1236.57	1237.56	1236.56	0.02	0.0155	H0VRA0_CAVPO	H0VRA0	MYL9	Myosin regulatory light polypeptide 9 (Myosin regulatory light chain 2, smooth muscle isoform) (Myosin regulatory light chain 9)	EAFNMIDQNR	K.EAFNMIDQNR.D	TRUE	FALSE	53.24	10	-1.5	619.287	2	27.3208	6641967	48127	0.9305	0.9429	604	1	36	45			DB Search	unreviewed	Cavia porcellus (Guinea pig)	172	404	0.533577	0.314611	no sign	0.566323	0.0033828	**	0.534501	0.119973	no sign
1240.66	1239.65	1240.65	1239.65	0	0.0033	A0A286XXD4_CAVPO	A0A286XXD4	TNXB	Tenascin XB	EVTVPSLEPNR	R.EVTVPSLEPNR.R	TRUE	TRUE	45.16	11	-4.5	620.83	2	29.0739	6833534	55614	0.9085	0.921	2110	1	2665	2675			DB Search	unreviewed	Cavia porcellus (Guinea pig)	3465	11	0.516512	0.870403	no sign	0.502629	0.900239	no sign	0.463399	0.61215	no sign
1254.66	1253.66	1254.66	1253.65	0	0.0002	H0VHA2_CAVPO	H0VHA2	COL4A2	Collagen type IV alpha 2 chain	ILAPAGAM(+15.99)GPQGR	R.ILAPAGAM(+15.99)GPQGR.R	TRUE	TRUE	51.61	13	-0.7	627.837	2	22.4111	6095165	26189	0.9569	0.9693	1660	1	1210	1222	Oxidation (M)	M8:Oxidation (M):1000.00	DB Search	unreviewed	Cavia porcellus (Guinea pig)	1479	371	0.464681	0.192888	no sign	0.589878	6.74202e-05	***	0.62677	3.52404e-10	***
1255.67	1254.66	1255.67	1254.66	0	0.0024	A0A286XF06_CAVPO	A0A286XF06		VWFA domain-containing protein	TNVDAIKYFGK	K.TNVDAIKYFGK.G	TRUE	TRUE	53.49	11	1.1	628.341	2	28.0152	6719631	51215	1.0081	1.0205	267	1	115	125			DB Search	unreviewed	Cavia porcellus (Guinea pig)	948	23	0.453203	0.118547	no sign	0.579922	0.00283737	**	0.603907	2.10076e-08	***
1261.62	1260.61	1261.62	1260.61	0	-0.004	A0A286XBZ1_CAVPO	A0A286XBZ1	PLEC	Plectin	QQLVASMEEAR	K.QQLVASMEEAR.R	TRUE	TRUE	53.58	11	4.1	631.319	2	25.5142	6442250	40042	0.9902	1.0026	219	1	2689	2699			DB Search	unreviewed	Cavia porcellus (Guinea pig)	4689	9	0.421859	0.0060892	**	0.406976	9.16517e-09	***	0.39484	4.9569e-05	***
1267.65	1266.65	1267.66	1266.65	0	-0.0044	A0A286XR01_CAVPO	A0A286XR01	AK1	Adenylate kinase isoenzyme 1 (AK 1) (EC 2.7.4.3) (EC 2.7.4.6) (ATP-AMP transphosphorylase 1) (ATP:AMP phosphotransferase) (Adenylate monophosphate kinase) (Myokinase)	ATEPVIAFYEK	K.ATEPVIAFYEK.R	TRUE	TRUE	53.48	11	-0.7	634.334	2	32.8507	7250756	70692	0.9604	0.9728	2030	1	172	182			DB Search	unreviewed	Cavia porcellus (Guinea pig)	210	360	0.484823	0.687194	no sign	0.479043	0.434164	no sign	0.489079	0.695793	no sign
1268.67	1267.66	1268.68	1267.67	0	-0.0031	FETUA_CAVPO	O70159	AHSG	Alpha-2-HS-glycoprotein (Fetuin-A)	VVHAANAALAAFN	K.VVHAANAALAAFN.A	TRUE	TRUE	53.6	13	0.5	634.844	2	30.2829	6968902	60710	0.9648	0.9773	2720	2	160	172			DB Search	reviewed	Cavia porcellus (Guinea pig)	358	29	0.545788	0.0181225	*	0.557006	0.00290646	**	0.519292	0.68233	no sign
1269.66	1268.65	1269.66	1268.65	0.01	0.0059	H0V9L1_CAVPO	H0V9L1	CILP2	Cartilage intermediate layer protein 2	RSPSAPQTLQGQ	A.RSPSAPQTLQGQ	TRUE	TRUE	42.68	12	-1.9	635.332	2	19.1458	5742233	14041	0.9509	0.9634	541	1	1138	1149			DB Search	unreviewed	Cavia porcellus (Guinea pig)	1149	52	0.540885	0.0580392	no sign	0.606482	3.97803e-06	***	0.576699	0.00733228	**
1271.73	1270.73	1271.74	1270.74	0.01	-0.0095	H0V1F1_CAVPO	H0V1F1	MFGE8	Milk fat globule-EGF factor 8 protein	KQVTGIITQGAR	K.KQVTGIITQGAR.D	TRUE	TRUE	52.08	12	0.2	636.378	2	21.5636	6002977	22737	0.9678	0.9803	14700	1	342	353			DB Search	unreviewed	Cavia porcellus (Guinea pig)	432	51	0.418326	5.23929e-05	***	0.433383	4.26545e-05	***	0.512186	0.892944	no sign
1276.64	1275.63	1276.63	1275.62	0	0.0044	A0A286XED8_CAVPO	A0A286XED8	LOC100721922	Transferrin-like domain-containing protein	EFQLFSSPHGK	S.EFQLFSSPHGK.D	TRUE	TRUE	50.68	11	-1	638.821	2	29.8963	6922834	59010	0.9733	0.9857	6750	1	300	310			DB Search	unreviewed	Cavia porcellus (Guinea pig)	700	498	0.450064	0.266987	no sign	0.616036	8.86829e-07	***	0.629893	1.36059e-09	***
1277.07	1276.06	1276.72	1275.71	0.36	0.3568	H0VQX1_CAVPO	H0VQX1	COL12A1	Collagen type XII alpha 1 chain	DIGVEVFSLGIK	R.DIGVEVFSLGIK.A	TRUE	TRUE	53.62	12	2.9	638.865	2	41.6688	8208873	91417	0.9589	0.9713	1020	1	267	278			DB Search	unreviewed	Cavia porcellus (Guinea pig)	3066	7	0.541902	0.258116	no sign	0.467805	0.0547451	no sign	0.469327	0.00153042	**
1298.62	1297.61	1298.62	1297.61	0	-0.0003	H0V961_CAVPO	H0V961	ALPL	Alkaline phosphatase (EC 3.1.3.1)	QALHEAVEMDR	K.QALHEAVEMDR.A	TRUE	TRUE	52.73	11	0.4	649.814	2	21.0479	5947280	20848	0.9693	0.9818	840	1	347	357			DB Search	unreviewed	Cavia porcellus (Guinea pig)	524	150	0.472342	0.886827	no sign	0.700112	0	***	0.680787	0	***
1301.62	1300.62	1301.61	1300.6	0.01	0.0105	H0V0L8_CAVPO	H0V0L8	COL1A1	Collagen type I alpha 1 chain	FAGPP(+15.99)GADGQP(+15.99)GAK	G.FAGPP(+15.99)GADGQP(+15.99)GAK.G	TRUE	FALSE	31.65	14	-8.3	651.307	2	18.4278	5659132	11180	0.9579	0.9703	344	1	803	816	Hydroxylation;Hydroxylation	P5:Hydroxylation:17.01;P11:Hydroxylation:0.00	DB Search	unreviewed	Cavia porcellus (Guinea pig)	1454	1	0.27743	0	***	0.538672	0.0448948	*	0.748392	0	***
1302.61	1301.6	1302.62	1301.61	0.01	-0.0105	A0A286XXD4_CAVPO	A0A286XXD4	TNXB	Tenascin XB	MHLYGFHGGQR	K.MHLYGFHGGQR.V	TRUE	TRUE	52.28	11	2.4	651.816	2	22.3404	6088320	25952	1.0076	1.02	1980	1	1094	1104			DB Search	unreviewed	Cavia porcellus (Guinea pig)	3465	11	0.290325	0	***	0.551978	0.00975284	**	0.720928	0	***
1303.59	1302.58	1303.6	1302.59	0.01	-0.0092	H0V2J1_CAVPO	H0V2J1	HSPA8	Heat shock cognate 71 kDa protein (EC 3.6.4.10) (Heat shock 70 kDa protein 8)	NSLESYAFNMK	K.NSLESYAFNMK.A	TRUE	TRUE	53.6	11	2.7	652.307	2	31.9557	7152999	67335	0.9857	0.9982	1260	1	540	550			DB Search	unreviewed	Cavia porcellus (Guinea pig)	646	54	0.39342	2.54283e-05	***	0.575947	0.00696785	**	0.676623	0	***
1308.65	1307.64	1308.64	1307.64	0	0.0035	H0V0L8_CAVPO	H0V0L8	COL1A1	Collagen type I alpha 1 chain	DGLNGLP(+15.99)GPIGP(+15.99)P(+15.99)G	K.DGLNGLP(+15.99)GPIGP(+15.99)P(+15.99)G.P	TRUE	TRUE	39.7	14	-5.1	654.824	2	31.7977	7135412	66740	0.9534	0.9658	625	2	1143	1156	Hydroxylation;Hydroxylation;Hydroxylation	P7:Hydroxylation:5.47;P12:Hydroxylation:30.32;P13:Hydroxylation:29.39	DB Search	unreviewed	Cavia porcellus (Guinea pig)	1454	1	0.49516	0.96695	no sign	0.714681	0	***	0.72205	0	***
1319.59	1318.58	1319.59	1318.59	0	-0.0031	H0V2J1_CAVPO	H0V2J1	HSPA8	Heat shock cognate 71 kDa protein (EC 3.6.4.10) (Heat shock 70 kDa protein 8)	NSLESYAFNM(+15.99)K	K.NSLESYAFNM(+15.99)K.A	TRUE	TRUE	53.63	11	-1.3	660.302	2	27.8522	6698012	50364	0.9773	0.9897	1440	1	540	550	Oxidation (M)	M10:Oxidation (M):1000.00	DB Search	unreviewed	Cavia porcellus (Guinea pig)	646	54	0.500152	0.621956	no sign	0.696437	0	***	0.702983	0	***
1328.65	1327.64	1328.65	1327.64	0	0	H0VRA0_CAVPO	H0VRA0	MYL9	Myosin regulatory light polypeptide 9 (Myosin regulatory light chain 2, smooth muscle isoform) (Myosin regulatory light chain 9)	EDLHDMLASLGK	K.EDLHDMLASLGK.N	TRUE	FALSE	45.29	12	4.4	664.835	2	36.696	7674191	83487	0.9798	0.9922	29.5	1	52	63			DB Search	unreviewed	Cavia porcellus (Guinea pig)	172	404	0.401849	6.2147e-06	***	0.639207	2.28761e-10	***	0.719807	0	***
1333.64	1332.64	1333.64	1332.63	0	0.0002	H0VQX1_CAVPO	H0VQX1	COL12A1	Collagen type XII alpha 1 chain	WDPSPSPVTGYK	R.WDPSPSPVTGYK.V	TRUE	TRUE	52.89	12	0.8	667.328	2	27.9353	6708815	50783	0.9454	0.9579	2140	1	355	366			DB Search	unreviewed	Cavia porcellus (Guinea pig)	3066	7	0.589107	2.31155e-06	***	0.667484	1.67249e-14	***	0.542061	0.00169446	**
1341.59	1340.58	1341.61	1340.6	0.02	-0.0198	B5APS7_CAVPO	B5APS7	DCN	Decorin	SSGIENGAFQGM(+15.99)K	K.SSGIENGAFQGM(+15.99)K.R	TRUE	TRUE	53.65	13	1.5	671.312	2	21.6311	6009828	22980	0.9609	0.9733	86600	4	190	202	Oxidation (M)	M12:Oxidation (M):1000.00	DB Search	unreviewed	Cavia porcellus (Guinea pig)	361	68	0.480757	0.86863	no sign	0.703807	0	***	0.715344	0	***
1344.63	1343.63	1344.64	1343.64	0.01	-0.0105	H0V0L8_CAVPO	H0V0L8	COL1A1	Collagen type I alpha 1 chain	GFP(+15.99)GLP(+15.99)GPSGEPGK(+15.99)	R.GFP(+15.99)GLP(+15.99)GPSGEPGK(+15.99).Q	TRUE	FALSE	53.64	14	-1.7	672.827	2	26.5615	6583955	45811	0.93	0.9424	737000	2	961	974	Hydroxylation;Hydroxylation;Hydroxylation	P3:Hydroxylation:98.37;P6:Hydroxylation:48.87;K14:Hydroxylation:0.00	DB Search	unreviewed	Cavia porcellus (Guinea pig)	1454	1	0.510233	0.313109	no sign	0.788158	0	***	0.74209	0	***
1345.65	1344.64	1345.64	1344.63	0.01	0.0092	H0VQX1_CAVPO	H0VQX1	COL12A1	Collagen type XII alpha 1 chain	VSWTPPSDSVDR	R.VSWTPPSDSVDR.Y	TRUE	TRUE	52.09	12	2	673.327	2	27.3615	6643930	48202	0.9972	1.0096	7380	2	1404	1415			DB Search	unreviewed	Cavia porcellus (Guinea pig)	3066	7	0.602327	4.40115e-07	***	0.842216	0	***	0.740956	0	***
1347.71	1346.71	1347.7	1346.69	0.01	0.012	A0A286XED8_CAVPO	A0A286XED8	LOC100721922	Transferrin-like domain-containing protein	GTNFQLNQLQGK	K.GTNFQLNQLQGK.K	TRUE	TRUE	53.41	12	6.4	674.361	2	28.4417	6766797	53069	0.9952	1.0076	317	1	123	134			DB Search	unreviewed	Cavia porcellus (Guinea pig)	700	498	0.568509	0.0530914	no sign	0.780501	0	***	0.729119	0	***
1348.63	1347.63	1348.62	1347.62	0.01	0.0098	H0UTQ3_CAVPO	H0UTQ3	MYH9	Myosin-9 (Myosin heavy chain 9) (Myosin heavy chain, non-muscle IIa) (Non-muscle myosin heavy chain IIa)	DELADEIANSSGK	R.DELADEIANSSGK.G	TRUE	TRUE	53.14	13	-2.5	674.816	2	26.3238	6532785	43729	0.9718	0.9843	3650	1	1704	1716			DB Search	unreviewed	Cavia porcellus (Guinea pig)	1960	15	0.379197	2.19507e-07	***	0.547134	0.155439	no sign	0.686596	0	***
1349.65	1348.64	1349.65	1348.64	0	-0.0003	H0UUU2_CAVPO	H0UUU2	COL2A1	Collagen type II alpha 1 chain	EK(+15.99)GPDPLQYMR	R.EK(+15.99)GPDPLQYMR.A	TRUE	TRUE	53.58	11	-1.1	675.331	2	28.7297	6798203	54267	0.9668	0.9793	11500	1	1230	1240	Hydroxylation	K2:Hydroxylation:55.92	DB Search	unreviewed	Cavia porcellus (Guinea pig)	1487	3	0.438848	0.0131271	*	0.608869	5.91438e-06	***	0.675458	7.73328e-16	***
1350.64	1349.63	1350.64	1349.63	0	0.0017	H0VQ01_CAVPO	H0VQ01	IQGAP1	IQ motif containing GTPase activating protein 1	ALESGDMNTVWK	R.ALESGDMNTVWK.Q	TRUE	TRUE	53.64	12	6.6	675.829	2	29.6611	6901180	58124	1.0026	1.0151	232	1	456	467			DB Search	unreviewed	Cavia porcellus (Guinea pig)	1603	91	0.445625	0.0411004	*	0.619654	3.93627e-07	***	0.663758	0	***
1353.63	1352.63	1353.63	1352.62	0	0.002	H0VKT6_CAVPO	H0VKT6	EPB41L2	Erythrocyte membrane protein band 4.1 like 2	TEM(+15.99)VTISDASQR	K.TEM(+15.99)VTISDASQR.T	TRUE	TRUE	52.44	12	1.4	677.323	2	21.3513	5978563	21923	0.9897	1.0021	1180	1	847	858	Oxidation (M)	M3:Oxidation (M):1000.00	DB Search	unreviewed	Cavia porcellus (Guinea pig)	977	154	0.559707	0.0107258	*	0.806748	0	***	0.730621	0	***
1354.62	1353.62	1354.62	1353.62	0	0.0002	ACTB_CAVPO	Q71FK5	ACTB	Actin, cytoplasmic 1 (EC 3.6.4.-) (Beta-actin) [Cleaved into: Actin, cytoplasmic 1, N-terminally processed]	DSYVGDEAQSKR	K.DSYVGDEAQSKR.G	TRUE	FALSE	53.63	12	-1.9	677.817	2	16.254	5418013	4173	1.0141	1.0265	4460	1	51	62			DB Search	reviewed	Cavia porcellus (Guinea pig)	375	19	0.575084	0.00316416	**	0.650068	1.16473e-13	***	0.588586	9.3379e-06	***
1356.64	1355.63	1356.65	1355.64	0.01	-0.0137	H0V8P9_CAVPO	H0V8P9	COL3A1	Collagen type III alpha 1 chain	VGPAGSP(+15.99)GSSGAP(+15.99)GAR	E.VGPAGSP(+15.99)GSSGAP(+15.99)GAR.G	TRUE	TRUE	53.64	16	-0.3	678.831	2	15.0612	5282747	2011	0.9364	0.9489	5610	1	352	367	Hydroxylation;Hydroxylation	P7:Hydroxylation:109.97;P13:Hydroxylation:172.54	DB Search	unreviewed	Cavia porcellus (Guinea pig)	1462	4	0.6624	5.23285e-14	***	0.802428	0	***	0.678119	0	***
1361.67	1360.66	1361.67	1360.66	0	0.002	H0V961_CAVPO	H0V961	ALPL	Alkaline phosphatase (EC 3.1.3.1)	ANEGTVGVSAATER	K.ANEGTVGVSAATER.T	TRUE	TRUE	53.65	14	-1.1	681.338	2	20.3498	5868297	18329	0.9917	1.0041	4170	1	123	136			DB Search	unreviewed	Cavia porcellus (Guinea pig)	524	150	0.345987	1.63393e-13	***	0.469273	0.0826708	no sign	0.625654	1.74753e-08	***
1362.66	1361.66	1362.65	1361.64	0.02	0.0154	A0A286XTX7_CAVPO	A0A286XTX7	SPTBN1	Spectrin beta chain	HQAFM(+15.99)AELASNK	K.HQAFM(+15.99)AELASNK.E	TRUE	TRUE	33.64	12	0.9	681.83	2	21.6474	6017659	23259	0.9942	1.0066	387	1	1316	1327	Oxidation (M)	M5:Oxidation (M):1000.00	DB Search	unreviewed	Cavia porcellus (Guinea pig)	2364	30	0.370222	1.17511e-09	***	0.469337	0.0408053	*	0.581574	0.000225809	***
1364.62	1363.61	1364.64	1363.64	0.02	-0.0226	H0V0L8_CAVPO	H0V0L8	COL1A1	Collagen type I alpha 1 chain	GP(+15.99)SGPQGPSGPP(+15.99)GPK(+15.99)	R.GP(+15.99)SGPQGPSGPP(+15.99)GPK(+15.99).G	TRUE	TRUE	53.65	15	-1.3	682.827	2	16.7127	5461545	5225	0.9838	0.9962	27400	2	406	420	Hydroxylation;Hydroxylation;Hydroxylation	P2:Hydroxylation:50.22;P12:Hydroxylation:16.90;K15:Hydroxylation:11.06	DB Search	unreviewed	Cavia porcellus (Guinea pig)	1454	1	0.329406	8.62558e-14	***	0.422241	3.91347e-05	***	0.58201	2.83261e-05	***
1366.62	1365.61	1366.63	1365.62	0.01	-0.0142	H0VQ01_CAVPO	H0VQ01	IQGAP1	IQ motif containing GTPase activating protein 1	ALESGDM(+15.99)NTVWK	R.ALESGDM(+15.99)NTVWK.Q	TRUE	TRUE	53.64	12	2.5	683.823	2	25.3973	6430469	39589	0.9887	1.0012	431	1	456	467	Oxidation (M)	M7:Oxidation (M):1000.00	DB Search	unreviewed	Cavia porcellus (Guinea pig)	1603	91	0.441683	0.00982494	**	0.691108	0	***	0.736356	0	***
1367.62	1366.61	1367.69	1366.68	0.08	-0.0758	H0V8P9_CAVPO	H0V8P9	COL3A1	Collagen type III alpha 1 chain	GESGAP(+15.99)GLP(+15.99)GIAGPR	K.GESGAP(+15.99)GLP(+15.99)GIAGPR.G	TRUE	TRUE	53.65	15	-3.3	684.35	2	26.2318	6525872	43424	0.9569	0.9693	83700	2	779	793	Hydroxylation;Hydroxylation	P6:Hydroxylation:88.19;P9:Hydroxylation:64.28	DB Search	unreviewed	Cavia porcellus (Guinea pig)	1462	4	0.495644	0.851165	no sign	0.769658	0	***	0.735539	0	***
1368.65	1367.64	1368.64	1367.63	0.01	0.0095	H0VHD0_CAVPO	H0VHD0	COL1A2	Collagen type I alpha 2 chain	GAP(+15.99)GAIGAP(+15.99)GPAGATGD	R.GAP(+15.99)GAIGAP(+15.99)GPAGATGD.R	TRUE	TRUE	53.53	17	0.8	684.826	2	22.0811	6058872	24824	0.9614	0.9738	1920	1	646	662	Hydroxylation;Hydroxylation	P3:Hydroxylation:89.48;P9:Hydroxylation:48.87	DB Search	unreviewed	Cavia porcellus (Guinea pig)	1287	2	0.50186	0.811229	no sign	0.752862	0	***	0.725285	0	***
1370.62	1369.61	1370.63	1369.62	0.01	-0.013	H0UUU2_CAVPO	H0UUU2	COL2A1	Collagen type II alpha 1 chain	GEAGP(+15.99)TGARGPEGAQ	K.GEAGP(+15.99)TGARGPEGAQ.G	TRUE	TRUE	35.04	15	5.9	685.825	2	16.9881	5502245	6277	0.9663	0.9788	288	1	375	389	Hydroxylation	P5:Hydroxylation:9.45	DB Search	unreviewed	Cavia porcellus (Guinea pig)	1487	3	0.474278	0.365893	no sign	0.637675	2.53055e-09	***	0.666663	3.02082e-12	***
1388.62	1387.62	1388.65	1387.64	0.02	-0.0249	A0A286XZP1_CAVPO	A0A286XZP1	COL6A3	Collagen type VI alpha 3 chain	GETGDIGPM(+15.99)GLP(+15.99)GR	K.GETGDIGPM(+15.99)GLP(+15.99)GR.D	TRUE	TRUE	53.63	14	0.6	694.83	2	23.6856	6236641	31729	0.9469	0.9594	3630	1	1534	1547	Oxidation (M);Hydroxylation	M9:Oxidation (M):1000.00;P12:Hydroxylation:64.53	DB Search	unreviewed	Cavia porcellus (Guinea pig)	2507	5	0.483993	0.735785	no sign	0.705651	0	***	0.714477	0	***
1389.64	1388.63	1389.69	1388.68	0.05	-0.0494	H0V0L8_CAVPO	H0V0L8	COL1A1	Collagen type I alpha 1 chain	AGAQGPPGPAGPAGER	E.AGAQGPPGPAGPAGER.G	TRUE	TRUE	53.5	16	-1.9	695.348	2	19.0001	5722656	13344	0.9648	0.9773	961	1	606	621			DB Search	unreviewed	Cavia porcellus (Guinea pig)	1454	1	0.477569	0.841318	no sign	0.705683	0	***	0.701057	0	***
1390.72	1389.71	1390.74	1389.74	0.02	-0.0232	H0VHD0_CAVPO	H0VHD0	COL1A2	Collagen type I alpha 2 chain	P(+15.99)GPAGSVGPVGAVGPR	E.P(+15.99)GPAGSVGPVGAVGPR.G	TRUE	TRUE	53.65	16	4.6	695.881	2	26.6142	6563319	44999	1.0443	1.0567	1410	2	922	937	Hydroxylation	P1:Hydroxylation:20.41	DB Search	unreviewed	Cavia porcellus (Guinea pig)	1287	2	0.607769	1.25609e-08	***	0.757578	0	***	0.657487	2.26785e-15	***
1410.67	1409.67	1410.67	1409.66	0.01	0.0063	H0V2J1_CAVPO	H0V2J1	HSPA8	Heat shock cognate 71 kDa protein (EC 3.6.4.10) (Heat shock 70 kDa protein 8)	RFDDAVVQSDMK	R.RFDDAVVQSDMK.H	TRUE	TRUE	53.48	12	1.5	705.841	2	24.3642	6315293	34861	1.0061	1.0185	449	1	77	88			DB Search	unreviewed	Cavia porcellus (Guinea pig)	646	54	0.456086	0.152598	no sign	0.675626	0	***	0.711946	0	***
1412.67	1411.66	1412.64	1411.63	0.03	0.0275	H0VHD0_CAVPO	H0VHD0	COL1A2	Collagen type I alpha 2 chain	RGP(+15.99)NGEVGSAGP(+15.99)P(+15.99)GP(+15.99)	K.RGP(+15.99)NGEVGSAGP(+15.99)P(+15.99)GP(+15.99).P	TRUE	TRUE	27.63	15	-14.3	706.816	2	18.6705	5687401	12073	0.9643	0.9768	141	1	351	365	Hydroxylation;Hydroxylation;Hydroxylation;Hydroxylation	P3:Hydroxylation:1000.00;P12:Hydroxylation:1000.00;P13:Hydroxylation:1000.00;P15:Hydroxylation:1000.00	DB Search	unreviewed	Cavia porcellus (Guinea pig)	1287	2	0.555053	0.00214548	**	0.74553	0	***	0.692212	0	***
1414.7	1413.69	1414.72	1413.71	0.02	-0.0201	H0V1F1_CAVPO	H0V1F1	MFGE8	Milk fat globule-EGF factor 8 protein	IFRGNLDNNSHK	K.IFRGNLDNNSHK.K	TRUE	TRUE	46.95	12	-1.4	707.865	2	17.1722	5519740	6780	1.022	1.0344	3750	1	388	399			DB Search	unreviewed	Cavia porcellus (Guinea pig)	432	51	0.476698	0.13896	no sign	0.601824	7.18124e-06	***	0.629226	1.12057e-09	***
1423.68	1422.68	1423.68	1422.67	0	0.0033	H0UUU2_CAVPO	H0UUU2	COL2A1	Collagen type II alpha 1 chain	GEP(+15.99)GGVGPIGP(+15.99)P(+15.99)GER	R.GEP(+15.99)GGVGPIGP(+15.99)P(+15.99)GER.G	TRUE	TRUE	53.65	15	1	712.348	2	21.3533	5970738	21650	0.9897	1.0021	77500	3	495	509	Hydroxylation;Hydroxylation;Hydroxylation	P3:Hydroxylation:107.29;P11:Hydroxylation:50.22;P12:Hydroxylation:63.97	DB Search	unreviewed	Cavia porcellus (Guinea pig)	1487	3	0.548249	0.0042081	**	0.776672	0	***	0.717226	0	***
1428.72	1427.71	1428.71	1427.7	0.01	0.0117	A0A286X7T9_CAVPO	A0A286X7T9	FMOD	Fibromodulin (Keratan sulfate proteoglycan fibromodulin)	LSHNSLTNSGLATN	R.LSHNSLTNSGLATN.S	TRUE	TRUE	43.86	14	-8.3	714.854	2	23.1767	6184589	29709	1.0007	1.0131	865	2	275	288			DB Search	unreviewed	Cavia porcellus (Guinea pig)	376	92	0.517756	0.624874	no sign	0.590044	4.04053e-06	***	0.590474	5.76778e-05	***
1429.66	1428.65	1429.67	1428.66	0.01	-0.0111	H0V0L8_CAVPO	H0V0L8	COL1A1	Collagen type I alpha 1 chain	GANGAP(+15.99)GIAGAP(+15.99)GFP(+15.99)GA	K.GANGAP(+15.99)GIAGAP(+15.99)GFP(+15.99)GA.R	TRUE	TRUE	51.47	17	-2.1	715.34	2	29.1838	6842378	55962	0.9479	0.9604	12200	2	388	404	Hydroxylation;Hydroxylation;Hydroxylation	P6:Hydroxylation:1000.00;P12:Hydroxylation:1000.00;P15:Hydroxylation:1000.00	DB Search	unreviewed	Cavia porcellus (Guinea pig)	1454	1	0.468622	0.524409	no sign	0.723545	0	***	0.759275	0	***
1430.67	1429.66	1430.66	1429.65	0.01	0.0077	A0A286XNP9_CAVPO	A0A286XNP9	FLNA	Filamin A	SGQSAAGAAPGGGTDAR	R.SGQSAAGAAPGGGTDAR.D	TRUE	TRUE	53.42	17	-7	715.832	2	14.0162	5181720	1048	0.9798	0.9922	560	1	8	24			DB Search	unreviewed	Cavia porcellus (Guinea pig)	2645	22	0.426022	0.00487897	**	0.677279	7.86895e-16	***	0.756152	0	***
1436.67	1435.67	1436.68	1435.68	0.01	-0.0093	H0UUU2_CAVPO	H0UUU2	COL2A1	Collagen type II alpha 1 chain	EK(+15.99)GPDPLQYM(+15.99)RA	R.EK(+15.99)GPDPLQYM(+15.99)RA.D	TRUE	TRUE	53	12	-5.3	718.845	2	23.3317	6201359	30431	1.0215	1.0339	6580	1	1230	1241	Hydroxylation;Oxidation (M)	K2:Hydroxylation:24.32;M10:Oxidation (M):1000.00	DB Search	unreviewed	Cavia porcellus (Guinea pig)	1487	3	0.56335	0.00846255	**	0.561352	0.00748964	**	0.480864	0.909773	no sign
1437.65	1436.65	1437.66	1436.65	0.01	-0.0059	H0V8R7_CAVPO	H0V8R7	COL5A2	Collagen type V alpha 2 chain	VGDQGPAGPP(+15.99)GGP(+15.99)GDK	R.VGDQGPAGPP(+15.99)GGP(+15.99)GDK.G	TRUE	TRUE	53.65	16	1.2	719.338	2	15.4408	5323877	2549	0.9634	0.9758	3020	1	953	968	Hydroxylation;Hydroxylation	P10:Hydroxylation:7.65;P13:Hydroxylation:19.27	DB Search	unreviewed	Cavia porcellus (Guinea pig)	1499	8	0.647126	5.23285e-14	***	0.67943	0	***	0.501814	0.178133	no sign
1458.67	1457.66	1458.67	1457.66	0	0.0008	H0V2C0_CAVPO	H0V2C0	DYNC1H1	Dynein heavy chain, cytosolic	SIPLDEGEDEAQR	R.SIPLDEGEDEAQR.R	TRUE	TRUE	31.52	13	0.5	729.842	2	24.2178	6300556	34284	1.0031	1.0156	468	1	2384	2396			DB Search	unreviewed	Cavia porcellus (Guinea pig)	4637	142	0.52436	0.359914	no sign	0.507052	0.999134	no sign	0.471321	0.277025	no sign
1459.67	1458.66	1459.68	1458.67	0.01	-0.0147	H0V0L8_CAVPO	H0V0L8	COL1A1	Collagen type I alpha 1 chain	VGPP(+15.99)GPSGNAGPP(+15.99)GPP(+15.99)G	R.VGPP(+15.99)GPSGNAGPP(+15.99)GPP(+15.99)G.P	TRUE	TRUE	43.93	17	5.6	730.351	2	20.9778	5939509	20629	0.9748	0.9872	304	1	873	889	Hydroxylation;Hydroxylation;Hydroxylation	P4:Hydroxylation:0.00;P13:Hydroxylation:12.28;P16:Hydroxylation:0.00	DB Search	unreviewed	Cavia porcellus (Guinea pig)	1454	1	0.515786	0.341222	no sign	0.426102	7.55636e-06	***	0.373317	3.08115e-08	***
1461.77	1460.76	1461.79	1460.78	0.03	-0.0262	H0VMA2_CAVPO	H0VMA2	FN1	Fibronectin	VPGTSTSATLTGLTR	R.VPGTSTSATLTGLTR.G	TRUE	TRUE	53.65	15	2.5	731.404	2	28.7154	6788377	53881	1.0384	1.0508	27400	1	2242	2256			DB Search	unreviewed	Cavia porcellus (Guinea pig)	2478	6	0.467129	0.0386288	*	0.507396	0.509678	no sign	0.494153	0.237519	no sign
1467.62	1466.61	1467.67	1466.66	0.06	-0.0561	A0A286XLP6_CAVPO	A0A286XLP6	TPM3	Tropomyosin 3	M(+15.99)LDQTLLDLNEM(+15.99)	R.M(+15.99)LDQTLLDLNEM(+15.99)	TRUE	TRUE	53.2	12	0.3	734.342	2	36.9883	7702221	84141	1.0071	1.0195	2350	1	274	285	Oxidation (M);Oxidation (M)	M1:Oxidation (M):1000.00;M12:Oxidation (M):1000.00	DB Search	unreviewed	Cavia porcellus (Guinea pig)	285	180	0.391194	1.97066e-06	***	0.565915	0.0195505	*	0.670602	0	***
1472.73	1471.73	1472.75	1471.74	0.01	-0.0117	A0A286XLP6_CAVPO	A0A286XLP6	TPM3	Tropomyosin 3	AADAEAEVASLNRR	K.AADAEAEVASLNRR.I	TRUE	TRUE	50.56	14	1.1	736.88	2	21.8537	6037262	23982	1.0711	1.0835	4210	2	79	92			DB Search	unreviewed	Cavia porcellus (Guinea pig)	285	180	0.396186	0.000145093	***	0.57139	0.00021706	***	0.624084	3.04776e-13	***
1479.71	1478.7	1479.71	1478.7	0	0.0001	H0UUU2_CAVPO	H0UUU2	COL2A1	Collagen type II alpha 1 chain	AGDP(+15.99)GLQGPAGPP(+15.99)GEK	R.AGDP(+15.99)GLQGPAGPP(+15.99)GEK.G	TRUE	TRUE	53.65	16	0.2	740.36	2	20.0361	5827149	16829	0.9857	0.9982	169000	1	941	956	Hydroxylation;Hydroxylation	P4:Hydroxylation:127.18;P13:Hydroxylation:12.16	DB Search	unreviewed	Cavia porcellus (Guinea pig)	1487	3	0.478745	0.439126	no sign	0.606176	8.0148e-06	***	0.57625	8.95811e-08	***
1481.8	1480.79	1481.81	1480.8	0.01	-0.0086	H0V2J1_CAVPO	H0V2J1	HSPA8	Heat shock cognate 71 kDa protein (EC 3.6.4.10) (Heat shock 70 kDa protein 8)	SQIHDIVLVGGSTR	K.SQIHDIVLVGGSTR.I	TRUE	TRUE	53.65	14	3	741.412	2	28.2378	6744229	52213	1.0567	1.0691	1920	1	329	342			DB Search	unreviewed	Cavia porcellus (Guinea pig)	646	54	0.535603	0.0935065	no sign	0.574492	0.00339106	**	0.515845	0.168371	no sign
1482.81	1481.8	1482.82	1481.81	0.01	-0.0067	A0A286XZP1_CAVPO	A0A286XZP1	COL6A3	Collagen type VI alpha 3 chain	IIDELDVKPDGIR	K.IIDELDVKPDGIR.V	TRUE	TRUE	53.64	13	3.3	494.947	3	30.0921	6949308	59996	0.856	0.8685	7910	3	228	240			DB Search	unreviewed	Cavia porcellus (Guinea pig)	2507	5	0.509777	0.906223	no sign	0.56372	0.00511964	**	0.535392	0.00131812	**
1493.72	1492.71	1493.72	1492.72	0.01	-0.0055	H0VLV6_CAVPO	H0VLV6	COL11A1	Collagen type XI alpha 1 chain	TGPVGP(+15.99)QGP(+15.99)AGKPGP(+15.99)E	K.TGPVGP(+15.99)QGP(+15.99)AGKPGP(+15.99)E.G	TRUE	TRUE	21.56	16	-15.6	747.356	2	17.721	5586133	8981	1.02	1.0324	111	1	1321	1336	Hydroxylation;Hydroxylation;Hydroxylation	P6:Hydroxylation:29.32;P9:Hydroxylation:19.05;P15:Hydroxylation:0.00	DB Search	unreviewed	Cavia porcellus (Guinea pig)	1712	13	0.535644	0.249202	no sign	0.577772	0.00111735	**	0.552689	0.0459071	*
1495.68	1494.68	1495.7	1494.69	0.02	-0.0188	H0UUU2_CAVPO	H0UUU2	COL2A1	Collagen type II alpha 1 chain	AGDP(+15.99)GLQGPAGPP(+15.99)GEK(+15.99)	R.AGDP(+15.99)GLQGPAGPP(+15.99)GEK(+15.99).G	TRUE	TRUE	53.65	16	0.5	748.358	2	19.7967	5813469	16365	1.0101	1.0225	98000	1	941	956	Hydroxylation;Hydroxylation;Hydroxylation	P4:Hydroxylation:139.79;P13:Hydroxylation:27.96;K16:Hydroxylation:51.80	DB Search	unreviewed	Cavia porcellus (Guinea pig)	1487	3	0.460408	0.0579453	no sign	0.685824	0	***	0.689202	0	***
1501.7	1500.7	1501.7	1500.7	0	0.0015	H0V0L8_CAVPO	H0V0L8	COL1A1	Collagen type I alpha 1 chain	GSP(+15.99)GPP(+15.99)GATGFP(+15.99)GAAGR	R.GSP(+15.99)GPP(+15.99)GATGFP(+15.99)GAAGR.V	TRUE	TRUE	53.65	17	1.4	751.359	2	21.8781	6014713	23145	0.9942	1.0066	1740000	3	856	872	Hydroxylation;Hydroxylation;Hydroxylation	P3:Hydroxylation:14.63;P6:Hydroxylation:21.94;P12:Hydroxylation:102.29	DB Search	unreviewed	Cavia porcellus (Guinea pig)	1454	1	0.529974	0.203182	no sign	0.744917	0	***	0.720081	0	***
1503.76	1502.75	1503.76	1502.75	0	-0.0005	H0UUU2_CAVPO	H0UUU2	COL2A1	Collagen type II alpha 1 chain	DGANGIP(+15.99)GPIGPP(+15.99)GPR	K.DGANGIP(+15.99)GPIGPP(+15.99)GPR.G	TRUE	TRUE	53.63	16	-0.6	752.384	2	26.2852	6529811	43587	1.0151	1.0275	39600	1	1175	1190	Hydroxylation;Hydroxylation	P7:Hydroxylation:60.92;P13:Hydroxylation:10.11	DB Search	unreviewed	Cavia porcellus (Guinea pig)	1487	3	0.448031	0.0764213	no sign	0.554441	0.012428	*	0.564682	1.86385e-06	***
1519.73	1518.72	1519.71	1518.71	0.02	0.017	H0V0L8_CAVPO	H0V0L8	COL1A1	Collagen type I alpha 1 chain	GPSGPQGPSGPP(+15.99)GPK(+15.99)GN	R.GPSGPQGPSGPP(+15.99)GPK(+15.99)GN.S	TRUE	TRUE	53.45	17	-1.2	760.362	2	17.3487	5541151	7423	1.0036	1.0161	4600	2	406	422	Hydroxylation;Hydroxylation	P12:Hydroxylation:20.92;K15:Hydroxylation:0.00	DB Search	unreviewed	Cavia porcellus (Guinea pig)	1454	1	0.423401	0.00853031	**	0.54208	0.320178	no sign	0.554659	2.73619e-05	***
1523.66	1522.65	1523.66	1522.65	0	-0.0023	H0UUU2_CAVPO	H0UUU2	COL2A1	Collagen type II alpha 1 chain	DGETGAAGPP(+15.99)GPAGPAGE	K.DGETGAAGPP(+15.99)GPAGPAGE.R	TRUE	TRUE	53.62	18	-0.3	762.337	2	21.5467	6001021	22669	1.0021	1.0146	2100	1	635	652	Hydroxylation	P10:Hydroxylation:21.94	DB Search	unreviewed	Cavia porcellus (Guinea pig)	1487	3	0.5026	0.744881	no sign	0.622168	1.0574e-09	***	0.597312	1.01386e-09	***
1524.7	1523.69	1524.7	1523.69	0	-0.0024	A0A286XVS2_CAVPO	A0A286XVS2	YWHAE	14-3-3 protein epsilon	M(+42.01)DDREDLVYQAK	M(+42.01)DDREDLVYQAK.L	TRUE	TRUE	53.64	12	1.3	762.858	2	28.3365	6752091	52523	1.0711	1.0835	3950	1	1	12	Acetylation (N-term)	M1:Acetylation (N-term):1000.00	DB Search	unreviewed	Cavia porcellus (Guinea pig)	255	153	0.46596	0.227665	no sign	0.632391	7.59988e-08	***	0.624732	4.70221e-11	***
1525.7	1524.69	1525.69	1524.68	0.01	0.0101	H0W3X0_CAVPO	H0W3X0	COL5A1	Collagen type V alpha 1 chain	DDLEGEFTEETIK	K.DDLEGEFTEETIK.N	TRUE	TRUE	53.61	13	-0.1	763.352	2	31.9197	7147133	67133	1.0285	1.0409	6550	1	378	390			DB Search	unreviewed	Cavia porcellus (Guinea pig)	1822	20	0.455132	0.160474	no sign	0.600452	8.74296e-05	***	0.580414	6.2312e-08	***
1528.75	1527.74	1528.75	1527.74	0	-0.0007	H0UUU2_CAVPO	H0UUU2	COL2A1	Collagen type II alpha 1 chain	GAQGPP(+15.99)GVTGFP(+15.99)GAAGR	R.GAQGPP(+15.99)GVTGFP(+15.99)GAAGR.V	TRUE	TRUE	53.65	17	1.2	764.883	2	25.2318	6386197	37797	1.0552	1.0676	923000	5	888	904	Hydroxylation;Hydroxylation	P6:Hydroxylation:30.46;P12:Hydroxylation:104.64	DB Search	unreviewed	Cavia porcellus (Guinea pig)	1487	3	0.425662	0.00537986	**	0.594319	7.74762e-07	***	0.671013	0	***
1530.72	1529.72	1530.73	1529.72	0.01	-0.005	H0V8P9_CAVPO	H0V8P9	COL3A1	Collagen type III alpha 1 chain	DGTSGHP(+15.99)GPIGPP(+15.99)GPR	K.DGTSGHP(+15.99)GPIGPP(+15.99)GPR.G	TRUE	TRUE	53.65	16	-1.9	765.87	2	18.8873	5708946	12850	1.0091	1.0215	27700	3	1150	1165	Hydroxylation;Hydroxylation	P7:Hydroxylation:52.04;P13:Hydroxylation:11.06	DB Search	unreviewed	Cavia porcellus (Guinea pig)	1462	4	0.418568	0.000626857	***	0.555468	0.0154887	*	0.605864	5.00186e-11	***
1531.73	1530.72	1531.76	1530.75	0.03	-0.0293	H0V2N7_CAVPO	H0V2N7	MYH2	Myosin-2 (Myosin heavy chain 2) (Myosin heavy chain 2a) (Myosin heavy chain, skeletal muscle, adult 2)	VRELEGEVESEQK	R.VRELEGEVESEQK.R	TRUE	FALSE	52.05	13	-4.6	766.383	2	19.7333	5804652	16044	1.0349	1.0473	273	1	1826	1838			DB Search	unreviewed	Cavia porcellus (Guinea pig)	1942	21	0.499627	0.934408	no sign	0.683054	0	***	0.677246	0	***
1532.78	1531.77	1532.78	1531.77	0.01	-0.006	H0V0L8_CAVPO	H0V0L8	COL1A1	Collagen type I alpha 1 chain	GETGPAGPAGPIGPAGAR	R.GETGPAGPAGPIGPAGAR.G	TRUE	TRUE	53.65	18	1	766.898	2	24.7395	6346833	36193	1.0394	1.0518	992000	1	1057	1074			DB Search	unreviewed	Cavia porcellus (Guinea pig)	1454	1	0.587136	5.97765e-06	***	0.666999	7.86895e-16	***	0.554665	6.14259e-05	***
1534.79	1533.79	1534.79	1533.78	0.01	0.007	H0V5Z2_CAVPO	H0V5Z2	TGFBI	Transforming growth factor-beta-induced protein ig-h3	M(+15.99)LTPPTGTVM(+15.99)DVLK	R.M(+15.99)LTPPTGTVM(+15.99)DVLK.G	TRUE	TRUE	53.37	14	1	767.9	2	33.1063	7282090	71818	1.081	1.0934	791	1	497	510	Oxidation (M);Oxidation (M)	M1:Oxidation (M):1000.00;M10:Oxidation (M):1000.00	DB Search	unreviewed	Cavia porcellus (Guinea pig)	683	67	0.50224	0.85366	no sign	0.652902	1.44151e-12	***	0.64317	1.52044e-15	***
1541.72	1540.72	1541.7	1540.69	0.02	0.0246	H0VC89_CAVPO	H0VC89	GSN	Gelsolin (ADF) (Actin-depolymerizing factor)	NWRDPDQTDGPGLA	K.NWRDPDQTDGPGLA.Y	TRUE	TRUE	53.52	14	-1.6	771.354	2	27.0788	6615391	47039	1.0245	1.0369	1200	1	388	401			DB Search	unreviewed	Cavia porcellus (Guinea pig)	775	31	0.398253	0.000132619	***	0.617618	2.35414e-05	***	0.652364	0	***
1542.74	1541.73	1542.71	1541.71	0.02	0.0222	H0V8P9_CAVPO	H0V8P9	COL3A1	Collagen type III alpha 1 chain	GEVGPAGSP(+15.99)GSSGAP(+15.99)GAR	K.GEVGPAGSP(+15.99)GSSGAP(+15.99)GAR.G	TRUE	TRUE	53.65	18	0.1	771.864	2	16.4247	5430561	4449	1.0056	1.018	85100	1	350	367	Hydroxylation;Hydroxylation	P9:Hydroxylation:83.66;P15:Hydroxylation:166.22	DB Search	unreviewed	Cavia porcellus (Guinea pig)	1462	4	0.437237	0.00487897	**	0.650489	1.51092e-08	***	0.66468	0	***
1543.75	1542.74	1543.76	1542.76	0.01	-0.0134	H0VMA2_CAVPO	H0VMA2	FN1	Fibronectin	SYTITGLQPGTDYK	R.SYTITGLQPGTDYK.I	TRUE	TRUE	53.63	14	1.3	772.39	2	30.014	6934605	59453	1.0547	1.0671	104000	2	1959	1972			DB Search	unreviewed	Cavia porcellus (Guinea pig)	2478	6	0.59784	5.86189e-05	***	0.718453	0	***	0.603122	5.25012e-10	***
1548.76	1547.75	1548.78	1547.77	0.02	-0.018	H0V0L8_CAVPO	H0V0L8	COL1A1	Collagen type I alpha 1 chain	GETGPAGP(+15.99)AGPIGPAGAR	R.GETGPAGP(+15.99)AGPIGPAGAR.G	TRUE	TRUE	53.65	18	0.6	774.895	2	22.9421	6152071	28343	1.0414	1.0538	21700	3	1057	1074	Hydroxylation	P8:Hydroxylation:20.70	DB Search	unreviewed	Cavia porcellus (Guinea pig)	1454	1	0.45693	0.0842341	no sign	0.455533	0.0287347	*	0.467132	0.551058	no sign
1556.85	1555.84	1556.86	1555.85	0.01	-0.0065	A0A286Y676_CAVPO	A0A286Y676	VCP	Transitional endoplasmic reticulum ATPase (EC 3.6.4.6) (15S Mg(2+)-ATPase p97 subunit) (Valosin-containing protein)	LDQLIYIPLPDEK	R.LDQLIYIPLPDEK.S	TRUE	TRUE	52.01	13	-1.5	778.934	2	41.2897	8169890	91138	1.0419	1.0542	60.5	1	639	651			DB Search	unreviewed	Cavia porcellus (Guinea pig)	806	88	0.396642	9.11725e-07	***	0.470613	0.0404004	*	0.524422	0.0318894	*
1564.8	1563.79	1564.8	1563.79	0	-0.002	H0V0L8_CAVPO	H0V0L8	COL1A1	Collagen type I alpha 1 chain	GLTGPIGPP(+15.99)GPAGASGDK	R.GLTGPIGPP(+15.99)GPAGASGDK.G	TRUE	TRUE	53.65	18	0.6	782.905	2	26.4406	6529810	43586	1.0399	1.0523	1300000	6	754	771	Hydroxylation	P9:Hydroxylation:30.46	DB Search	unreviewed	Cavia porcellus (Guinea pig)	1454	1	0.51396	0.245552	no sign	0.644293	3.33017e-12	***	0.595255	3.96738e-09	***
1574.73	1573.73	1574.71	1573.7	0.02	0.0203	A0A286XUN7_CAVPO	A0A286XUN7	COL6A2	Collagen type VI alpha 2 chain	DFDSLTQPSFFDR	K.DFDSLTQPSFFDR.F	TRUE	TRUE	53.65	13	1.7	787.864	2	38.2903	7839144	87016	1.0592	1.0716	78300	4	1002	1014			DB Search	unreviewed	Cavia porcellus (Guinea pig)	1020	16	0.431235	0.00297284	**	0.645103	7.07808e-13	***	0.728614	0	***
1576.81	1575.8	1576.81	1575.8	0	-0.0033	H0VHD0_CAVPO	H0VHD0	COL1A2	Collagen type I alpha 2 chain	GEP(+15.99)GPAGSVGPVGAVGPR	R.GEP(+15.99)GPAGSVGPVGAVGPR.G	TRUE	TRUE	53.65	18	1.1	788.911	2	26.6367	6616364	47068	1.0433	1.0557	997000	6	920	937	Hydroxylation	P3:Hydroxylation:52.04	DB Search	unreviewed	Cavia porcellus (Guinea pig)	1287	2	0.444027	0.0127855	*	0.694146	0	***	0.729842	0	***
1577.8	1576.8	1577.79	1576.78	0.01	0.0117	H0V0L8_CAVPO	H0V0L8	COL1A1	Collagen type I alpha 1 chain	DGLNGLP(+15.99)GPIGP(+15.99)P(+15.99)GP(+15.99)R	K.DGLNGLP(+15.99)GPIGP(+15.99)P(+15.99)GP(+15.99)R.G	TRUE	TRUE	52.26	16	1.6	789.404	2	29.048	6835502	55694	1.0557	1.0681	17000	4	1143	1158	Hydroxylation;Hydroxylation;Hydroxylation;Hydroxylation	P7:Hydroxylation:20.41;P12:Hydroxylation:57.45;P13:Hydroxylation:48.12;P15:Hydroxylation:49.54	DB Search	unreviewed	Cavia porcellus (Guinea pig)	1454	1	0.391284	1.51161e-07	***	0.614147	1.19459e-07	***	0.707602	0	***
1580.8	1579.8	1580.79	1579.78	0.01	0.0111	H0V0L8_CAVPO	H0V0L8	COL1A1	Collagen type I alpha 1 chain	GLTGPIGPP(+15.99)GPAGASGDK(+15.99)	R.GLTGPIGPP(+15.99)GPAGASGDK(+15.99).G	TRUE	TRUE	53.65	18	1.8	790.904	2	26.2802	6520967	43239	1.0419	1.0542	134000	4	754	771	Hydroxylation;Hydroxylation	P9:Hydroxylation:40.00;K18:Hydroxylation:74.72	DB Search	unreviewed	Cavia porcellus (Guinea pig)	1454	1	0.541196	0.021353	*	0.67384	0	***	0.605366	2.36785e-12	***
1584.77	1583.77	1584.78	1583.77	0	-0.004	H0UUU2_CAVPO	H0UUU2	COL2A1	Collagen type II alpha 1 chain	GSAGAP(+15.99)GIAGAP(+15.99)GFP(+15.99)GPR	K.GSAGAP(+15.99)GIAGAP(+15.99)GFP(+15.99)GPR.G	TRUE	TRUE	53.3	18	-1.3	792.894	2	26.4138	6541668	44116	1.0637	1.076	5300	1	420	437	Hydroxylation;Hydroxylation;Hydroxylation	P6:Hydroxylation:112.13;P12:Hydroxylation:24.47;P15:Hydroxylation:5.99	DB Search	unreviewed	Cavia porcellus (Guinea pig)	1487	3	0.42979	0.00684317	**	0.44755	0.00322869	**	0.468335	0.51789	no sign
1585.78	1584.77	1585.77	1584.76	0	0.0048	H0V0L8_CAVPO	H0V0L8	COL1A1	Collagen type I alpha 1 chain	GANGAP(+15.99)GIAGAP(+15.99)GFP(+15.99)GAR	K.GANGAP(+15.99)GIAGAP(+15.99)GFP(+15.99)GAR.G	TRUE	TRUE	53.65	18	0.9	793.393	2	25.3979	6416712	39048	1.0755	1.0879	1610000	5	388	405	Hydroxylation;Hydroxylation;Hydroxylation	P6:Hydroxylation:1000.00;P12:Hydroxylation:1000.00;P15:Hydroxylation:1000.00	DB Search	unreviewed	Cavia porcellus (Guinea pig)	1454	1	0.502475	0.844663	no sign	0.497996	0.0578671	no sign	0.431254	0.0591257	no sign
1588.79	1587.78	1588.76	1587.76	0.03	0.0279	H0VZH7_CAVPO	H0VZH7	TNC	Tenascin C	SLPTGQSM(+15.99)EEQLPR	Y.SLPTGQSM(+15.99)EEQLPR.D	TRUE	TRUE	53.65	14	-3.4	794.886	2	24.7445	6357673	36649	1.0854	1.0978	1610	1	1020	1033	Oxidation (M)	M8:Oxidation (M):1000.00	DB Search	unreviewed	Cavia porcellus (Guinea pig)	2203	35	0.502918	0.677421	no sign	0.537338	0.37367	no sign	0.518874	0.14442	no sign
1591.85	1590.84	1591.83	1590.82	0.02	0.0244	H0UUU2_CAVPO	H0UUU2	COL2A1	Collagen type II alpha 1 chain	LAPNTANVQM(+15.99)TFLR	N.LAPNTANVQM(+15.99)TFLR.L	TRUE	TRUE	53.33	14	4.1	796.423	2	31.5609	7109949	65821	1.0909	1.1032	247	1	1366	1379	Oxidation (M)	M10:Oxidation (M):1000.00	DB Search	unreviewed	Cavia porcellus (Guinea pig)	1487	3	0.678553	0	***	0.741982	0	***	0.536844	0.00189237	**
1592.82	1591.81	1592.8	1591.8	0.02	0.0178	H0VHD0_CAVPO	H0VHD0	COL1A2	Collagen type I alpha 2 chain	GEP(+15.99)GPAGSVGP(+15.99)VGAVGPR	R.GEP(+15.99)GPAGSVGP(+15.99)VGAVGPR.G	TRUE	TRUE	46.2	18	-9.2	796.901	2	24.4697	6332040	35560	1.0384	1.0508	2370	3	920	937	Hydroxylation;Hydroxylation	P3:Hydroxylation:0.00;P11:Hydroxylation:0.00	DB Search	unreviewed	Cavia porcellus (Guinea pig)	1287	2	0.689118	0	***	0.732518	0	***	0.540565	0.0160896	*
1593.83	1592.82	1593.82	1592.82	0.01	0.0054	H0VRT7_CAVPO	H0VRT7	THBS1	Thrombospondin 1	KDQSGQIFSVVSNGK	R.KDQSGQIFSVVSNGK.A	TRUE	TRUE	52.42	15	0.5	797.419	2	27.9741	6714723	51027	1.0656	1.078	904	2	110	124			DB Search	unreviewed	Cavia porcellus (Guinea pig)	1163	62	0.681056	0	***	0.731535	0	***	0.556254	0.0106158	*
1605.79	1604.78	1605.8	1604.79	0.01	-0.0094	H0VHD0_CAVPO	H0VHD0	COL1A2	Collagen type I alpha 2 chain	GPP(+15.99)GESGAVGPAGPIGNR	R.GPP(+15.99)GESGAVGPAGPIGNR.G	TRUE	TRUE	53.65	18	2.7	803.408	2	23.5804	6219974	31110	1.0394	1.0518	600000	2	562	579	Hydroxylation	P3:Hydroxylation:14.02	DB Search	unreviewed	Cavia porcellus (Guinea pig)	1287	2	0.509203	0.314073	no sign	0.543439	0.155697	no sign	0.502686	0.828133	no sign
1607.74	1606.74	1607.76	1606.75	0.01	-0.0111	A0A286XRX5_CAVPO	A0A286XRX5	COL9A1	Collagen type IX alpha 1 chain	VM(+15.99)QEHFAEMAASLK	R.VM(+15.99)QEHFAEMAASLK.R	TRUE	TRUE	53.65	14	-3.8	804.382	2	28.7388	6797217	54225	1.161	1.1733	377	1	769	782	Oxidation (M)	M2:Oxidation (M):124.87	DB Search	unreviewed	Cavia porcellus (Guinea pig)	921	46	0.487533	0.742785	no sign	0.488239	0.077047	no sign	0.436166	0.0517213	no sign
1629.74	1628.73	1629.73	1628.72	0.01	0.0103	H0VD89_CAVPO	H0VD89	ACAN	Aggrecan core protein (Cartilage-specific proteoglycan core protein)	HFPDQETWVDAER	R.HFPDQETWVDAER.R	TRUE	TRUE	53.58	13	1.1	815.372	2	28.4322	6756031	52687	1.0751	1.0874	4540	1	1926	1938			DB Search	unreviewed	Cavia porcellus (Guinea pig)	2119	81	0.564173	0.0132285	*	0.532227	0.689602	no sign	0.428038	0.0136682	*
1631.81	1630.8	1631.8	1630.8	0	0.0008	A0A286XI93_CAVPO	A0A286XI93	THBS3	Thrombospondin 3	NALWHTGHTPDQVR	R.NALWHTGHTPDQVR.L	TRUE	TRUE	53.64	14	3.1	544.61	3	22.4917	6109892	26756	0.86	0.8725	2310	1	847	860			DB Search	unreviewed	Cavia porcellus (Guinea pig)	956	219	0.4042	3.83071e-05	***	0.645856	5.23519e-13	***	0.701574	0	***
1655.78	1654.77	1655.78	1654.77	0	0.0002	A0A286XI93_CAVPO	A0A286XI93	THBS3	Thrombospondin 3	QTEQTYWQATPFR	K.QTEQTYWQATPFR.A	TRUE	FALSE	53.65	13	2.8	828.4	2	32.7983	7244888	70488	1.0691	1.0815	1550	1	811	823			DB Search	unreviewed	Cavia porcellus (Guinea pig)	956	219	0.569269	0.00905116	**	0.552348	0.0107505	*	0.497064	0.976741	no sign
1657.8	1656.79	1657.8	1656.79	0	-0.0018	A0A286XWK5_CAVPO	A0A286XWK5	MGP	Matrix Gla protein (MGP)	M(+15.99)ESYEISPFINRR	S.M(+15.99)ESYEISPFINRR.N	TRUE	TRUE	22.74	13	3.1	553.275	3	30.2625	6967937	60689	0.8725	0.885	153	1	26	38	Oxidation (M)	M1:Oxidation (M):1000.00	DB Search	unreviewed	Cavia porcellus (Guinea pig)	104	111	0.650915	1.97881e-14	***	0.658971	6.87421e-14	***	0.488712	0.865253	no sign
1670.77	1669.76	1670.74	1669.73	0.03	0.03	H0VHD0_CAVPO	H0VHD0	COL1A2	Collagen type I alpha 2 chain	GEP(+15.99)GAP(+15.99)GENGTP(+15.99)GQAGAR	K.GEP(+15.99)GAP(+15.99)GENGTP(+15.99)GQAGAR.G	TRUE	TRUE	53.65	18	-0.6	835.875	2	14.3243	5210231	1239	1.0086	1.021	5510	1	177	194	Hydroxylation;Hydroxylation;Hydroxylation	P3:Hydroxylation:1000.00;P6:Hydroxylation:1000.00;P12:Hydroxylation:1000.00	DB Search	unreviewed	Cavia porcellus (Guinea pig)	1287	2	0.534939	0.110223	no sign	0.594128	0.000224886	***	0.5209	0.0417142	*
1671.79	1670.78	1671.79	1670.79	0.01	-0.0087	H0V0L8_CAVPO	H0V0L8	COL1A1	Collagen type I alpha 1 chain	GSP(+15.99)GEAGRP(+15.99)GEAGLP(+15.99)GAK(+15.99)	K.GSP(+15.99)GEAGRP(+15.99)GEAGLP(+15.99)GAK(+15.99).G	TRUE	TRUE	53.62	18	-1.1	836.403	2	16.5158	5447976	4872	1.1092	1.1215	61700	5	511	528	Hydroxylation;Hydroxylation;Hydroxylation;Hydroxylation	P3:Hydroxylation:1000.00;P9:Hydroxylation:1000.00;P15:Hydroxylation:1000.00;K18:Hydroxylation:1000.00	DB Search	unreviewed	Cavia porcellus (Guinea pig)	1454	1	0.544121	0.191136	no sign	0.557721	0.020775	*	0.50015	0.38667	no sign
1677.78	1676.77	1677.76	1676.75	0.02	0.0233	H0V2N7_CAVPO	H0V2N7	MYH2	Myosin-2 (Myosin heavy chain 2) (Myosin heavy chain 2a) (Myosin heavy chain, skeletal muscle, adult 2)	QAEEAEEQSNTNLSK	R.QAEEAEEQSNTNLSK.F	TRUE	TRUE	53.65	15	2.2	839.387	2	16.8486	5486737	5873	1.0661	1.0785	294	1	1888	1902			DB Search	unreviewed	Cavia porcellus (Guinea pig)	1942	21	0.510565	0.37291	no sign	0.513146	0.993562	no sign	0.491118	0.233331	no sign
1678.8	1677.79	1678.8	1677.79	0	0.0043	H0V9L1_CAVPO	H0V9L1	CILP2	Cartilage intermediate layer protein 2	PGEPSEAHGPVYPWR	R.PGEPSEAHGPVYPWR.S	TRUE	TRUE	53.65	15	-1.2	560.272	3	27.5355	6660679	48903	0.8625	0.875	33800	3	867	881			DB Search	unreviewed	Cavia porcellus (Guinea pig)	1149	52	0.586507	3.30708e-06	***	0.59153	9.96565e-05	***	0.451088	0.456146	no sign
1679.74	1678.73	1679.76	1678.75	0.01	-0.0132	H0VC89_CAVPO	H0VC89	GSN	Gelsolin (ADF) (Actin-depolymerizing factor)	AEGSEPDSFWEALGGK	V.AEGSEPDSFWEALGGK.A	TRUE	TRUE	53.56	16	-2.4	840.382	2	38.0368	7818890	86586	1.0622	1.0746	569	1	626	641			DB Search	unreviewed	Cavia porcellus (Guinea pig)	775	31	0.466651	0.199402	no sign	0.656616	5.00001e-14	***	0.64782	0	***
1680.77	1679.76	1680.77	1679.76	0	-0.0001	A0A286XF06_CAVPO	A0A286XF06		VWFA domain-containing protein	GAP(+15.99)GPAGPP(+15.99)GDP(+15.99)GLMGER	R.GAP(+15.99)GPAGPP(+15.99)GDP(+15.99)GLMGER.G	TRUE	TRUE	53.65	18	3.9	840.892	2	24.2406	6297597	34157	1.0919	1.1042	9300	3	491	508	Hydroxylation;Hydroxylation;Hydroxylation	P3:Hydroxylation:36.05;P9:Hydroxylation:20.92;P12:Hydroxylation:69.71	DB Search	unreviewed	Cavia porcellus (Guinea pig)	948	23	0.479042	0.451392	no sign	0.669226	0	***	0.683461	0	***
1686.79	1685.78	1686.79	1685.79	0	-0.0023	H0V8P9_CAVPO	H0V8P9	COL3A1	Collagen type III alpha 1 chain	GEMGPAGIP(+15.99)GAP(+15.99)GLM(+15.99)GAR	K.GEMGPAGIP(+15.99)GAP(+15.99)GLM(+15.99)GAR.G	TRUE	TRUE	53.65	18	0.7	843.904	2	28.8548	6802122	54410	1.1003	1.1126	36300	3	395	412	Hydroxylation;Hydroxylation;Oxidation (M)	P9:Hydroxylation:83.66;P12:Hydroxylation:124.87;M15:Oxidation (M):154.35	DB Search	unreviewed	Cavia porcellus (Guinea pig)	1462	4	0.435847	0.00427853	**	0.539208	0.400029	no sign	0.558536	7.22047e-05	***
1692.84	1691.83	1692.86	1691.85	0.02	-0.0187	H0W1A3_CAVPO	H0W1A3		Tubulin alpha chain	DLTEFQTNLVPYPR	V.DLTEFQTNLVPYPR.I	TRUE	FALSE	53.64	14	-1.4	846.935	2	38.293	7846830	87150	1.1265	1.1388	257	2	251	264			DB Search	unreviewed	Cavia porcellus (Guinea pig)	451	134	0.552101	0.0693471	no sign	0.492004	0.806488	no sign	0.4561	0.0646848	no sign
1693.83	1692.82	1693.85	1692.84	0.02	-0.0198	H0VHD0_CAVPO	H0VHD0	COL1A2	Collagen type I alpha 2 chain	GLP(+15.99)GPSGPAGEVGKP(+15.99)GER	Q.GLP(+15.99)GPSGPAGEVGKP(+15.99)GER.G	TRUE	TRUE	40.67	18	-8.7	565.286	3	20.9417	5933658	20442	0.872	0.8845	217	1	526	543	Hydroxylation;Hydroxylation	P3:Hydroxylation:0.00;P15:Hydroxylation:17.01	DB Search	unreviewed	Cavia porcellus (Guinea pig)	1287	2	0.445237	0.0363242	*	0.580037	0.00150141	**	0.585687	7.62211e-08	***
1701.73	1700.72	1701.71	1700.71	0.01	0.0132	H0UUU2_CAVPO	H0UUU2	COL2A1	Collagen type II alpha 1 chain	GESGSP(+15.99)GENGSP(+15.99)GPMGPR	K.GESGSP(+15.99)GENGSP(+15.99)GPMGPR.G	TRUE	TRUE	53.65	18	0.2	851.364	2	17.5243	5555807	7919	1.0314	1.0438	11500	1	309	326	Hydroxylation;Hydroxylation	P6:Hydroxylation:116.12;P12:Hydroxylation:20.41	DB Search	unreviewed	Cavia porcellus (Guinea pig)	1487	3	0.448065	0.0399409	*	0.646833	4.06524e-12	***	0.683012	0	***
1702.76	1701.76	1702.84	1701.8335	-0.0783	-0.0783	H0V7P8_CAVPO	H0V7P8	ANXA2	Annexin	SNPQRQDIAFAYHR	R.SNPQRQDIAFAYHR.R	TRUE	TRUE	53.65	14	0.3	568.28748	3	22.9457	6156027	28523	0.8745	0.8870	2.04E3	1	64	77			DB Search	unreviewed	Cavia porcellus (Guinea pig)	339	84	0.457	0.0740814	no sign	0.711	0	***	0.726	0	***
1708.79	1707.78	1708.78	1707.77	0.01	0.0083	H0V0L8_CAVPO	H0V0L8	COL1A1	Collagen type I alpha 1 chain	GSP(+15.99)GADGPAGAP(+15.99)GTP(+15.99)GPQGI	K.GSP(+15.99)GADGPAGAP(+15.99)GTP(+15.99)GPQGI.A	TRUE	TRUE	53.65	20	2.8	854.898	2	25.0854	6390137	37961	1.076	1.0884	3350	1	925	944	Hydroxylation;Hydroxylation;Hydroxylation	P3:Hydroxylation:16.28;P12:Hydroxylation:33.81;P15:Hydroxylation:45.01	DB Search	unreviewed	Cavia porcellus (Guinea pig)	1454	1	0.456466	0.157691	no sign	0.625589	5.92919e-09	***	0.660386	0	***
1723.75	1722.74	1723.79	1722.78	0.04	-0.0407	H0V8P9_CAVPO	H0V8P9	COL3A1	Collagen type III alpha 1 chain	NGETGPQGPPGPTGASGDK	K.NGETGPQGPPGPTGASGDK.G	TRUE	TRUE	53.65	19	-2.2	862.399	2	18.7838	5695194	12314	1.0711	1.0835	28500	1	610	628			DB Search	unreviewed	Cavia porcellus (Guinea pig)	1462	4	0.465089	0.258868	no sign	0.670936	0	***	0.717831	0	***
1727.82	1726.82	1727.85	1726.84	0.02	-0.0224	H0UUU2_CAVPO	H0UUU2	COL2A1	Collagen type II alpha 1 chain	GAP(+15.99)GNRGFP(+15.99)GQDGLAGPK	R.GAP(+15.99)GNRGFP(+15.99)GQDGLAGPK.G	TRUE	TRUE	53.59	18	-0.2	864.43	2	22.1336	6061830	24950	1.1304	1.1428	9120	2	510	527	Hydroxylation;Hydroxylation	P3:Hydroxylation:47.75;P9:Hydroxylation:63.64	DB Search	unreviewed	Cavia porcellus (Guinea pig)	1487	3	0.478703	0.609261	no sign	0.59026	2.85303e-05	***	0.586585	4.16444e-09	***
1738.8	1737.79	1738.81	1737.8	0.01	-0.0128	H0UUU2_CAVPO	H0UUU2	COL2A1	Collagen type II alpha 1 chain	GANGDP(+15.99)GRP(+15.99)GEP(+15.99)GLP(+15.99)GAR	K.GANGDP(+15.99)GRP(+15.99)GEP(+15.99)GLP(+15.99)GAR.G	TRUE	TRUE	53.19	18	0.2	580.277	3	16.5738	5447986	4882	0.8515	0.864	40200	1	543	560	Hydroxylation;Hydroxylation;Hydroxylation;Hydroxylation	P6:Hydroxylation:1000.00;P9:Hydroxylation:1000.00;P12:Hydroxylation:1000.00;P15:Hydroxylation:1000.00	DB Search	unreviewed	Cavia porcellus (Guinea pig)	1487	3	0.445701	0.154003	no sign	0.616106	2.91116e-08	***	0.649328	7.73328e-16	***
1739.82	1738.81	1739.78	1738.78	0.03	0.0314	H0V8P9_CAVPO	H0V8P9	COL3A1	Collagen type III alpha 1 chain	NGETGPQGPP(+15.99)GPTGASGDK	K.NGETGPQGPP(+15.99)GPTGASGDK.G	TRUE	TRUE	53.65	19	-0.8	870.398	2	17.5222	5548961	7681	1.0775	1.0899	59200	1	610	628	Hydroxylation	P10:Hydroxylation:11.22	DB Search	unreviewed	Cavia porcellus (Guinea pig)	1462	4	0.432625	0.00714463	**	0.630675	6.26506e-09	***	0.68065	0	***
1742.74	1741.73	1742.74	1741.73	0	0.0007	H0V0L8_CAVPO	H0V0L8	COL1A1	Collagen type I alpha 1 chain	GEPGSP(+15.99)GENGAP(+15.99)GQM(+15.99)GPR	K.GEPGSP(+15.99)GENGAP(+15.99)GQM(+15.99)GPR.G	TRUE	TRUE	53.65	18	4.6	871.881	2	14.4241	5222621	1357	1.0468	1.0592	256000	11	277	294	Hydroxylation;Hydroxylation;Oxidation (M)	P6:Hydroxylation:37.81;P12:Hydroxylation:30.64;M15:Oxidation (M):1000.00	DB Search	unreviewed	Cavia porcellus (Guinea pig)	1454	1	0.516733	0.589858	no sign	0.602558	2.12355e-06	***	0.559789	7.04316e-06	***
1743.76	1742.75	1743.72	1742.72	0.03	0.0346	H0V0L8_CAVPO	H0V0L8	COL1A1	Collagen type I alpha 1 chain	E(+42.01)P(+15.99)GSP(+15.99)GENGAP(+15.99)GQM(+15.99)GPR	G.E(+42.01)P(+15.99)GSP(+15.99)GENGAP(+15.99)GQM(+15.99)GPR.G	TRUE	TRUE	46.89	17	8.8	872.377	2	13.7142	5149426	850	1.0314	1.0438	3940	1	278	294	Acetylation (N-term);Hydroxylation;Hydroxylation;Hydroxylation;Oxidation (M)	E1:Acetylation (N-term):1000.00;P2:Hydroxylation:65.04;P5:Hydroxylation:56.41;P11:Hydroxylation:5.79;M14:Oxidation (M):1000.00	DB Search	unreviewed	Cavia porcellus (Guinea pig)	1454	1	0.584142	0.00135662	**	0.632908	1.27487e-11	***	0.548313	0.000253198	***
1744.74	1743.73	1744.83	1743.83	0.1	-0.0968	A0A286XWK5_CAVPO	A0A286XWK5	MGP	Matrix Gla protein (MGP)	SM(+15.99)ESYEISPFINRR	E.SM(+15.99)ESYEISPFINRR.N	TRUE	TRUE	36.45	14	7.9	582.289	3	30.2544	6965964	60604	0.8875	0.9	128	1	25	38	Oxidation (M)	M2:Oxidation (M):1000.00	DB Search	unreviewed	Cavia porcellus (Guinea pig)	104	111	0.554493	0.0105287	*	0.576866	0.000238473	***	0.497731	0.30232	no sign
1754.84	1753.83	1754.83	1753.83	0	0.0001	H0V269_CAVPO	H0V269	NSFL1C	NSFL1 cofactor p47 (p97 cofactor p47)	SYQDPSNAQFLESIR	R.SYQDPSNAQFLESIR.R	TRUE	TRUE	53.65	15	1.3	877.925	2	33.3522	7308531	72771	1.1062	1.1186	171	1	202	216			DB Search	unreviewed	Cavia porcellus (Guinea pig)	372	387	0.490693	0.709075	no sign	0.4715	0.00788195	**	0.443122	0.0235371	*
1756.84	1755.84	1756.86	1755.85	0.02	-0.0177	H0V0L8_CAVPO	H0V0L8	COL1A1	Collagen type I alpha 1 chain	GPP(+15.99)GPAGPP(+15.99)GLAGPPGESGR	R.GPP(+15.99)GPAGPP(+15.99)GLAGPPGESGR.E	TRUE	TRUE	53.65	20	0.9	878.938	2	24.9229	6377361	37457	1.0884	1.1008	827000	6	985	1004	Hydroxylation;Hydroxylation	P3:Hydroxylation:12.28;P9:Hydroxylation:30.46	DB Search	unreviewed	Cavia porcellus (Guinea pig)	1454	1	0.527554	0.0181225	*	0.639149	4.67741e-11	***	0.578245	4.52011e-06	***
1773.87	1772.86	1773.87	1772.86	0	-0.0022	H0UXD2_CAVPO	H0UXD2	LCP1	Lymphocyte cytosolic protein 1	GDEEGIPAVVIDM(+15.99)SGLR	K.GDEEGIPAVVIDM(+15.99)SGLR.E	TRUE	TRUE	53.64	17	3.8	887.445	2	36.5303	7654808	82984	1.1077	1.12	669	1	310	326	Oxidation (M)	M13:Oxidation (M):1000.00	DB Search	unreviewed	Cavia porcellus (Guinea pig)	627	194	0.470593	0.652919	no sign	0.501149	0.0754609	no sign	0.445684	0.271565	no sign
1774.86	1773.85	1774.92	1773.91	0.06	-0.0589	H0V0L8_CAVPO	H0V0L8	COL1A1	Collagen type I alpha 1 chain	DGLNGLP(+15.99)GPIGP(+15.99)P(+15.99)GPRGR	K.DGLNGLP(+15.99)GPIGP(+15.99)P(+15.99)GPRGR.T	TRUE	TRUE	52.2	18	-1.8	592.313	3	27.1388	6617332	47092	0.8545	0.867	14400	1	1143	1160	Hydroxylation;Hydroxylation;Hydroxylation	P7:Hydroxylation:22.85;P12:Hydroxylation:7.77;P13:Hydroxylation:9.40	DB Search	unreviewed	Cavia porcellus (Guinea pig)	1454	1	0.447761	0.0842534	no sign	0.479796	0.0048915	**	0.430725	0.30232	no sign
1778.84	1777.83	1778.82	1777.81	0.02	0.0224	H0VHD0_CAVPO	H0VHD0	COL1A2	Collagen type I alpha 2 chain	GPSGEP(+15.99)GTAGPP(+15.99)GTP(+15.99)GPQGL	K.GPSGEP(+15.99)GTAGPP(+15.99)GTP(+15.99)GPQGL.L	TRUE	TRUE	51.31	20	2	889.918	2	25.7802	6468832	41136	1.0884	1.1008	2720	1	788	807	Hydroxylation;Hydroxylation;Hydroxylation	P6:Hydroxylation:33.81;P12:Hydroxylation:20.00;P15:Hydroxylation:12.81	DB Search	unreviewed	Cavia porcellus (Guinea pig)	1287	2	0.483723	0.481756	no sign	0.489904	0.220762	no sign	0.479007	0.604901	no sign
1787.88	1786.87	1787.88	1786.87	0.01	-0.0065	H0W3X0_CAVPO	H0W3X0	COL5A1	Collagen type V alpha 1 chain	D(+42.01)GLQGP(+15.99)VGLP(+15.99)GPAGPVGP(+15.99)P(+15.99)	R.D(+42.01)GLQGP(+15.99)VGLP(+15.99)GPAGPVGP(+15.99)P(+15.99).G	TRUE	TRUE	27.84	19	6.9	894.454	2	32.0418	7162771	67667	1.1383	1.1506	875	1	1118	1136	Acetylation (N-term);Hydroxylation;Hydroxylation;Hydroxylation;Hydroxylation	D1:Acetylation (N-term):1000.00;P6:Hydroxylation:22.09;P10:Hydroxylation:14.04;P18:Hydroxylation:7.77;P19:Hydroxylation:6.65	DB Search	unreviewed	Cavia porcellus (Guinea pig)	1822	20	0.397396	3.19191e-06	***	0.422311	4.65483e-07	***	0.490644	0.645208	no sign
1792.89	1791.88	1792.88	1791.88	0.01	0.0051	H0UUU2_CAVPO	H0UUU2	COL2A1	Collagen type II alpha 1 chain	P(+15.99)GEQGVP(+15.99)GEAGAP(+15.99)GLVGPR	K.P(+15.99)GEQGVP(+15.99)GEAGAP(+15.99)GLVGPR.G	TRUE	TRUE	53.38	19	-0.7	598.301	3	25.1667	6399961	38345	0.9549	0.9673	44300	3	680	698	Hydroxylation;Hydroxylation;Hydroxylation	P1:Hydroxylation:143.71;P7:Hydroxylation:123.55;P13:Hydroxylation:52.68	DB Search	unreviewed	Cavia porcellus (Guinea pig)	1487	3	0.553878	0.00223468	**	0.708204	0	***	0.639087	2.20705e-14	***
1799.93	1798.92	1799.94	1798.93	0.01	-0.0094	A0A286XUN7_CAVPO	A0A286XUN7	COL6A2	Collagen type VI alpha 2 chain	LFAVSPNQNLNEQGLR	R.LFAVSPNQNLNEQGLR.D	TRUE	TRUE	53.65	16	1.9	900.479	2	32.3708	7192051	68627	1.1344	1.1467	380000	8	188	203			DB Search	unreviewed	Cavia porcellus (Guinea pig)	1020	16	0.293236	0	***	0.530504	0.163566	no sign	0.699069	0	***
1803.92	1802.92	1803.94	1802.93	0.01	-0.0112	H0W3X0_CAVPO	H0W3X0	COL5A1	Collagen type V alpha 1 chain	TGPIGPQGAP(+15.99)GKP(+15.99)GPDGLR	K.TGPIGPQGAP(+15.99)GKP(+15.99)GPDGLR.G	TRUE	TRUE	53.64	19	-0.7	601.985	3	22.2546	6076562	25522	0.8985	0.911	12000	1	1406	1424	Hydroxylation;Hydroxylation	P10:Hydroxylation:33.18;P13:Hydroxylation:13.67	DB Search	unreviewed	Cavia porcellus (Guinea pig)	1822	20	0.50623	0.100078	no sign	0.595206	7.16982e-05	***	0.522651	0.0122474	*
1804.89	1803.88	1804.9	1803.9	0.01	-0.013	A0A286XTX7_CAVPO	A0A286XTX7	SPTBN1	Spectrin beta chain	SQNIVTDSSSLNAEAIR	R.SQNIVTDSSSLNAEAIR.Q	TRUE	TRUE	53.65	17	-2.2	902.957	2	28.9656	6825653	55285	1.1324	1.1447	2230	2	1548	1564			DB Search	unreviewed	Cavia porcellus (Guinea pig)	2364	30	0.557314	0.00487897	**	0.590158	1.46758e-05	***	0.5233	0.133502	no sign
1807.84	1806.83	1807.86	1806.85	0.02	-0.0194	H0UUU2_CAVPO	H0UUU2	COL2A1	Collagen type II alpha 1 chain	KDGETGAAGPP(+15.99)GPAGPAGER	G.KDGETGAAGPP(+15.99)GPAGPAGER.G	TRUE	TRUE	43.39	20	-1.6	603.292	3	17.4526	5558744	8024	0.853	0.8655	1270	2	634	653	Hydroxylation	P11:Hydroxylation:7.65	DB Search	unreviewed	Cavia porcellus (Guinea pig)	1487	3	0.464715	0.424762	no sign	0.63862	1.59315e-09	***	0.67297	0	***
1809.86	1808.86	1809.88	1808.88	0.02	-0.0205	H0VMA2_CAVPO	H0VMA2	FN1	Fibronectin	VTIM(+15.99)WTPPDSAVTGYR	K.VTIM(+15.99)WTPPDSAVTGYR.V	TRUE	TRUE	53.51	16	-1.7	905.448	2	35.3935	7526924	79708	1.1112	1.1235	2310	1	924	939	Oxidation (M)	M4:Oxidation (M):1000.00	DB Search	unreviewed	Cavia porcellus (Guinea pig)	2478	6	0.40819	0.00413116	**	0.541703	0.0618145	no sign	0.62634	1.53717e-08	***
1814.89	1813.89	1814.9	1813.9	0.01	-0.0086	H0UUU2_CAVPO	H0UUU2	COL2A1	Collagen type II alpha 1 chain	GPP(+15.99)GPVGPP(+15.99)GLTGPAGEP(+15.99)GR	R.GPP(+15.99)GPVGPP(+15.99)GLTGPAGEP(+15.99)GR.E	TRUE	TRUE	53.65	20	0.8	907.959	2	26.275	6518022	43126	1.127	1.1393	148000	3	1017	1036	Hydroxylation;Hydroxylation;Hydroxylation	P3:Hydroxylation:11.10;P9:Hydroxylation:40.00;P18:Hydroxylation:48.12	DB Search	unreviewed	Cavia porcellus (Guinea pig)	1487	3	0.505926	0.558105	no sign	0.70024	0	***	0.676829	0	***
1820.87	1819.86	1820.85	1819.84	0.02	0.0184	H0VHD0_CAVPO	H0VHD0	COL1A2	Collagen type I alpha 2 chain	GPP(+15.99)GNVGSP(+15.99)GVNGPP(+15.99)GEAGR	R.GPP(+15.99)GNVGSP(+15.99)GVNGPP(+15.99)GEAGR.D	TRUE	TRUE	53.65	20	-0.6	910.933	2	18.8834	5700098	12498	1.0909	1.1032	725000	3	848	867	Hydroxylation;Hydroxylation;Hydroxylation	P3:Hydroxylation:9.34;P9:Hydroxylation:62.08;P15:Hydroxylation:24.44	DB Search	unreviewed	Cavia porcellus (Guinea pig)	1287	2	0.630663	4.9139e-08	***	0.660655	0	***	0.590169	8.02334e-05	***
1821.85	1820.84	1821.86	1820.85	0.01	-0.0083	A0A286XBZ1_CAVPO	A0A286XBZ1	PLEC	Plectin	QMAQQLEQETQGFQR	K.QMAQQLEQETQGFQR.T	TRUE	TRUE	53.65	15	1.7	911.436	2	29.1406	6843354	55994	1.125	1.1373	949	2	2495	2509			DB Search	unreviewed	Cavia porcellus (Guinea pig)	4689	9	0.488211	0.696386	no sign	0.653814	0	***	0.687886	0	***
1832.84	1831.83	1832.81	1831.8	0.03	0.0255	A0A286XNP9_CAVPO	A0A286XNP9	FLNA	Filamin A	DM(+15.99)DIIDHHDNTYTVK	R.DM(+15.99)DIIDHHDNTYTVK.Y	TRUE	TRUE	53.44	15	-0.7	916.912	2	23.192	6183611	29675	1.1319	1.1442	1400	2	922	936	Oxidation (M)	M2:Oxidation (M):1000.00	DB Search	unreviewed	Cavia porcellus (Guinea pig)	2645	22	0.435847	0.0146276	*	0.493612	0.435292	no sign	0.539768	0.0167119	*
1835.88	1834.87	1835.88	1834.87	0	-0.0025	H0VQX1_CAVPO	H0VQX1	COL12A1	Collagen type XII alpha 1 chain	TGTP(+15.99)GLP(+15.99)GP(+15.99)PGP(+15.99)IGP(+15.99)P(+15.99)GDR	R.TGTP(+15.99)GLP(+15.99)GP(+15.99)PGP(+15.99)IGP(+15.99)P(+15.99)GDR.G	TRUE	TRUE	47.43	19	1.8	918.447	2	23.6453	6238603	31803	1.1196	1.1319	518	1	2826	2844	Hydroxylation;Hydroxylation;Hydroxylation;Hydroxylation;Hydroxylation; more	P4:Hydroxylation:53.33;P7:Hydroxylation:49.37;P9:Hydroxylation:17.01;P12:Hydroxylation:5.47;P15:Hydroxylation:38.32;P16:Hydroxylation:34.81	DB Search	unreviewed	Cavia porcellus (Guinea pig)	3066	7	0.546362	0.0379868	*	0.496579	0.14654	no sign	0.405648	9.34718e-05	***
1836.86	1835.85	1836.85	1835.84	0.01	0.0114	H0VHD0_CAVPO	H0VHD0	COL1A2	Collagen type I alpha 2 chain	GP(+15.99)P(+15.99)GNVGSP(+15.99)GVNGP(+15.99)PGEAGR	R.GP(+15.99)P(+15.99)GNVGSP(+15.99)GVNGP(+15.99)PGEAGR.D	TRUE	TRUE	53.51	20	-3.8	918.927	2	18.1373	5628964	10276	1.1166	1.1289	4420	2	848	867	Hydroxylation;Hydroxylation;Hydroxylation;Hydroxylation	P2:Hydroxylation:77.07;P3:Hydroxylation:81.55;P9:Hydroxylation:25.98;P14:Hydroxylation:8.14	DB Search	unreviewed	Cavia porcellus (Guinea pig)	1287	2	0.516588	0.209264	no sign	0.680502	7.86895e-16	***	0.643481	1.63247e-13	***
1857.87	1856.86	1857.86	1856.85	0.01	0.0052	H0UUU2_CAVPO	H0UUU2	COL2A1	Collagen type II alpha 1 chain	GFTGLQGLP(+15.99)GP(+15.99)P(+15.99)GPSGDQGA	R.GFTGLQGLP(+15.99)GP(+15.99)P(+15.99)GPSGDQGA.S	TRUE	TRUE	50.8	20	0.4	929.438	2	32.2327	7178398	68190	1.1156	1.1279	4200	2	1134	1153	Hydroxylation;Hydroxylation;Hydroxylation	P9:Hydroxylation:52.68;P11:Hydroxylation:14.84;P12:Hydroxylation:18.53	DB Search	unreviewed	Cavia porcellus (Guinea pig)	1487	3	0.660893	0	***	0.673125	0	***	0.447386	0.0185633	*
1865.89	1864.88	1865.91	1864.9	0.02	-0.0185	A0A286XRX5_CAVPO	A0A286XRX5	COL9A1	Collagen type IX alpha 1 chain	GVQGEQGATGLP(+15.99)GAQGPP(+15.99)GR	R.GVQGEQGATGLP(+15.99)GAQGPP(+15.99)GR.A	TRUE	TRUE	53.65	20	-0.5	933.462	2	21.6185	6001017	22665	1.0968	1.1092	12700	1	736	755	Hydroxylation;Hydroxylation	P12:Hydroxylation:37.78;P18:Hydroxylation:0.00	DB Search	unreviewed	Cavia porcellus (Guinea pig)	921	46	0.560032	0.00238853	**	0.693118	0	***	0.631115	1.80859e-14	***
1871.9	1870.89	1871.89	1870.88	0.01	0.0103	H0UUU2_CAVPO	H0UUU2	COL2A1	Collagen type II alpha 1 chain	VGPP(+15.99)GSNGNP(+15.99)GPP(+15.99)GPP(+15.99)GPAGK	R.VGPP(+15.99)GSNGNP(+15.99)GPP(+15.99)GPP(+15.99)GPAGK.D	TRUE	TRUE	53.65	21	-0.5	936.451	2	19.1287	5736344	13816	1.122	1.1344	698000	3	905	925	Hydroxylation;Hydroxylation;Hydroxylation;Hydroxylation	P4:Hydroxylation:27.96;P10:Hydroxylation:46.20;P13:Hydroxylation:27.96;P16:Hydroxylation:27.96	DB Search	unreviewed	Cavia porcellus (Guinea pig)	1487	3	0.432086	0.0124973	*	0.542539	0.505156	no sign	0.561066	0.000844955	***
1884.89	1883.88	1884.89	1883.88	0	0.0024	FETUA_CAVPO	O70159	AHSG	Alpha-2-HS-glycoprotein (Fetuin-A)	RPSGEVYELEFDTLET	R.RPSGEVYELEFDTLET.T	TRUE	TRUE	53.01	16	16.7	942.966	2	37.3039	7740830	84990	1.1477	1.16	887	2	72	87			DB Search	reviewed	Cavia porcellus (Guinea pig)	358	29	0.621481	1.08014e-11	***	0.617976	1.11376e-11	***	0.481519	0.712904	no sign
1893.86	1892.85	1893.81	1892.8	0.05	0.0531	H0UUU2_CAVPO	H0UUU2	COL2A1	Collagen type II alpha 1 chain	AGGAQM(+15.99)GVM(+15.99)QGPM(+15.99)GPM(+15.99)GPR	K.AGGAQM(+15.99)GVM(+15.99)QGPM(+15.99)GPM(+15.99)GPR.G	TRUE	TRUE	53.65	19	-1	947.41	2	19.233	5740273	13969	1.1482	1.1605	18200	2	191	209	Oxidation (M);Oxidation (M);Oxidation (M);Oxidation (M)	M6:Oxidation (M):1000.00;M9:Oxidation (M):1000.00;M13:Oxidation (M):1000.00;M16:Oxidation (M):1000.00	DB Search	unreviewed	Cavia porcellus (Guinea pig)	1487	3	0.392148	3.41932e-05	***	0.521429	0.90144	no sign	0.632922	3.65394e-11	***
1894.88	1893.87	1894.93	1893.92	0.05	-0.0498	A0A286XV70_CAVPO	A0A286XV70	MYH13	Myosin heavy chain 13	HADSVAELGEQIDNLQR	K.HADSVAELGEQIDNLQR.V	TRUE	FALSE	53.65	17	3.6	632.318	3	31.9686	7154938	67386	0.9902	1.0026	5110	2	1200	1216			DB Search	unreviewed	Cavia porcellus (Guinea pig)	1938	90	0.421977	0.00333853	**	0.539891	0.337985	no sign	0.619041	1.36059e-09	***
1895.89	1894.88	1895.85	1894.84	0.04	0.04	H0VQX1_CAVPO	H0VQX1	COL12A1	Collagen type XII alpha 1 chain	AIYPDESESEDLVGSER	T.AIYPDESESEDLVGSER.T	TRUE	TRUE	53.65	17	5.4	948.438	2	29.0372	6831553	55521	1.1467	1.159	466	1	1727	1743			DB Search	unreviewed	Cavia porcellus (Guinea pig)	3066	7	0.406924	0.000574145	***	0.560842	0.0246776	*	0.667629	0	***
1909.88	1908.88	1909.92	1908.91	0.04	-0.0367	H0VYG3_CAVPO	H0VYG3	LMNA	Lamin A/C	M(+15.99)QQQLDEYQELLDIK	R.M(+15.99)QQQLDEYQELLDIK.L	TRUE	TRUE	53.65	15	0.8	955.469	2	37.6755	7778433	85777	1.1709	1.1832	7740	1	310	324	Oxidation (M)	M1:Oxidation (M):1000.00	DB Search	unreviewed	Cavia porcellus (Guinea pig)	624	34	0.386997	1.49886e-05	***	0.517096	0.882887	no sign	0.631576	1.34812e-11	***
1915.85	1914.84	1915.95	1914.94	0.1	-0.1043	H0V0L8_CAVPO	H0V0L8	COL1A1	Collagen type I alpha 1 chain	P(+15.99)GPAGPAGPP(+15.99)GPIGNVGAP(+15.99)GSK(+15.99)	P.P(+15.99)GPAGPAGPP(+15.99)GPIGNVGAP(+15.99)GSK(+15.99).G	TRUE	TRUE	51.36	22	-2.1	958.481	2	25.4578	6434398	39742	1.1166	1.1289	1490	1	831	852	Hydroxylation;Hydroxylation;Hydroxylation;Hydroxylation	P1:Hydroxylation:0.00;P10:Hydroxylation:5.47;P19:Hydroxylation:6.08;K22:Hydroxylation:4.78	DB Search	unreviewed	Cavia porcellus (Guinea pig)	1454	1	0.430053	0.0164953	*	0.594096	0.000161049	***	0.672391	6.61766e-15	***
1931.87	1930.86	1931.89	1930.88	0.02	-0.0231	H0V8P9_CAVPO	H0V8P9	COL3A1	Collagen type III alpha 1 chain	GQP(+15.99)GVMGFP(+15.99)GPK(+15.99)GNDGAP(+15.99)GK	R.GQP(+15.99)GVMGFP(+15.99)GPK(+15.99)GNDGAP(+15.99)GK.N	TRUE	TRUE	53.06	20	2	966.455	2	23.55	6224881	31297	1.1812	1.1935	143	1	572	591	Hydroxylation;Hydroxylation;Hydroxylation;Hydroxylation	P3:Hydroxylation:32.94;P9:Hydroxylation:6.59;K12:Hydroxylation:0.00;P18:Hydroxylation:0.00	DB Search	unreviewed	Cavia porcellus (Guinea pig)	1462	4	0.418416	0.00168121	**	0.569227	0.0372267	*	0.653797	5.54838e-11	***
1953.15	1952.15	1953.04	1952.03	0.11	0.1146	A0A286Y5R4_CAVPO	A0A286Y5R4	OGN	Mimecan (Osteoglycin)	DRVEEIRLEGNPIDLGK	R.DRVEEIRLEGNPIDLGK.H	TRUE	TRUE	27.32	17	5.9	651.691	3	31.9015	7147127	67127	0.9205	0.933	546	1	264	280			DB Search	unreviewed	Cavia porcellus (Guinea pig)	297	189	0.586867	7.47544e-05	***	0.510855	0.37541	no sign	0.422148	0.000183068	***
1954.15	1953.15	1954.06	1953.06	0.09	0.0891	ACTB_CAVPO	Q71FK5	ACTB	Actin, cytoplasmic 1 (EC 3.6.4.-) (Beta-actin) [Cleaved into: Actin, cytoplasmic 1, N-terminally processed]	VAPEEHPVLLTEAPLNPK	R.VAPEEHPVLLTEAPLNPK.A	TRUE	TRUE	53.65	18	3.7	652.031	3	32.4577	7200861	68941	0.9404	0.9529	385000	5	96	113			DB Search	reviewed	Cavia porcellus (Guinea pig)	375	19	0.617712	9.51088e-09	***	0.555775	0.0038249	**	0.41071	0.000233898	***
1968.15	1967.14	1968.14	1967.13	0.01	0.0066	A0A286XUN7_CAVPO	A0A286XUN7	COL6A2	Collagen type VI alpha 2 chain	NFVINVVNRLGAIAKDPK	K.NFVINVVNRLGAIAKDPK.S	TRUE	TRUE	53.58	18	8.4	656.726	3	39.5735	7986080	89520	0.9484	0.9609	35.8	1	637	654			DB Search	unreviewed	Cavia porcellus (Guinea pig)	1020	16	0.356476	4.34592e-10	***	0.35616	0	***	0.450565	0.0424168	*
1974.96	1973.96	1974.97	1973.97	0.01	-0.0105	H0V0L8_CAVPO	H0V0L8	COL1A1	Collagen type I alpha 1 chain	NGDRGETGPAGPAGPIGPAGAR	K.NGDRGETGPAGPAGPIGPAGAR.G	TRUE	TRUE	53.65	22	2.7	659	3	23.0386	6168853	29077	0.8535	0.866	975000	5	1053	1074			DB Search	unreviewed	Cavia porcellus (Guinea pig)	1454	1	0.524892	0.00135662	**	0.593617	1.42294e-07	***	0.52143	0.0380367	*
1994.97	1993.97	1994.97	1993.96	0	0.0033	A0A286XTB4_CAVPO	A0A286XTB4	COL6A6	Collagen type VI alpha 6 chain	GAPGPVGEQGTKGCHGTKGP(+15.99)K(+15.99)	R.GAPGPVGEQGTKGCHGTKGP(+15.99)K(+15.99).G	TRUE	TRUE	20.85	21	-9.7	665.658	3	16.5187	5442159	4719	0.9175	0.93	137000	1	1429	1449	Hydroxylation;Hydroxylation	P20:Hydroxylation:14.63;K21:Hydroxylation:20.70	DB Search	unreviewed	Cavia porcellus (Guinea pig)	2269	96	0.519215	0.217712	no sign	0.756621	0	***	0.745356	0	***
2004.08	2003.07	2004.08	2003.07	0	0.0035	A0A286XFW4_CAVPO	A0A286XFW4	PRELP	Proline and arginine rich end leucine rich repeat protein	NQLEEVPAALPPSLEQLR	K.NQLEEVPAALPPSLEQLR.L	TRUE	TRUE	53.65	18	-2.5	668.698	3	38.4552	7866082	87522	0.9643	0.9768	124000	4	162	179			DB Search	unreviewed	Cavia porcellus (Guinea pig)	384	26	0.487837	0.563881	no sign	0.467639	0.129267	no sign	0.452647	0.0259555	*
2007.94	2006.93	2007.94	2006.93	0	-0.0028	H0UUU2_CAVPO	H0UUU2	COL2A1	Collagen type II alpha 1 chain	QGDRGEAGAQGPMGPAGPAGAR	K.QGDRGEAGAQGPMGPAGPAGAR.G	TRUE	TRUE	53.65	22	0.1	669.988	3	20.4017	5871224	18424	0.878	0.8905	83600	2	1085	1106			DB Search	unreviewed	Cavia porcellus (Guinea pig)	1487	3	0.455699	0.299941	no sign	0.486911	0.118859	no sign	0.464783	0.730186	no sign
2014.99	2013.98	2014.97	2013.96	0.02	0.0226	H0V0L8_CAVPO	H0V0L8	COL1A1	Collagen type I alpha 1 chain	TGPP(+15.99)GPAGQDGRP(+15.99)GPAGPP(+15.99)GAR	K.TGPP(+15.99)GPAGQDGRP(+15.99)GPAGPP(+15.99)GAR.G	TRUE	TRUE	53.65	22	0.2	672.331	3	17.6339	5557762	7986	0.8605	0.873	1430000	1	543	564	Hydroxylation;Hydroxylation;Hydroxylation	P4:Hydroxylation:33.98;P13:Hydroxylation:7.32;P19:Hydroxylation:0.00	DB Search	unreviewed	Cavia porcellus (Guinea pig)	1454	1	0.572173	1.5401e-05	***	0.59192	5.09729e-06	***	0.49889	0.713164	no sign
2016.07	2015.06	2016.08	2015.07	0.01	-0.0058	A0A286XZP1_CAVPO	A0A286XZP1	COL6A3	Collagen type VI alpha 3 chain	VGLQHLQLNHFIPEAGSR	R.VGLQHLQLNHFIPEAGSR.L	TRUE	TRUE	53.65	18	0.5	504.777	4	33.6952	7346558	73982	0.8925	0.905	286000	6	1080	1097			DB Search	unreviewed	Cavia porcellus (Guinea pig)	2507	5	0.298498	0	***	0.394628	6.2528e-10	***	0.551474	0.00244383	**
2021.04	2020.03	2020.94	2019.93	0.1	0.0996	H0W1U7_CAVPO	H0W1U7	COL11A2	Collagen type XI alpha 2 chain	GNP(+15.99)GPVGFP(+15.99)GDP(+15.99)GPPGEVGP(+15.99)R	K.GNP(+15.99)GPVGFP(+15.99)GDP(+15.99)GPPGEVGP(+15.99)R.G	TRUE	TRUE	50.93	21	-0.9	1010.97	2	26.8398	6592792	46152	1.1571	1.1694	371	1	1217	1237	Hydroxylation;Hydroxylation;Hydroxylation;Hydroxylation	P3:Hydroxylation:26.31;P9:Hydroxylation:13.97;P12:Hydroxylation:14.63;P20:Hydroxylation:0.00	DB Search	unreviewed	Cavia porcellus (Guinea pig)	1689	10	0.41863	0.00208002	**	0.458973	0.00100233	**	0.500835	0.698261	no sign
2022.07	2021.06	2022.08	2021.08	0.01	-0.0146	A0A286XFW4_CAVPO	A0A286XFW4	PRELP	Proline and arginine rich end leucine rich repeat protein	MPPKVPAALHQLYLDSNK	K.MPPKVPAALHQLYLDSNK.I	TRUE	TRUE	53.65	18	3.6	506.28	4	32.0555	7193034	68666	0.858	0.8705	57300	5	238	255			DB Search	unreviewed	Cavia porcellus (Guinea pig)	384	26	0.435032	0.0118013	*	0.468954	0.00632927	**	0.511313	0.731577	no sign
2023.06	2022.05	2023.02	2022.01	0.03	0.0342	A0A286XV70_CAVPO	A0A286XV70	MYH13	Myosin heavy chain 13	KHADSVAELGEQIDNLQR	K.KHADSVAELGEQIDNLQR.V	TRUE	FALSE	53.65	18	0.7	675.015	3	29.8068	6917895	58791	0.886	0.8985	458	2	1199	1216			DB Search	unreviewed	Cavia porcellus (Guinea pig)	1938	90	0.429714	0.00432224	**	0.473274	0.0294274	*	0.521174	0.243298	no sign
2027.1	2026.09	2027.13	2026.12	0.03	-0.0299	H0W519_CAVPO	H0W519	BGN	Biglycan	NHLVEIPPNLPSSLVELR	K.NHLVEIPPNLPSSLVELR.I	TRUE	TRUE	53.62	18	0.6	676.384	3	39.8318	8006114	89730	0.894	0.9065	15900	3	148	165			DB Search	unreviewed	Cavia porcellus (Guinea pig)	368	32	0.326052	8.26192e-13	***	0.266787	0	***	0.388713	9.11409e-08	***
2036.95	2035.94	2036.93	2035.93	0.01	0.0114	H0V0L8_CAVPO	H0V0L8	COL1A1	Collagen type I alpha 1 chain	GQAGVM(+15.99)GFP(+15.99)GP(+15.99)K(+15.99)GAAGEP(+15.99)GK(+15.99)AG	R.GQAGVM(+15.99)GFP(+15.99)GP(+15.99)K(+15.99)GAAGEP(+15.99)GK(+15.99)AG.E	TRUE	TRUE	26.51	22	11.9	679.66	3	22.0602	6058892	24844	0.862	0.8745	1000	1	565	586	Oxidation (M);Hydroxylation;Hydroxylation;Hydroxylation;Hydroxylation; more	M6:Oxidation (M):1000.00;P9:Hydroxylation:1000.00;P11:Hydroxylation:1000.00;K12:Hydroxylation:1000.00;P18:Hydroxylation:1000.00;K20:Hydroxylation:1000.00	DB Search	unreviewed	Cavia porcellus (Guinea pig)	1454	1	0.49767	0.517241	no sign	0.492387	0.650236	no sign	0.46214	0.225226	no sign
2043.06	2042.05	2043.06	2042.05	0	0.0009	A0A286Y421_CAVPO	A0A286Y421	CHAD	Chondroadherin	FYLDKNQLSSYPAAALNK	K.FYLDKNQLSSYPAAALNK.L	TRUE	TRUE	53.57	18	4.3	681.695	3	33.4441	7317317	73061	0.9185	0.931	83.1	1	200	217			DB Search	unreviewed	Cavia porcellus (Guinea pig)	359	82	0.469908	0.437268	no sign	0.541633	0.350886	no sign	0.551449	0.0329925	*
2044.05	2043.04	2044.01	2043	0.04	0.0411	H0VQX1_CAVPO	H0VQX1	COL12A1	Collagen type XII alpha 1 chain	ITVIAVYEDGDGGHLTGNGR	K.ITVIAVYEDGDGGHLTGNGR.T	TRUE	TRUE	53.65	20	1.6	682.012	3	31.3777	7088436	65076	0.9419	0.9544	3330	2	2096	2115			DB Search	unreviewed	Cavia porcellus (Guinea pig)	3066	7	0.449483	0.0950771	no sign	0.504965	0.400566	no sign	0.529495	0.237533	no sign
2049.08	2048.08	2049.04	2048.03	0.05	0.0476	H0UUU2_CAVPO	H0UUU2	COL2A1	Collagen type II alpha 1 chain	SGKP(+15.99)GEQGVPGEAGAP(+15.99)GLVGPR	E.SGKP(+15.99)GEQGVPGEAGAP(+15.99)GLVGPR.G	TRUE	TRUE	52.92	22	2.8	683.688	3	24.3904	6318236	34972	0.905	0.9175	187	1	677	698	Hydroxylation;Hydroxylation	P4:Hydroxylation:0.00;P16:Hydroxylation:14.62	DB Search	unreviewed	Cavia porcellus (Guinea pig)	1487	3	0.372988	3.6032e-09	***	0.335937	7.86895e-16	***	0.457346	0.0241901	*
2062	2060.99	2062.04	2061.03	0.04	-0.0436	H0W6G2_CAVPO	H0W6G2	HSPG2	Heparan sulfate proteoglycan 2	VTSDSGTQETSVLVNIQQR	R.VTSDSGTQETSVLVNIQQR.L	TRUE	TRUE	53.65	19	2.9	1031.53	2	30.3106	6970846	60766	1.2083	1.2205	1260	1	2483	2501			DB Search	unreviewed	Cavia porcellus (Guinea pig)	4264	18	0.432252	0.0411004	*	0.569144	0.00156851	**	0.608364	1.47379e-10	***
2063	2062	2063.02	2062.01	0.01	-0.0127	H0VHD0_CAVPO	H0VHD0	COL1A2	Collagen type I alpha 2 chain	GEPGVVGAP(+15.99)GTAGASGPGGLPGER	K.GEPGVVGAP(+15.99)GTAGASGPGGLPGER.G	TRUE	TRUE	53.65	24	2.9	1032.02	2	27.365	6639970	48018	1.1763	1.1886	72400	2	592	615	Hydroxylation	P9:Hydroxylation:13.33	DB Search	unreviewed	Cavia porcellus (Guinea pig)	1287	2	0.43721	0.0215101	*	0.579501	0.000771532	***	0.623922	1.36814e-11	***
2082.94	2081.93	2082.94	2081.93	0.01	0.0052	H0V0L8_CAVPO	H0V0L8	COL1A1	Collagen type I alpha 1 chain	GFSGLQGPP(+15.99)GPP(+15.99)GSP(+15.99)GEQGPSGA	R.GFSGLQGPP(+15.99)GPP(+15.99)GSP(+15.99)GEQGPSGA.S	TRUE	TRUE	53.63	23	0.4	1041.98	2	28.6591	6782461	53629	1.1738	1.1861	12200	1	1102	1124	Hydroxylation;Hydroxylation;Hydroxylation	P9:Hydroxylation:20.00;P12:Hydroxylation:20.92;P15:Hydroxylation:46.31	DB Search	unreviewed	Cavia porcellus (Guinea pig)	1454	1	0.43286	0.0363879	*	0.638511	3.68385e-11	***	0.699013	0	***
2083.96	2082.95	2082.98	2081.98	0.97	0.9726	H0V0L8_CAVPO	H0V0L8	COL1A1	Collagen type I alpha 1 chain	GFP(+15.99)GADGVAGPK(+15.99)GP(+15.99)AGERGSPGP	R.GFP(+15.99)GADGVAGPK(+15.99)GP(+15.99)AGERGSPGP.A	TRUE	TRUE	24.45	23	-19.6	694.989	3	22.0304	6060841	24905	0.876	0.8885	154000	1	484	506	Hydroxylation;Hydroxylation;Hydroxylation	P3:Hydroxylation:54.92;K12:Hydroxylation:11.06;P14:Hydroxylation:6.63	DB Search	unreviewed	Cavia porcellus (Guinea pig)	1454	1	0.452428	0.145852	no sign	0.656169	8.84538e-13	***	0.687824	0	***
2098.93	2097.92	2097.97	2096.96	0.96	0.9637	A0A286XWK5_CAVPO	A0A286XWK5	MGP	Matrix Gla protein (MGP)	SHESM(+15.99)ESYEISPFINRR	E.SHESM(+15.99)ESYEISPFINRR.N	TRUE	TRUE	41.17	17	-0.8	699.996	3	28.2806	6748184	52392	0.9698	0.9823	304	1	22	38	Oxidation (M)	M5:Oxidation (M):1000.00	DB Search	unreviewed	Cavia porcellus (Guinea pig)	104	111	0.382813	5.57783e-05	***	0.427302	0.00012611	***	0.484685	0.698261	no sign
2101.13	2100.12	2101.1	2100.1	0.02	0.0239	H0VHD0_CAVPO	H0VHD0	COL1A2	Collagen type I alpha 2 chain	GLP(+15.99)GIAGASGEPGPLGLAGPP(+15.99)GAR	R.GLP(+15.99)GIAGASGEPGPLGLAGPP(+15.99)GAR.G	TRUE	TRUE	53.65	24	1.8	1051.06	2	35.6638	7595775	81535	1.2068	1.2191	2300000	6	824	847	Hydroxylation;Hydroxylation	P3:Hydroxylation:60.15;P21:Hydroxylation:9.34	DB Search	unreviewed	Cavia porcellus (Guinea pig)	1287	2	0.508823	0.199402	no sign	0.491385	0.221052	no sign	0.432308	0.00398738	**
2103.12	2102.12	2103.13	2102.13	0.01	-0.0087	H0W6G2_CAVPO	H0W6G2	HSPG2	Heparan sulfate proteoglycan 2	LVSIEPSDSIPAPAP(+15.99)IP(+15.99)P(+15.99)VR	V.LVSIEPSDSIPAPAP(+15.99)IP(+15.99)P(+15.99)VR.I	TRUE	TRUE	42.5	20	2.1	701.72	3	39.2706	7948761	89017	0.9085	0.921	188000	4	2211	2230	Hydroxylation;Hydroxylation;Hydroxylation	P15:Hydroxylation:22.85;P17:Hydroxylation:42.89;P18:Hydroxylation:38.32	DB Search	unreviewed	Cavia porcellus (Guinea pig)	4264	18	0.63336	3.18563e-11	***	0.667675	0	***	0.536589	0.025602	*
2104.97	2103.96	2105	2103.99	0.03	-0.0321	H0V0L8_CAVPO	H0V0L8	COL1A1	Collagen type I alpha 1 chain	GSP(+15.99)GADGPAGAP(+15.99)GTPGPQGIAGQR	K.GSP(+15.99)GADGPAGAP(+15.99)GTPGPQGIAGQR.G	TRUE	TRUE	53.65	24	1.8	1053.01	2	23.3596	6192450	30018	1.2092	1.2215	1240000	8	925	948	Hydroxylation;Hydroxylation	P3:Hydroxylation:39.44;P12:Hydroxylation:28.36	DB Search	unreviewed	Cavia porcellus (Guinea pig)	1454	1	0.494358	0.43287	no sign	0.704254	0	***	0.699218	0	***
2116.02	2115.01	2116.03	2115.02	0.01	-0.0093	H0UUU2_CAVPO	H0UUU2	COL2A1	Collagen type II alpha 1 chain	GERGFP(+15.99)GERGSP(+15.99)GAQGLQGAR	R.GERGFP(+15.99)GERGSP(+15.99)GAQGLQGAR.G	TRUE	TRUE	53.49	21	0.1	529.765	4	19.4897	5766602	14810	0.893	0.9055	16300	1	699	719	Hydroxylation;Hydroxylation	P6:Hydroxylation:1000.00;P12:Hydroxylation:1000.00	DB Search	unreviewed	Cavia porcellus (Guinea pig)	1487	3	0.46038	0.716506	no sign	0.465789	0.00346538	**	0.440816	0.0175011	*
2120.92	2119.91	2121	2119.99	0.08	-0.077	H0V0L8_CAVPO	H0V0L8	COL1A1	Collagen type I alpha 1 chain	GSP(+15.99)GADGPAGAP(+15.99)GTP(+15.99)GPQGIAGQR	K.GSP(+15.99)GADGPAGAP(+15.99)GTP(+15.99)GPQGIAGQR.G	TRUE	TRUE	53.65	24	0.5	1061.01	2	22.0718	6048045	24381	1.1822	1.1945	732000	7	925	948	Hydroxylation;Hydroxylation;Hydroxylation	P3:Hydroxylation:22.36;P12:Hydroxylation:22.36;P15:Hydroxylation:14.63	DB Search	unreviewed	Cavia porcellus (Guinea pig)	1454	1	0.419412	0.0124083	*	0.433026	6.90819e-05	***	0.460008	0.231349	no sign
2125	2124	2124.99	2123.98	0.01	0.0121	H0UUU2_CAVPO	H0UUU2	COL2A1	Collagen type II alpha 1 chain	GIP(+15.99)GPQGPRGDK(+15.99)GESGEP(+15.99)GER	R.GIP(+15.99)GPQGPRGDK(+15.99)GESGEP(+15.99)GER.G	TRUE	TRUE	53.65	21	3	532.007	4	16.4858	5446033	4817	0.89	0.9025	129000	3	1107	1127	Hydroxylation;Hydroxylation;Hydroxylation	P3:Hydroxylation:22.85;K12:Hydroxylation:0.00;P18:Hydroxylation:42.43	DB Search	unreviewed	Cavia porcellus (Guinea pig)	1487	3	0.495692	0.640324	no sign	0.614395	5.40102e-08	***	0.59475	1.2312e-07	***
2130.08	2129.07	2130.08	2129.07	0	0.0045	H0VHD0_CAVPO	H0VHD0	COL1A2	Collagen type I alpha 2 chain	EGPM(+15.99)GLP(+15.99)GIDGRPGPIGPAGPR	K.EGPM(+15.99)GLP(+15.99)GIDGRPGPIGPAGPR.G	TRUE	TRUE	53.64	22	1.2	710.7	3	31.5581	6984600	61304	0.9584	0.9708	990000	6	435	456	Oxidation (M);Hydroxylation	M4:Oxidation (M):1000.00;P7:Hydroxylation:95.35	DB Search	unreviewed	Cavia porcellus (Guinea pig)	1287	2	0.49758	0.94241	no sign	0.574638	0.000266265	***	0.601227	9.60647e-05	***
2138.03	2137.02	2137.98	2136.97	0.05	0.0521	H0UUU2_CAVPO	H0UUU2	COL2A1	Collagen type II alpha 1 chain	GETGPP(+15.99)GPAGFAGP(+15.99)PGADGQPGAK(+15.99)	R.GETGPP(+15.99)GPAGFAGP(+15.99)PGADGQPGAK(+15.99).G	TRUE	TRUE	53.65	24	-1.8	1069.5	2	25.321	6421637	39253	1.1935	1.2058	38200	2	825	848	Hydroxylation;Hydroxylation;Hydroxylation	P6:Hydroxylation:5.99;P14:Hydroxylation:0.00;K24:Hydroxylation:0.00	DB Search	unreviewed	Cavia porcellus (Guinea pig)	1487	3	0.486206	0.96695	no sign	0.509745	0.912726	no sign	0.520345	0.827354	no sign
2148.05	2147.04	2148.03	2147.02	0.02	0.019	H0UUU2_CAVPO	H0UUU2	COL2A1	Collagen type II alpha 1 chain	GLP(+15.99)GKDGETGAAGPP(+15.99)GPAGPAGER	R.GLP(+15.99)GKDGETGAAGPP(+15.99)GPAGPAGER.G	TRUE	TRUE	53.65	24	0.4	716.685	3	20.2959	5862425	18121	0.892	0.9045	21400	2	630	653	Hydroxylation;Hydroxylation	P3:Hydroxylation:0.00;P15:Hydroxylation:33.98	DB Search	unreviewed	Cavia porcellus (Guinea pig)	1487	3	0.549805	0.0166524	*	0.651676	2.9546e-13	***	0.571152	2.36731e-06	***
2153.97	2152.96	2153.97	2152.97	0	-0.0039	H0UUU2_CAVPO	H0UUU2	COL2A1	Collagen type II alpha 1 chain	GETGP(+15.99)P(+15.99)GPAGFAGPP(+15.99)GADGQPGAK(+15.99)	R.GETGP(+15.99)P(+15.99)GPAGFAGPP(+15.99)GADGQPGAK(+15.99).G	TRUE	TRUE	53.58	24	-0.8	1077.49	2	23.7931	6247464	32168	1.1782	1.1905	1340	1	825	848	Hydroxylation;Hydroxylation;Hydroxylation;Hydroxylation	P5:Hydroxylation:0.00;P6:Hydroxylation:0.00;P15:Hydroxylation:11.06;K24:Hydroxylation:0.00	DB Search	unreviewed	Cavia porcellus (Guinea pig)	1487	3	0.52102	0.86863	no sign	0.449133	0.000919648	***	0.431529	0.000288151	***
2160.01	2159	2160	2158.99	0.01	0.0144	H0V0L8_CAVPO	H0V0L8	COL1A1	Collagen type I alpha 1 chain	GDRGETGPAGP(+15.99)PGAP(+15.99)GAP(+15.99)GAP(+15.99)GPVG	K.GDRGETGPAGP(+15.99)PGAP(+15.99)GAP(+15.99)GAP(+15.99)GPVG.P	TRUE	TRUE	32.64	25	-4.1	1080.5	2	21.7652	6027445	23605	1.196	1.2083	116	1	1024	1048	Hydroxylation;Hydroxylation;Hydroxylation;Hydroxylation	P11:Hydroxylation:0.00;P15:Hydroxylation:12.33;P18:Hydroxylation:10.19;P21:Hydroxylation:0.00	DB Search	unreviewed	Cavia porcellus (Guinea pig)	1454	1	0.456992	0.388425	no sign	0.513771	0.612347	no sign	0.493461	0.643109	no sign
2188.01	2187.01	2188.03	2187.02	0.01	-0.012	H0V0L8_CAVPO	H0V0L8	COL1A1	Collagen type I alpha 1 chain	GETGPAGRP(+15.99)GEAGPP(+15.99)GPP(+15.99)GPAGEK	R.GETGPAGRP(+15.99)GEAGPP(+15.99)GPP(+15.99)GPAGEK.G	TRUE	TRUE	53.65	24	1.2	730.017	3	18.2487	5625089	10177	0.901	0.9135	1180000	2	901	924	Hydroxylation;Hydroxylation;Hydroxylation	P9:Hydroxylation:70.86;P15:Hydroxylation:33.98;P18:Hydroxylation:27.16	DB Search	unreviewed	Cavia porcellus (Guinea pig)	1454	1	0.456764	0.51278	no sign	0.376077	2.62599e-11	***	0.354244	6.65928e-10	***
2189.03	2188.02	2189.07	2188.06	0.04	-0.0428	H0UUU2_CAVPO	H0UUU2	COL2A1	Collagen type II alpha 1 chain	KVGPSGAP(+15.99)GEDGRP(+15.99)GPP(+15.99)GPQGAR	G.KVGPSGAP(+15.99)GEDGRP(+15.99)GPP(+15.99)GPQGAR.G	TRUE	TRUE	53.64	23	-1.9	548.024	4	16.491	5449942	4950	0.8625	0.875	309	1	574	596	Hydroxylation;Hydroxylation;Hydroxylation	P8:Hydroxylation:25.70;P14:Hydroxylation:5.99;P17:Hydroxylation:10.11	DB Search	unreviewed	Cavia porcellus (Guinea pig)	1487	3	0.517929	0.325704	no sign	0.409714	1.98714e-07	***	0.36724	4.73314e-11	***
2190.04	2189.03	2190.03	2189.02	0.01	0.0086	H0VHD0_CAVPO	H0VHD0	COL1A2	Collagen type I alpha 2 chain	GPSGEP(+15.99)GTAGPP(+15.99)GTP(+15.99)GPQGLLGAP(+15.99)G	K.GPSGEP(+15.99)GTAGPP(+15.99)GTP(+15.99)GPQGLLGAP(+15.99)G.I	TRUE	TRUE	53.62	25	-0.4	1095.52	2	30.7338	7017916	62524	1.2112	1.2235	1740	2	788	812	Hydroxylation;Hydroxylation;Hydroxylation;Hydroxylation	P6:Hydroxylation:11.12;P12:Hydroxylation:0.00;P15:Hydroxylation:8.22;P24:Hydroxylation:50.34	DB Search	unreviewed	Cavia porcellus (Guinea pig)	1287	2	0.470233	0.959841	no sign	0.427582	7.47183e-05	***	0.368567	1.26431e-05	***
2198.97	2197.96	2198.97	2197.97	0.01	-0.0086	H0V0L8_CAVPO	H0V0L8	COL1A1	Collagen type I alpha 1 chain	GDAGAP(+15.99)GAP(+15.99)GSQGAP(+15.99)GLQGMP(+15.99)GER	K.GDAGAP(+15.99)GAP(+15.99)GSQGAP(+15.99)GLQGMP(+15.99)GER.G	TRUE	TRUE	53.65	24	0.3	1099.99	2	23.0445	6168841	29065	1.2142	1.2264	966000	10	700	723	Hydroxylation;Hydroxylation;Hydroxylation;Hydroxylation	P6:Hydroxylation:1000.00;P9:Hydroxylation:1000.00;P15:Hydroxylation:1000.00;P21:Hydroxylation:1000.00	DB Search	unreviewed	Cavia porcellus (Guinea pig)	1454	1	0.537207	0.0390847	*	0.510293	0.804612	no sign	0.431373	0.00629829	**
2199.98	2198.97	2199.98	2198.97	0	-0.0007	H0V8R7_CAVPO	H0V8R7	COL5A2	Collagen type V alpha 2 chain	P(+42.01)(+15.99)GP(+15.99)TGTVGDTGP(+15.99)P(+15.99)GLQGMP(+15.99)GER	S.P(+42.01)(+15.99)GP(+15.99)TGTVGDTGP(+15.99)P(+15.99)GLQGMP(+15.99)GER.G	TRUE	TRUE	20.92	22	-9.1	1100.49	2	23.4023	6209174	30694	1.1837	1.196	8900	1	746	767	Acetylation (N-term);Hydroxylation;Hydroxylation;Hydroxylation;Hydroxylation; more	P1:Acetylation (N-term):1000.00;P1:Hydroxylation:1000.00;P3:Hydroxylation:1000.00;P12:Hydroxylation:1000.00;P13:Hydroxylation:1000.00;P19:Hydroxylation:1000.00	DB Search	unreviewed	Cavia porcellus (Guinea pig)	1499	8	0.498963	0.621956	no sign	0.438571	0.000526419	***	0.380105	7.25788e-06	***
2201	2199.99	2200.99	2199.98	0.01	0.0142	H0VHD0_CAVPO	H0VHD0	COL1A2	Collagen type I alpha 2 chain	GSQGSQGPAGPP(+15.99)GP(+15.99)PGP(+15.99)PGPAGASGGG	R.GSQGSQGPAGPP(+15.99)GP(+15.99)PGP(+15.99)PGPAGASGGG.Y	TRUE	TRUE	53.42	27	14.5	1101.02	2	21.6954	6018625	23281	1.191	1.2033	1060	2	1002	1028	Hydroxylation;Hydroxylation;Hydroxylation	P12:Hydroxylation:14.02;P14:Hydroxylation:0.00;P17:Hydroxylation:0.00	DB Search	unreviewed	Cavia porcellus (Guinea pig)	1287	2	0.549639	0.199161	no sign	0.456484	0.00346246	**	0.400768	1.30381e-06	***
2205.02	2204.02	2205.04	2204.03	0.02	-0.0183	H0UUU2_CAVPO	H0UUU2	COL2A1	Collagen type II alpha 1 chain	GETGAVGAP(+15.99)GAP(+15.99)GPP(+15.99)GSPGPSGPTGK	R.GETGAVGAP(+15.99)GAP(+15.99)GPP(+15.99)GSPGPSGPTGK.Q	TRUE	TRUE	53.64	26	-0.1	1103.03	2	21.1097	5953129	21033	1.1817	1.194	30000	3	1059	1084	Hydroxylation;Hydroxylation;Hydroxylation	P9:Hydroxylation:71.64;P12:Hydroxylation:45.01;P15:Hydroxylation:33.98	DB Search	unreviewed	Cavia porcellus (Guinea pig)	1487	3	0.587911	2.39248e-05	***	0.583956	8.46999e-07	***	0.486131	0.930065	no sign
2209.16	2208.15	2210.01	2209	0.85	-0.848	H0VQX1_CAVPO	H0VQX1	COL12A1	Collagen type XII alpha 1 chain	SVSAVYDEGESPPVTAEDTTR	V.SVSAVYDEGESPPVTAEDTTR.S	TRUE	TRUE	52.82	21	-2.5	1105.51	2	27.3321	6645893	48277	1.2284	1.2407	126	1	1634	1654			DB Search	unreviewed	Cavia porcellus (Guinea pig)	3066	7	0.41583	9.00301e-05	***	0.39817	4.42283e-08	***	0.471302	0.177145	no sign
2223.03	2222.02	2223	2221.99	0.03	0.0323	H0V8P9_CAVPO	H0V8P9	COL3A1	Collagen type III alpha 1 chain	P(+42.01)(+15.99)AGPP(+15.99)GPP(+15.99)GASGTP(+15.99)GLQGM(+15.99)P(+15.99)GER	G.P(+42.01)(+15.99)AGPP(+15.99)GPP(+15.99)GASGTP(+15.99)GLQGM(+15.99)P(+15.99)GER.G	TRUE	TRUE	28.79	23	1	741.675	3	21.7628	6030408	23736	0.908	0.9205	128	1	708	730	Acetylation (N-term);Hydroxylation;Hydroxylation;Hydroxylation;Hydroxylation; more	P1:Acetylation (N-term):0.00;P1:Hydroxylation:0.00;P5:Hydroxylation:0.00;P8:Hydroxylation:0.00;P14:Hydroxylation:17.73;M19:Oxidation (M):1000.00;P20:Hydroxylation:55.79	DB Search	unreviewed	Cavia porcellus (Guinea pig)	1462	4	0.510392	0.137757	no sign	0.677924	0	***	0.597692	3.30652e-09	***
2224.01	2223	2223.94	2222.93	0.06	0.0634	H0VKT6_CAVPO	H0VKT6	EPB41L2	Erythrocyte membrane protein band 4.1 like 2	EEQEEFDEEAEETPGQVTK	R.EEQEEFDEEAEETPGQVTK.V	TRUE	TRUE	53.65	19	-3.1	1112.48	2	25.7766	6469793	41153	1.2289	1.2412	1400	2	740	758			DB Search	unreviewed	Cavia porcellus (Guinea pig)	977	154	0.501341	0.366805	no sign	0.681542	0	***	0.606251	6.38706e-10	***
2243.04	2242.03	2244.03	2243.02	0.99	-0.987	H0V0L8_CAVPO	H0V0L8	COL1A1	Collagen type I alpha 1 chain	QGP(+15.99)PGP(+15.99)PGSP(+15.99)GEQGPSGASGPAGPR	L.QGP(+15.99)PGP(+15.99)PGSP(+15.99)GEQGPSGASGPAGPR.G	TRUE	TRUE	52.78	25	-5	1122.52	2	19.8667	5818334	16510	1.2073	1.2196	3680	1	1107	1131	Hydroxylation;Hydroxylation;Hydroxylation	P3:Hydroxylation:0.00;P6:Hydroxylation:0.00;P10:Hydroxylation:12.33	DB Search	unreviewed	Cavia porcellus (Guinea pig)	1454	1	0.456529	0.218946	no sign	0.678026	0	***	0.715936	0	***
2265	2263.99	2264.97	2263.96	0.03	0.0305	H0V8R7_CAVPO	H0V8R7	COL5A2	Collagen type V alpha 2 chain	GDP(+15.99)GEDGQP(+15.99)GPDGPP(+15.99)GPAGTTGQR	K.GDP(+15.99)GEDGQP(+15.99)GPDGPP(+15.99)GPAGTTGQR.G	TRUE	TRUE	48.32	24	-1.3	1132.99	2	18.5091	5663955	11283	1.1935	1.2058	1160	1	969	992	Hydroxylation;Hydroxylation;Hydroxylation	P3:Hydroxylation:13.99;P9:Hydroxylation:6.59;P15:Hydroxylation:0.00	DB Search	unreviewed	Cavia porcellus (Guinea pig)	1499	8	0.484982	0.828223	no sign	0.599271	3.43542e-06	***	0.614946	2.076e-07	***
2292.02	2291.01	2292.05	2291.05	0.04	-0.0372	H0V0L8_CAVPO	H0V0L8	COL1A1	Collagen type I alpha 1 chain	GNDGATGAAGPP(+15.99)GPTGPAGPP(+15.99)GFP(+15.99)GAV	R.GNDGATGAAGPP(+15.99)GPTGPAGPP(+15.99)GFP(+15.99)GAV.G	TRUE	TRUE	53.63	27	-0.3	1146.53	2	31.719	7122646	66246	1.222	1.2343	3970	1	313	339	Hydroxylation;Hydroxylation;Hydroxylation	P12:Hydroxylation:10.11;P21:Hydroxylation:0.00;P24:Hydroxylation:25.70	DB Search	unreviewed	Cavia porcellus (Guinea pig)	1454	1	0.423229	0.00400705	**	0.655435	4.90145e-11	***	0.724045	0	***
2302.2	2301.19	2302.17	2301.16	0.03	0.0292	H0VMA2_CAVPO	H0VMA2	FN1	Fibronectin	TETITGFQVDAVPASGQTPVQR	K.TETITGFQVDAVPASGQTPVQR.T	TRUE	TRUE	53.65	22	-0.9	1151.59	2	32.9638	7260528	71024	1.2539	1.2662	225000	8	1930	1951			DB Search	unreviewed	Cavia porcellus (Guinea pig)	2478	6	0.683891	0	***	0.680081	0	***	0.464222	0.605735	no sign
2314	2312.99	2314.15	2313.14	0.15	-0.1526	H0V269_CAVPO	H0V269	NSFL1C	NSFL1 cofactor p47 (p97 cofactor p47)	LGSTAPQVLSTSSPAQQAENEAK	K.LGSTAPQVLSTSSPAQQAENEAK.A	TRUE	TRUE	53.62	23	-0.6	1157.58	2	28.3527	6757963	52731	1.2784	1.2907	214	1	262	284			DB Search	unreviewed	Cavia porcellus (Guinea pig)	372	387	0.428096	0.100485	no sign	0.634344	8.92278e-09	***	0.680176	0	***
2330	2328.99	2330.09	2329.08	0.09	-0.0889	H0V0L8_CAVPO	H0V0L8	COL1A1	Collagen type I alpha 1 chain	D(+42.01)AGP(+15.99)P(+15.99)GP(+15.99)AGPAGPP(+15.99)GPIGNVGAP(+15.99)GSK(+15.99)	G.D(+42.01)AGP(+15.99)P(+15.99)GP(+15.99)AGPAGPP(+15.99)GPIGNVGAP(+15.99)GSK(+15.99).G	TRUE	TRUE	53.62	26	15.4	777.383	3	26.3389	6524916	43412	0.906	0.9185	17400	1	827	852	Acetylation (N-term);Hydroxylation;Hydroxylation;Hydroxylation;Hydroxylation; more	D1:Acetylation (N-term):1000.00;P4:Hydroxylation:28.13;P5:Hydroxylation:30.64;P7:Hydroxylation:38.16;P14:Hydroxylation:17.01;P23:Hydroxylation:72.07;K26:Hydroxylation:62.68	DB Search	unreviewed	Cavia porcellus (Guinea pig)	1454	1	0.415954	0.00101109	**	0.556847	0.111409	no sign	0.641219	7.72119e-10	***
2414.27	2413.26	2414.24	2413.23	0.03	0.0286	H0W519_CAVPO	H0W519	BGN	Biglycan	EISPDTTLLDLQNNDISELRK	K.EISPDTTLLDLQNNDISELRK.D	TRUE	TRUE	53.65	21	0.6	805.422	3	37.1351	7717636	84452	1.0309	1.0433	31000	4	87	107			DB Search	unreviewed	Cavia porcellus (Guinea pig)	368	32	0.391698	8.16519e-06	***	0.333512	0	***	0.386974	1.04774e-05	***
2449.15	2448.14	2449.15	2448.14	0	-0.0012	H0V0L8_CAVPO	H0V0L8	COL1A1	Collagen type I alpha 1 chain	G(+42.01)DTGAK(+15.99)GEP(+15.99)GPVGIQGPP(+15.99)GPAGEEGK	K.G(+42.01)DTGAK(+15.99)GEP(+15.99)GPVGIQGPP(+15.99)GPAGEEGK.R	TRUE	TRUE	53.62	26	-9.9	817.049	3	24.5848	6336987	35787	0.917	0.9295	354	1	433	458	Acetylation (N-term);Hydroxylation;Hydroxylation;Hydroxylation	G1:Acetylation (N-term):1000.00;K6:Hydroxylation:30.64;P9:Hydroxylation:14.63;P18:Hydroxylation:5.47	DB Search	unreviewed	Cavia porcellus (Guinea pig)	1454	1	0.482271	0.94241	no sign	0.565602	0.000409191	***	0.568216	0.000364699	***
2490.22	2489.21	2490.21	2489.21	0.01	0.0064	H0VMA2_CAVPO	H0VMA2	FN1	Fibronectin	TEIDKPSQMQVTDVQDNSISVR	R.TEIDKPSQMQVTDVQDNSISVR.W	TRUE	TRUE	53.65	22	3	830.749	3	28.3246	6752110	52542	0.9718	0.9843	30300	4	1632	1653			DB Search	unreviewed	Cavia porcellus (Guinea pig)	2478	6	0.618162	2.27019e-08	***	0.614549	1.11952e-10	***	0.50288	0.591326	no sign
2501.22	2500.21	2501.19	2500.18	0.03	0.0307	H0VZH7_CAVPO	H0VZH7	TNC	Tenascin C	VTYVPISGGM(+15.99)PSM(+15.99)VTVDGTTTEAR	R.VTYVPISGGM(+15.99)PSM(+15.99)VTVDGTTTEAR.L	TRUE	TRUE	53.65	24	-2.7	1251.1	2	31.3035	7079648	64784	1.2799	1.2922	1110	2	1742	1765	Oxidation (M);Oxidation (M)	M10:Oxidation (M):1000.00;M13:Oxidation (M):1000.00	DB Search	unreviewed	Cavia porcellus (Guinea pig)	2203	35	0.548353	0.0274053	*	0.461966	0.0199283	*	0.40098	2.80662e-07	***
2502.26	2501.25	2503.17	2502.16	0.91	-0.9103	H0V0L8_CAVPO	H0V0L8	COL1A1	Collagen type I alpha 1 chain	NGDDGEP(+15.99)GKP(+15.99)GRPGERGPPGP(+15.99)QGAR	K.NGDDGEP(+15.99)GKP(+15.99)GRPGERGPPGP(+15.99)QGAR.G	TRUE	TRUE	53.63	25	1.6	626.551	4	14.2436	5201672	1176	0.8815	0.894	7750	1	219	243	Hydroxylation;Hydroxylation;Hydroxylation	P7:Hydroxylation:0.00;P10:Hydroxylation:0.00;P21:Hydroxylation:7.77	DB Search	unreviewed	Cavia porcellus (Guinea pig)	1454	1	0.510565	0.472228	no sign	0.426351	0.00827428	**	0.417199	0.000468022	***
2549.24	2548.24	2549.19	2548.18	0.05	0.0543	H0V0L8_CAVPO	H0V0L8	COL1A1	Collagen type I alpha 1 chain	N(+42.01)DGATGAAGP(+15.99)P(+15.99)GPTGPAGPP(+15.99)GFP(+15.99)GAVGAK	G.N(+42.01)DGATGAAGP(+15.99)P(+15.99)GPTGPAGPP(+15.99)GFP(+15.99)GAVGAK.G	TRUE	TRUE	53.49	29	-0.5	1275.1	2	28.216	6742249	52121	1.2799	1.2922	13200	1	314	342	Acetylation (N-term);Hydroxylation;Hydroxylation;Hydroxylation;Hydroxylation	N1:Acetylation (N-term):1000.00;P10:Hydroxylation:32.97;P11:Hydroxylation:22.85;P20:Hydroxylation:14.02;P23:Hydroxylation:28.13	DB Search	unreviewed	Cavia porcellus (Guinea pig)	1454	1	0.499938	0.376444	no sign	0.651542	9.80263e-13	***	0.634568	2.30514e-11	***
2564.25	2563.24	2564.23	2563.22	0.02	0.0222	H0VHD0_CAVPO	H0VHD0	COL1A2	Collagen type I alpha 2 chain	S(+42.01)DGSVGP(+15.99)VGP(+15.99)AGPIGAAGPP(+15.99)GFP(+15.99)GAP(+15.99)GAK	G.S(+42.01)DGSVGP(+15.99)VGP(+15.99)AGPIGAAGPP(+15.99)GFP(+15.99)GAP(+15.99)GAK.G	TRUE	TRUE	26.67	29	18	855.432	3	32.6797	7231157	69973	0.9763	0.9887	12900	1	214	242	Acetylation (N-term);Hydroxylation;Hydroxylation;Hydroxylation;Hydroxylation; more	S1:Acetylation (N-term):1000.00;P7:Hydroxylation:16.36;P10:Hydroxylation:9.42;P20:Hydroxylation:17.01;P23:Hydroxylation:16.36;P26:Hydroxylation:9.42	DB Search	unreviewed	Cavia porcellus (Guinea pig)	1287	2	0.434582	0.0145989	*	0.446772	0.00907142	**	0.504338	0.959675	no sign
2580.35	2579.34	2580.32	2579.31	0.03	0.0301	H0UUU2_CAVPO	H0UUU2	COL2A1	Collagen type II alpha 1 chain	GIVGLP(+15.99)GQRGERGFP(+15.99)GLP(+15.99)GPSGEP(+15.99)GK	R.GIVGLP(+15.99)GQRGERGFP(+15.99)GLP(+15.99)GPSGEP(+15.99)GK.Q	TRUE	TRUE	53.65	26	-2.5	645.835	4	29.1973	6841407	55935	0.9125	0.925	5060	2	981	1006	Hydroxylation;Hydroxylation;Hydroxylation;Hydroxylation	P6:Hydroxylation:47.75;P15:Hydroxylation:79.02;P18:Hydroxylation:32.28;P24:Hydroxylation:0.00	DB Search	unreviewed	Cavia porcellus (Guinea pig)	1487	3	0.479796	0.832485	no sign	0.454468	0.0127985	*	0.454847	0.018205	*
2586.2	2585.19	2587.16	2586.15	0.96	-0.9617	H0V0L8_CAVPO	H0V0L8	COL1A1	Collagen type I alpha 1 chain	TGDAGPAGPP(+15.99)GPP(+15.99)GPP(+15.99)GPP(+15.99)GPPSGGYDLS	R.TGDAGPAGPP(+15.99)GPP(+15.99)GPP(+15.99)GPP(+15.99)GPPSGGYDLS.F	TRUE	TRUE	53.65	29	0.3	863.061	3	29.8431	6908070	58406	0.9897	1.0021	226000	2	1161	1189	Hydroxylation;Hydroxylation;Hydroxylation;Hydroxylation	P10:Hydroxylation:11.06;P13:Hydroxylation:8.22;P16:Hydroxylation:28.86;P19:Hydroxylation:17.01	DB Search	unreviewed	Cavia porcellus (Guinea pig)	1454	1	0.526787	0.295957	no sign	0.482674	0.276118	no sign	0.471963	0.0198069	*
2602.31	2601.3	2603.15	2602.15	0.85	-0.8477	H0V0L8_CAVPO	H0V0L8	COL1A1	Collagen type I alpha 1 chain	TGDAGPAGPP(+15.99)GPP(+15.99)GPP(+15.99)GPP(+15.99)GPP(+15.99)SGGYDLS	R.TGDAGPAGPP(+15.99)GPP(+15.99)GPP(+15.99)GPP(+15.99)GPP(+15.99)SGGYDLS.F	TRUE	TRUE	53.65	29	-0.9	1302.08	2	28.7648	6800156	54332	1.2799	1.2922	7920	2	1161	1189	Hydroxylation;Hydroxylation;Hydroxylation;Hydroxylation;Hydroxylation	P10:Hydroxylation:12.28;P13:Hydroxylation:10.11;P16:Hydroxylation:33.98;P19:Hydroxylation:33.98;P22:Hydroxylation:10.11	DB Search	unreviewed	Cavia porcellus (Guinea pig)	1454	1	0.453355	0.481756	no sign	0.439146	1.42626e-05	***	0.432688	0.000492604	***
2651.24	2650.23	2651.28	2650.27	0.04	-0.0433	H0V8P9_CAVPO	H0V8P9	COL3A1	Collagen type III alpha 1 chain	P(+15.99)GTAGFPGSPGAKGEVGPAGSPGSSGAPGAR	P.P(+15.99)GTAGFPGSPGAKGEVGPAGSPGSSGAPGAR.G	TRUE	TRUE	32.97	31	-11.7	663.571	4	24.8758	6372460	37276	0.9584	0.9708	211	1	337	367	Hydroxylation	P1:Hydroxylation:28.13	DB Search	unreviewed	Cavia porcellus (Guinea pig)	1462	4	0.478904	0.85366	no sign	0.504327	0.912726	no sign	0.499202	0.727559	no sign
2673.21	2672.21	2673.27	2672.26	0.05	-0.0516	H0V0L8_CAVPO	H0V0L8	COL1A1	Collagen type I alpha 1 chain	GFSGLQGPP(+15.99)GPPGSPGEQGPSGASGPAGPR	R.GFSGLQGPP(+15.99)GPPGSPGEQGPSGASGPAGPR.G	TRUE	TRUE	53.65	30	2.8	891.766	3	29.1395	6844367	56063	1.0146	1.027	17400	1	1102	1131	Hydroxylation	P9:Hydroxylation:12.28	DB Search	unreviewed	Cavia porcellus (Guinea pig)	1454	1	0.516678	0.834616	no sign	0.50598	0.822896	no sign	0.487222	0.616241	no sign
2681.3	2680.29	2682.29	2681.28	0.99	-0.9891	H0VHD0_CAVPO	H0VHD0	COL1A2	Collagen type I alpha 2 chain	GPP(+15.99)GESGAVGPAGPIGNRGPSGP(+15.99)PGPDGNK	R.GPP(+15.99)GESGAVGPAGPIGNRGPSGP(+15.99)PGPDGNK.G	TRUE	TRUE	53.65	30	1.4	894.772	3	23.8037	6248434	32194	0.9683	0.9808	36300	1	562	591	Hydroxylation;Hydroxylation	P3:Hydroxylation:14.02;P23:Hydroxylation:0.00	DB Search	unreviewed	Cavia porcellus (Guinea pig)	1287	2	0.50735	0.655656	no sign	0.509362	0.597459	no sign	0.488606	0.937309	no sign
2703.26	2702.25	2703.24	2702.23	0.02	0.0212	H0V0L8_CAVPO	H0V0L8	COL1A1	Collagen type I alpha 1 chain	GAP(+15.99)GDRGEP(+15.99)GPP(+15.99)GPAGFAGPP(+15.99)GADGQPGAK	R.GAP(+15.99)GDRGEP(+15.99)GPP(+15.99)GPAGFAGPP(+15.99)GADGQPGAK.G	TRUE	TRUE	53.65	30	-0.1	901.755	3	23.8189	6252360	32344	0.9205	0.933	536000	3	787	816	Hydroxylation;Hydroxylation;Hydroxylation;Hydroxylation	P3:Hydroxylation:40.94;P9:Hydroxylation:20.41;P12:Hydroxylation:11.06;P21:Hydroxylation:11.06	DB Search	unreviewed	Cavia porcellus (Guinea pig)	1454	1	0.512605	0.726842	no sign	0.552973	0.132458	no sign	0.548064	0.0488618	*
2704.31	2703.31	2704.22	2703.22	0.09	0.0902	H0V0L8_CAVPO	H0V0L8	COL1A1	Collagen type I alpha 1 chain	A(+42.01)P(+15.99)GDRGEP(+15.99)GP(+15.99)P(+15.99)GPAGFAGPP(+15.99)GADGQPGAK	G.A(+42.01)P(+15.99)GDRGEP(+15.99)GP(+15.99)P(+15.99)GPAGFAGPP(+15.99)GADGQPGAK.G	TRUE	TRUE	44.57	29	7.9	902.09	3	23.8479	6265143	32855	0.9404	0.9529	141000	1	788	816	Acetylation (N-term);Hydroxylation;Hydroxylation;Hydroxylation;Hydroxylation; more	A1:Acetylation (N-term):1000.00;P2:Hydroxylation:4.16;P8:Hydroxylation:3.97;P10:Hydroxylation:5.77;P11:Hydroxylation:5.99;P20:Hydroxylation:17.01	DB Search	unreviewed	Cavia porcellus (Guinea pig)	1454	1	0.470489	0.726842	no sign	0.582105	0.000152723	***	0.586741	2.52669e-06	***
2705.3	2704.29	2705.29	2704.28	0.01	0.0102	H0UUU2_CAVPO	H0UUU2	COL2A1	Collagen type II alpha 1 chain	GFTGLQGLP(+15.99)GPP(+15.99)GPSGDQGASGPAGPSGPR	R.GFTGLQGLP(+15.99)GPP(+15.99)GPSGDQGASGPAGPSGPR.G	TRUE	TRUE	53.65	30	0.7	902.439	3	32.0463	7178378	68170	0.9892	1.0016	184000	3	1134	1163	Hydroxylation;Hydroxylation	P9:Hydroxylation:5.99;P12:Hydroxylation:0.00	DB Search	unreviewed	Cavia porcellus (Guinea pig)	1487	3	0.484913	0.634879	no sign	0.587478	0.00033419	***	0.553013	0.000639063	***
2706.29	2705.28	2706.28	2705.27	0.01	0.0141	H0UUU2_CAVPO	H0UUU2	COL2A1	Collagen type II alpha 1 chain	F(+42.01)TGLQGLP(+15.99)GP(+15.99)PGP(+15.99)SGDQGASGPAGPSGPR	G.F(+42.01)TGLQGLP(+15.99)GP(+15.99)PGP(+15.99)SGDQGASGPAGPSGPR.G	TRUE	TRUE	28.88	29	-5.5	902.762	3	32.64	7235088	70128	0.9818	0.9942	308	1	1135	1163	Acetylation (N-term);Hydroxylation;Hydroxylation;Hydroxylation	F1:Acetylation (N-term):1000.00;P8:Hydroxylation:0.00;P10:Hydroxylation:0.00;P13:Hydroxylation:0.00	DB Search	unreviewed	Cavia porcellus (Guinea pig)	1487	3	0.508553	0.322804	no sign	0.593458	3.1082e-05	***	0.550034	0.000954999	**
2707.28	2706.27	2706.44	2705.44	0.84	0.8351	H0W6G2_CAVPO	H0W6G2	HSPG2	Heparan sulfate proteoglycan 2	GQPLVVLQGNGITLEHHTSREPAPR	R.GQPLVVLQGNGITLEHHTSREPAPR.H	TRUE	TRUE	53.64	25	1.5	677.37	4	29.8045	6916934	58774	0.9673	0.9798	79.9	1	999	1023			DB Search	unreviewed	Cavia porcellus (Guinea pig)	4264	18	0.505808	0.432584	no sign	0.554039	0.0232508	*	0.50637	0.144053	no sign
2711.3	2710.3	2711.31	2710.31	0.01	-0.0106	H0UUU2_CAVPO	H0UUU2	COL2A1	Collagen type II alpha 1 chain	QGAPGASGDRGPP(+15.99)GPVGPP(+15.99)GLTGPAGEP(+15.99)GR	K.QGAPGASGDRGPP(+15.99)GPVGPP(+15.99)GLTGPAGEP(+15.99)GR.E	TRUE	TRUE	53.65	30	-1.3	904.445	3	25.5146	6433402	39690	0.9798	0.9922	157000	3	1007	1036	Hydroxylation;Hydroxylation;Hydroxylation	P13:Hydroxylation:14.63;P19:Hydroxylation:8.69;P28:Hydroxylation:23.44	DB Search	unreviewed	Cavia porcellus (Guinea pig)	1487	3	0.469231	0.376444	no sign	0.581575	0.000193238	***	0.59015	2.45382e-09	***
2720.3	2719.29	2720.22	2719.21	0.08	0.0783	H0V0L8_CAVPO	H0V0L8	COL1A1	Collagen type I alpha 1 chain	A(+42.01)P(+15.99)GDRGEP(+15.99)GP(+15.99)P(+15.99)GPAGFAGPP(+15.99)GADGQP(+15.99)GAK	G.A(+42.01)P(+15.99)GDRGEP(+15.99)GP(+15.99)P(+15.99)GPAGFAGPP(+15.99)GADGQP(+15.99)GAK.G	TRUE	TRUE	53.55	29	8.1	907.422	3	23.0816	6171815	29207	0.9678	0.9803	121000	1	788	816	Acetylation (N-term);Hydroxylation;Hydroxylation;Hydroxylation;Hydroxylation; more	A1:Acetylation (N-term):1000.00;P2:Hydroxylation:7.54;P8:Hydroxylation:19.89;P10:Hydroxylation:32.69;P11:Hydroxylation:27.16;P20:Hydroxylation:10.11;P26:Hydroxylation:13.38	DB Search	unreviewed	Cavia porcellus (Guinea pig)	1454	1	0.436933	0.0505131	no sign	0.536726	0.105453	no sign	0.577061	4.28965e-05	***
2721.29	2720.28	2721.29	2720.28	0	0.0042	H0UUU2_CAVPO	H0UUU2	COL2A1	Collagen type II alpha 1 chain	GFTGLQGLP(+15.99)GP(+15.99)P(+15.99)GPSGDQGASGPAGPSGPR	R.GFTGLQGLP(+15.99)GP(+15.99)P(+15.99)GPSGDQGASGPAGPSGPR.G	TRUE	TRUE	53.65	30	-0.8	1361.15	2	30.8302	7025770	62826	1.2838	1.2961	135000	3	1134	1163	Hydroxylation;Hydroxylation;Hydroxylation	P9:Hydroxylation:10.65;P11:Hydroxylation:0.00;P12:Hydroxylation:0.00	DB Search	unreviewed	Cavia porcellus (Guinea pig)	1487	3	0.465995	0.834616	no sign	0.674752	2.69118e-14	***	0.647695	1.52044e-15	***
2722.28	2721.28	2722.27	2721.26	0.01	0.0142	H0UUU2_CAVPO	H0UUU2	COL2A1	Collagen type II alpha 1 chain	F(+42.01)TGLQGLP(+15.99)GP(+15.99)P(+15.99)GP(+15.99)SGDQGASGPAGPSGPR	G.F(+42.01)TGLQGLP(+15.99)GP(+15.99)P(+15.99)GP(+15.99)SGDQGASGPAGPSGPR.G	TRUE	TRUE	52.93	29	17.4	908.114	3	32.0392	7155927	67431	0.9907	1.0031	17000	3	1135	1163	Acetylation (N-term);Hydroxylation;Hydroxylation;Hydroxylation;Hydroxylation	F1:Acetylation (N-term):1000.00;P8:Hydroxylation:52.67;P10:Hydroxylation:59.25;P11:Hydroxylation:57.58;P13:Hydroxylation:54.49	DB Search	unreviewed	Cavia porcellus (Guinea pig)	1487	3	0.513096	0.314073	no sign	0.643406	3.16998e-12	***	0.589321	2.25136e-08	***
2727.33	2726.32	2727.31	2726.3	0.02	0.0195	H0UUU2_CAVPO	H0UUU2	COL2A1	Collagen type II alpha 1 chain	QGAP(+15.99)GASGDRGPP(+15.99)GPVGPP(+15.99)GLTGPAGEP(+15.99)GR	K.QGAP(+15.99)GASGDRGPP(+15.99)GPVGPP(+15.99)GLTGPAGEP(+15.99)GR.E	TRUE	TRUE	53.65	30	0	909.778	3	25.0083	6379352	37560	0.9972	1.0096	276000	3	1007	1036	Hydroxylation;Hydroxylation;Hydroxylation;Hydroxylation	P4:Hydroxylation:56.68;P13:Hydroxylation:24.44;P19:Hydroxylation:24.44;P28:Hydroxylation:41.04	DB Search	unreviewed	Cavia porcellus (Guinea pig)	1487	3	0.459294	0.306331	no sign	0.59102	0.00127193	**	0.580807	2.80662e-07	***
2733.31	2732.3	2733.24	2732.23	0.08	0.0769	H0V8P9_CAVPO	H0V8P9	COL3A1	Collagen type III alpha 1 chain	G(+42.01)ERGAP(+15.99)GEK(+15.99)GEGGAP(+15.99)GIAGP(+15.99)P(+15.99)GGSGPAGP(+15.99)PG	K.G(+42.01)ERGAP(+15.99)GEK(+15.99)GEGGAP(+15.99)GIAGP(+15.99)P(+15.99)GGSGPAGP(+15.99)PG.P	TRUE	TRUE	20.13	31	9.2	911.762	3	24.4352	6317235	34915	0.9708	0.9833	17900	1	824	854	Acetylation (N-term);Hydroxylation;Hydroxylation;Hydroxylation;Hydroxylation; more	G1:Acetylation (N-term):1000.00;P6:Hydroxylation:38.52;K9:Hydroxylation:42.74;P15:Hydroxylation:41.98;P20:Hydroxylation:56.47;P21:Hydroxylation:61.30;P29:Hydroxylation:0.00	DB Search	unreviewed	Cavia porcellus (Guinea pig)	1462	4	0.482665	0.470493	no sign	0.584823	0.00293503	**	0.586978	9.51491e-06	***
2743.31	2742.31	2743.3	2742.3	0.01	0.0105	H0UUU2_CAVPO	H0UUU2	COL2A1	Collagen type II alpha 1 chain	QGAP(+15.99)GASGDRGP(+15.99)P(+15.99)GPVGPP(+15.99)GLTGPAGEP(+15.99)GR	K.QGAP(+15.99)GASGDRGP(+15.99)P(+15.99)GPVGPP(+15.99)GLTGPAGEP(+15.99)GR.E	TRUE	TRUE	53.65	30	-0.4	915.109	3	24.2892	6312322	34722	0.9838	0.9962	31400	1	1007	1036	Hydroxylation;Hydroxylation;Hydroxylation;Hydroxylation;Hydroxylation	P4:Hydroxylation:8.53;P12:Hydroxylation:0.00;P13:Hydroxylation:0.00;P19:Hydroxylation:10.11;P28:Hydroxylation:17.65	DB Search	unreviewed	Cavia porcellus (Guinea pig)	1487	3	0.471658	0.967273	no sign	0.604925	2.35414e-05	***	0.579828	3.39754e-06	***
2767.33	2766.33	2767.35	2766.34	0.02	-0.017	H0VHD0_CAVPO	H0VHD0	COL1A2	Collagen type I alpha 2 chain	GAP(+15.99)GAIGAP(+15.99)GPAGATGDRGEAGPAGPAGPAGPR	R.GAP(+15.99)GAIGAP(+15.99)GPAGATGDRGEAGPAGPAGPAGPR.G	TRUE	TRUE	53.65	33	0	923.125	3	23.7371	6236639	31727	1.0056	1.018	897000	3	646	678	Hydroxylation;Hydroxylation	P3:Hydroxylation:271.84;P9:Hydroxylation:67.96	DB Search	unreviewed	Cavia porcellus (Guinea pig)	1287	2	0.459412	0.530656	no sign	0.492074	0.854587	no sign	0.511101	0.572001	no sign
2768.34	2767.34	2767.47	2766.47	0.87	0.8708	A0A286XZP1_CAVPO	A0A286XZP1	COL6A3	Collagen type VI alpha 3 chain	IQLSREELSRLQP(+15.99)IFP(+15.99)APTSPGGNK	V.IQLSREELSRLQP(+15.99)IFP(+15.99)APTSPGGNK.R	TRUE	TRUE	21.3	25	0.6	692.627	4	35.1011	7497754	78858	0.908	0.9205	798	1	569	593	Hydroxylation;Hydroxylation	P13:Hydroxylation:10.19;P16:Hydroxylation:0.00	DB Search	unreviewed	Cavia porcellus (Guinea pig)	2507	5	0.486475	0.770348	no sign	0.490275	0.387606	no sign	0.469177	0.620674	no sign
2832.37	2831.37	2832.36	2831.35	0.02	0.0188	H0VHD0_CAVPO	H0VHD0	COL1A2	Collagen type I alpha 2 chain	GEQGPAGPP(+15.99)GFQGLP(+15.99)GPSGPAGEVGKP(+15.99)GER	K.GEQGPAGPP(+15.99)GFQGLP(+15.99)GPSGPAGEVGKP(+15.99)GER.G	TRUE	TRUE	53.65	30	0.7	944.794	3	28.7229	6778547	53491	1.0061	1.0185	921000	2	514	543	Hydroxylation;Hydroxylation;Hydroxylation	P9:Hydroxylation:7.65;P15:Hydroxylation:6.59;P27:Hydroxylation:17.01	DB Search	unreviewed	Cavia porcellus (Guinea pig)	1287	2	0.521338	0.157496	no sign	0.481998	0.597296	no sign	0.4583	0.0240736	*
2834.38	2833.37	2835.35	2834.35	0.98	-0.9798	A0A286XRX5_CAVPO	A0A286XRX5	COL9A1	Collagen type IX alpha 1 chain	GP(+15.99)PGEQGP(+15.99)PGPP(+15.99)GP(+15.99)PGVPGIDGIDGDRGPK	R.GP(+15.99)PGEQGP(+15.99)PGPP(+15.99)GP(+15.99)PGVPGIDGIDGDRGPK.G	TRUE	TRUE	34.06	30	1.2	945.794	3	29.7539	6914940	58668	1.0066	1.019	3900	1	269	298	Hydroxylation;Hydroxylation;Hydroxylation;Hydroxylation	P2:Hydroxylation:0.00;P8:Hydroxylation:0.00;P12:Hydroxylation:0.00;P14:Hydroxylation:0.00	DB Search	unreviewed	Cavia porcellus (Guinea pig)	921	46	0.524947	0.13623	no sign	0.467141	0.314339	no sign	0.463573	0.00993978	**
2887.32	2886.31	2886.33	2885.32	0.99	0.9927	H0V0L8_CAVPO	H0V0L8	COL1A1	Collagen type I alpha 1 chain	GPP(+15.99)GPAGPP(+15.99)GLAGP(+15.99)P(+15.99)GESGREGSP(+15.99)GAEGSPGR	R.GPP(+15.99)GPAGPP(+15.99)GLAGP(+15.99)P(+15.99)GESGREGSP(+15.99)GAEGSPGR.D	TRUE	TRUE	53.34	32	0.7	962.784	3	22.2531	6073626	25418	0.9897	1.0021	10400	1	985	1016	Hydroxylation;Hydroxylation;Hydroxylation;Hydroxylation;Hydroxylation	P3:Hydroxylation:17.01;P9:Hydroxylation:17.01;P14:Hydroxylation:5.61;P15:Hydroxylation:5.85;P24:Hydroxylation:5.61	DB Search	unreviewed	Cavia porcellus (Guinea pig)	1454	1	0.462517	0.740689	no sign	0.631951	2.07447e-07	***	0.628478	9.28073e-11	***
2899.44	2898.43	2899.42	2898.41	0.02	0.0185	H0V0L8_CAVPO	H0V0L8	COL1A1	Collagen type I alpha 1 chain	GLTGPIGPP(+15.99)GPAGASGDKGETGPSGPP(+15.99)GPTGAR	R.GLTGPIGPP(+15.99)GPAGASGDKGETGPSGPP(+15.99)GPTGAR.G	TRUE	TRUE	53.65	33	5.9	725.617	4	26.5944	6557387	44731	1.0056	1.018	496000	4	754	786	Hydroxylation;Hydroxylation	P9:Hydroxylation:6.59;P27:Hydroxylation:9.34	DB Search	unreviewed	Cavia porcellus (Guinea pig)	1454	1	0.519022	0.160474	no sign	0.501168	0.89826	no sign	0.456598	0.167084	no sign
2900.43	2899.42	2900.4	2899.39	0.02	0.0225	H0V0L8_CAVPO	H0V0L8	COL1A1	Collagen type I alpha 1 chain	L(+42.01)TGP(+15.99)IGPP(+15.99)GPAGASGDKGETGPSGPP(+15.99)GPTGAR	G.L(+42.01)TGP(+15.99)IGPP(+15.99)GPAGASGDKGETGPSGPP(+15.99)GPTGAR.G	TRUE	TRUE	52.77	32	7	967.483	3	26.5652	6558382	44782	1.1176	1.1299	1430	1	755	786	Acetylation (N-term);Hydroxylation;Hydroxylation;Hydroxylation	L1:Acetylation (N-term):1000.00;P4:Hydroxylation:38.16;P8:Hydroxylation:0.00;P26:Hydroxylation:0.00	DB Search	unreviewed	Cavia porcellus (Guinea pig)	1454	1	0.476885	0.973679	no sign	0.434736	0.00368186	**	0.431747	0.00398738	**
2901.41	2900.41	2901.47	2900.46	0.06	-0.0565	A0A286XXD4_CAVPO	A0A286XXD4	TNXB	Tenascin XB	DAQGQPQAVPVGADQSELTVPGLEPNRK	K.DAQGQPQAVPVGADQSELTVPGLEPNRK.Y	TRUE	TRUE	53.65	28	0.7	967.833	3	33.5715	7324136	73272	1.0508	1.0632	9630	1	959	986			DB Search	unreviewed	Cavia porcellus (Guinea pig)	3465	11	0.47925	0.76455	no sign	0.460358	0.0819981	no sign	0.464932	0.201393	no sign
2909.34	2908.33	2909.34	2908.33	0	-0.0009	A0A286XF06_CAVPO	A0A286XF06		VWFA domain-containing protein	FEPGQSHAGVVQYSHNQM(+15.99)QEHVDLR	K.FEPGQSHAGVVQYSHNQM(+15.99)QEHVDLR.S	TRUE	TRUE	53.65	25	0	728.093	4	23.6447	6233704	31624	0.9952	1.0076	16700	3	653	677	Oxidation (M)	M18:Oxidation (M):1000.00	DB Search	unreviewed	Cavia porcellus (Guinea pig)	948	23	0.473766	0.906855	no sign	0.554562	0.00601662	**	0.545022	0.00493954	**
2916.43	2915.42	2916.37	2915.36	0.06	0.0587	H0V0L8_CAVPO	H0V0L8	COL1A1	Collagen type I alpha 1 chain	GPSGPQGPSGPP(+15.99)GPKGNSGEPGAP(+15.99)GSKGDTGAK	R.GPSGPQGPSGPP(+15.99)GPKGNSGEPGAP(+15.99)GSKGDTGAK.G	TRUE	TRUE	53.65	33	1.6	729.852	4	17.365	5541143	7415	1.0379	1.0503	930	1	406	438	Hydroxylation;Hydroxylation	P12:Hydroxylation:0.00;P24:Hydroxylation:5.77	DB Search	unreviewed	Cavia porcellus (Guinea pig)	1454	1	0.506679	0.538171	no sign	0.480472	0.164816	no sign	0.484049	0.0297711	*
2917.43	2916.42	2917.29	2916.29	0.13	0.1311	H0UUU2_CAVPO	H0UUU2	COL2A1	Collagen type II alpha 1 chain	SGETGPAGPP(+15.99)GNPGPP(+15.99)GPP(+15.99)GPP(+15.99)GPGIDM(+15.99)SAFA	R.SGETGPAGPP(+15.99)GNPGPP(+15.99)GPP(+15.99)GPP(+15.99)GPGIDM(+15.99)SAFA.G	TRUE	TRUE	53.62	32	-2.5	973.104	3	32.4169	7203792	69040	1.0166	1.029	685	1	1193	1224	Hydroxylation;Hydroxylation;Hydroxylation;Hydroxylation;Oxidation (M)	P10:Hydroxylation:17.01;P16:Hydroxylation:11.06;P19:Hydroxylation:8.14;P22:Hydroxylation:0.00;M28:Oxidation (M):1000.00	DB Search	unreviewed	Cavia porcellus (Guinea pig)	1487	3	0.529635	0.0935834	no sign	0.475891	0.646896	no sign	0.461654	0.0301549	*
2922.4	2921.4	2922.4	2921.39	0	0.0009	H0V8R7_CAVPO	H0V8R7	COL5A2	Collagen type V alpha 2 chain	GFTGLQGLP(+15.99)GP(+15.99)P(+15.99)GPNGEQGSP(+15.99)GIP(+15.99)GPFGPR	R.GFTGLQGLP(+15.99)GP(+15.99)P(+15.99)GPNGEQGSP(+15.99)GIP(+15.99)GPFGPR.G	TRUE	TRUE	53.65	30	-6.9	974.802	3	36.315	7630618	82394	1.0106	1.023	277	1	1146	1175	Hydroxylation;Hydroxylation;Hydroxylation;Hydroxylation;Hydroxylation	P9:Hydroxylation:56.99;P11:Hydroxylation:28.36;P12:Hydroxylation:32.28;P21:Hydroxylation:22.07;P24:Hydroxylation:6.59	DB Search	unreviewed	Cavia porcellus (Guinea pig)	1499	8	0.509376	0.811229	no sign	0.451028	0.164816	no sign	0.465686	0.0846109	no sign
2987.45	2986.44	2987.45	2986.44	0	-0.0018	H0W1U7_CAVPO	H0W1U7	COL11A2	Collagen type XI alpha 2 chain	V(+42.01)EGPPGPEGPAGLAGPPGIQGNPGPVGDP(+15.99)GER	L.V(+42.01)EGPPGPEGPAGLAGPPGIQGNPGPVGDP(+15.99)GER.G	TRUE	TRUE	29.58	32	-0.3	996.492	3	27.707	6683293	49805	1.0295	1.0419	639	1	350	381	Acetylation (N-term);Hydroxylation	V1:Acetylation (N-term):1000.00;P29:Hydroxylation:0.71	DB Search	unreviewed	Cavia porcellus (Guinea pig)	1689	10	0.497041	0.735039	no sign	0.389765	1.14801e-09	***	0.367495	3.50303e-08	***
3050.45	3049.44	3050.54	3049.54	0.1	-0.0963	H0VLV6_CAVPO	H0VLV6	COL11A1	Collagen type XI alpha 1 chain	GIP(+15.99)GPVGEQGLP(+15.99)GAAGQDGP(+15.99)PGPIGP(+15.99)PGLP(+15.99)GLK(+15.99)	R.GIP(+15.99)GPVGEQGLP(+15.99)GAAGQDGP(+15.99)PGPIGP(+15.99)PGLP(+15.99)GLK(+15.99).G	TRUE	TRUE	53.65	33	1.3	1017.52	3	35.4903	7546330	80234	1.0369	1.0493	543	1	1340	1372	Hydroxylation;Hydroxylation;Hydroxylation;Hydroxylation;Hydroxylation; more	P3:Hydroxylation:0.00;P12:Hydroxylation:26.08;P20:Hydroxylation:0.00;P26:Hydroxylation:0.00;P30:Hydroxylation:12.33;K33:Hydroxylation:9.45	DB Search	unreviewed	Cavia porcellus (Guinea pig)	1712	13	0.486012	0.898169	no sign	0.478303	0.37567	no sign	0.484324	0.456174	no sign
3071.47	3070.46	3071.47	3070.46	0	-0.0012	H0UUU2_CAVPO	H0UUU2	COL2A1	Collagen type II alpha 1 chain	GHRGFTGLQGLP(+15.99)GP(+15.99)PGP(+15.99)SGDQGASGPAGPSGPR	K.GHRGFTGLQGLP(+15.99)GP(+15.99)PGP(+15.99)SGDQGASGPAGPSGPR.G	TRUE	TRUE	53.58	33	-2.2	1024.5	3	26.4492	6544606	44222	1.0424	1.0547	721	1	1131	1163	Hydroxylation;Hydroxylation;Hydroxylation	P12:Hydroxylation:19.05;P14:Hydroxylation:0.00;P17:Hydroxylation:0.00	DB Search	unreviewed	Cavia porcellus (Guinea pig)	1487	3	0.506569	0.192061	no sign	0.534186	0.00630797	**	0.490744	0.246173	no sign
3087.44	3086.43	3087.39	3086.38	0.05	0.0525	H0UUU2_CAVPO	H0UUU2	COL2A1	Collagen type II alpha 1 chain	GP(+15.99)PGPAGAP(+15.99)GPQGFQGNP(+15.99)GEP(+15.99)GEP(+15.99)GVSGPMGPR	R.GP(+15.99)PGPAGAP(+15.99)GPQGFQGNP(+15.99)GEP(+15.99)GEP(+15.99)GVSGPMGPR.G	TRUE	TRUE	53.65	33	1.3	1029.81	3	27.4297	6647868	48364	1.0433	1.0557	46700	4	210	242	Hydroxylation;Hydroxylation;Hydroxylation;Hydroxylation;Hydroxylation	P2:Hydroxylation:0.00;P9:Hydroxylation:14.63;P18:Hydroxylation:56.41;P21:Hydroxylation:32.94;P24:Hydroxylation:22.07	DB Search	unreviewed	Cavia porcellus (Guinea pig)	1487	3	0.520577	0.468941	no sign	0.589629	1.62679e-05	***	0.528772	0.000742341	***
3100.47	3099.47	3100.41	3099.4	0.07	0.0661	H0V0L8_CAVPO	H0V0L8	COL1A1	Collagen type I alpha 1 chain	GLP(+15.99)GPP(+15.99)GAP(+15.99)GPQGFQGPPGEP(+15.99)GEP(+15.99)GASGPM(+15.99)GPR	R.GLP(+15.99)GPP(+15.99)GAP(+15.99)GPQGFQGPPGEP(+15.99)GEP(+15.99)GASGPM(+15.99)GPR.G	TRUE	TRUE	53.65	33	0.2	1034.14	3	28.1742	6720592	51232	1.0319	1.0443	920000	3	178	210	Hydroxylation;Hydroxylation;Hydroxylation;Hydroxylation;Hydroxylation; more	P3:Hydroxylation:45.01;P6:Hydroxylation:13.80;P9:Hydroxylation:24.32;P21:Hydroxylation:46.91;P24:Hydroxylation:18.93;M30:Oxidation (M):1000.00	DB Search	unreviewed	Cavia porcellus (Guinea pig)	1454	1	0.466347	0.891198	no sign	0.461443	0.0020234	**	0.415921	0.00214337	**
3103.42	3102.41	3103.38	3102.37	0.04	0.0376	H0UUU2_CAVPO	H0UUU2	COL2A1	Collagen type II alpha 1 chain	GP(+15.99)P(+15.99)GPAGAP(+15.99)GPQGFQGNP(+15.99)GEP(+15.99)GEP(+15.99)GVSGPMGPR	R.GP(+15.99)P(+15.99)GPAGAP(+15.99)GPQGFQGNP(+15.99)GEP(+15.99)GEP(+15.99)GVSGPMGPR.G	TRUE	TRUE	53.65	33	1.1	1035.14	3	27.0872	6611458	46882	1.0448	1.0572	22900	2	210	242	Hydroxylation;Hydroxylation;Hydroxylation;Hydroxylation;Hydroxylation; more	P2:Hydroxylation:9.42;P3:Hydroxylation:11.10;P9:Hydroxylation:8.22;P18:Hydroxylation:43.57;P21:Hydroxylation:15.34;P24:Hydroxylation:14.62	DB Search	unreviewed	Cavia porcellus (Guinea pig)	1487	3	0.479028	0.958212	no sign	0.536292	0.475814	no sign	0.488699	0.505875	no sign
3163.54	3162.54	3163.49	3162.48	0.05	0.0549	H0UUU2_CAVPO	H0UUU2	COL2A1	Collagen type II alpha 1 chain	DGAAGVK(+15.99)GDRGETGAVGAP(+15.99)GAP(+15.99)GPP(+15.99)GSP(+15.99)GPSGPTGK	R.DGAAGVK(+15.99)GDRGETGAVGAP(+15.99)GAP(+15.99)GPP(+15.99)GSP(+15.99)GPSGPTGK.Q	TRUE	TRUE	53.65	36	-0.4	791.63	4	19.8123	5810529	16257	0.894	0.9065	24300	2	1049	1084	Hydroxylation;Hydroxylation;Hydroxylation;Hydroxylation;Hydroxylation	K7:Hydroxylation:107.44;P19:Hydroxylation:142.99;P22:Hydroxylation:67.96;P25:Hydroxylation:33.98;P28:Hydroxylation:20.41	DB Search	unreviewed	Cavia porcellus (Guinea pig)	1487	3	0.489124	0.179038	no sign	0.409076	1.22514e-06	***	0.440716	0.00102725	**

## Sheet: Supplementary Table 4
Supplementary Table 4. Tentative identification of proteins detected by MALDI-MSI with differential intensity distribution between DPBS, SVF, and CD31+ SVF groups.
MALDI-MSI [M+H]+ m/z values	LC-MS mass [Da]	Deviation [Da]	Score (-10LgP)	Peptide Sequence	PTM	DPBS vs. SVF [ROC-AUC]	DPBS vs. CD31+ SVF [ROC-AUC]	SVF vs. CD31+ SVF [ROC-AUC]	Reference Number (UniProtKB)	Gene name (UniProtKB)	Protein name
987.454	987.438	0.02	45.86	GSP(+15.99)GSP(+15.99)GPDGK	P3:Hydroxylation; P6:Hydroxylation	0.495	0.668	0.682	H0V0L8_CAVPO	COL1A1	Collagen type I alpha 1 chain
2082.94	2082.94	0.0052	53.63	GFSGLQGPP(+15.99)GPP(+15.99)GSP(+15.99)GEQGPSGA	P9:Hydroxylation; P12:Hydroxylation; P15:Hydroxylation	0.433	0.639	0.699
1345.65	1345.64	0.0092	52.09	VSWTPPSDSVDR	–	0.602	0.842	0.741	H0VQX1_CAVPO	COL12A1	Collagen type XII alpha 1 chain
1210.6	1210.61	-0.0027	53.55	VGVVQYSSDTR	–	0.541	0.739	0.694
1110.51	1110.53	-0.0218	33.35	TETITGFQVD	–	0.674	0.861	0.727	H0VMA2_CAVPO	FN1	Fibronectin
2490.22	2490.21	0.0064	53.65	TEIDKPSQMQVTDVQDNSISVR	–	0.618	0.615	0.503
949.513	949.511	0.0023	52.26	AVSYPASVR	–	0.313	0.42	0.635	A0A286XXD4_CAVPO	TNXB	Tenascin XB
1302.61	1302.62	-0.0105	50.42	MHLYGFHGGQR	–	0.29	0.552	0.721
1035.52	1035.53	-0.0057	46.43	WISIMTER	–	0.418	0.604	0.656	H0V7P8_CAVPO	ANXA2	Annexin
1702.76	1702.84	-0.0783	51.28	SNPQRQDIAFAYHR	–	0.457	0.711	0.726

## Sheet: Supplementary Table 5
Supplementary Table 5. Cavia porcellus (Guinea pig) primers sequences used for qPCR.
Gene	Forward sequence (5' to 3')	Reverse sequence (5' to 3')
Gapdh	CTGGAGAAACCGGCCAAATACG	AAGTCACAGGACACAACCTGGTC
Adamts4	TGGTGGCAAGTACTGTGAAGGC	TCCTCACGGAAGGTCAATGCTG
Adamts5	CTGCAGAGCCAAGGGTACAG	GCACACATTTCCCTCTCACA
Ccl2	AGCTTGTGCTCCAACACTCCAC	TTAACTCCATCCGGCTGAGCCATC
Col1a1	GTGGTCAGGCTGGTGTGAT	GGCACACCTCGTTCTCCA
Col2a1	TCCAATGATGTGGAGATTCG	CTTGCCCCACTTACCAGTGT
Col3a1	GACCTGAAATTCTGCCATCC	CCCGGTTTCCATGTTACAGA
Col4a1	CCAGGACAACAGGGATTGAC	CCTCGGAGTCCTTCTGTGTC
Cx3cl	CTCTGCCATCTGATCGTCCT	AGCCCAGCAGTAAGTGGTTC
Cxcl8	CGAGGGTATGGTCGTGACAAAG	GGTGGAAAGGTGTGGTGTGAATC
Cxcl12	GCCCTTCAGATTGTCGCCAG	ATCCACTTCAGCTTCGGGTC
Il1β	AACAAAATGCCCGTTGCCTT	TTTGCCATCTACACTCTCCAGC
Il6	TGCTGGAGAAACTGGAGACACAG	TCAAGGCGCTGAAGGACGATTTC
Mmp3	TGGAGACGCTCACTTTGATG	GGGTCAGCTGAGTGGAAGAG
Mmp13	AAGGGATCCAGTCTCTCTATGGTC	GGTAATGGCGTCAAGGGACAAG
Postn	GGAAGGAATGAAGGGCTGTC	GACGTCGGAGTAGTGCTGTG
Runx2	TGTGCCCAGGAGAATTTCAGATG	TACTGAGAGTGGAAGGCCAGAG
Tnf	GCTCATGTTGTGGCAAACCAG	GGAGTAGATGAGGTACAGCCC
