# Supplementary material for: CD31+ Cell Enrichment Enhances Therapeutic Effects of Stromal Vascular Fraction in Experimental Primary Osteoarthritis: A Preclinical Study in the Dunkin Hartley Guinea Pig Model
Source: Adv Sci (Weinh). 2026 Jul 11:e76187. Online ahead of print. doi: 10.1002/advs.76187 (PMC13355895; doi:10.1002/advs.76187)
Supplement: Supplementary file 3 — Supporting File 3: advs76187‐sup‐0003‐TableS6.xlsx. [file ADVS-9999-e76187-s002.xlsx]

## Sheet: Sheet1
Supplementary Table 6. List of abbreviations and acronyms used in the manuscript. This table provides the abbreviations and acronyms used in the main text, figures, and supplementary materials, together with their corresponding full terms and definitions.
Abbreviation / acronym	Definition
ANOVA	analysis of variance
AUC	area under the curve
BMD	bone mineral density
BV/TV	bone volume/total volume
CI	confidence interval
DEGs	differentially expressed genes
de3D	3D double-echo sequence
DH	Dunkin Hartley
DMOAD	disease-modifying osteoarthritis drug
DPBS	Dulbecco’s phosphate-buffered saline
ECM	extracellular matrix
ELISA	enzyme-linked immunosorbent assay
GO	Gene Ontology
H&E	hematoxylin and eosin
IA	intra-articular
IFP	infrapatellar fat pad
IOD	integrated optical density
KEGG	Kyoto Encyclopedia of Genes and Genomes
KOA	knee osteoarthritis
MALDI-MSI	matrix-assisted laser desorption/ionization mass spectrometry imaging
MOAKS	MRI Osteoarthritis Knee Score
MRI	magnetic resonance imaging
MSC	mesenchymal stromal cell
MSCs	mesenchymal stromal cells
mRNA	messenger RNA
m/z	mass-to-charge ratio
OA	osteoarthritis
OARSI	Osteoarthritis Research Society International
PCA	principal component analysis
PRP	platelet-rich plasma
qPCR	quantitative polymerase chain reaction
RANTES	regulated upon activation, normal T cell expressed and secreted
RNA-seq	RNA sequencing
ROC	receiver operating characteristic
ROI	region of interest
RT-qPCR	real-time quantitative polymerase chain reaction
SEM	standard error of the mean
SO-FG	Safranin-O and fast green
SVF	stromal vascular fraction
TB	Toluidine blue
TSE	turbo-spin-echo
μCT	microcomputed tomography
ADAMTS-4	a disintegrin and metalloproteinase with thrombospondin motifs 4
ADAMTS-5	a disintegrin and metalloproteinase with thrombospondin motifs 5
ANGPT2	angiopoietin-2
ANXA2	annexin A2
BMPR2	bone morphogenetic protein receptor type 2
C3M	type III collagen degradation fragment
CCL2 / Ccl2	C-C motif chemokine ligand 2
CD31	cluster of differentiation 31 / platelet endothelial cell adhesion molecule-1
CD31⁺	CD31-positive
CD31hiEMCNhi	high CD31 and high endomucin expression (type H vessel marker profile)
CD45	cluster of differentiation 45
CD90	cluster of differentiation 90
COL1	type I collagen
COL1A1	collagen type I alpha 1 chain
COL2	type II collagen
COL2A1 / Col2a1	collagen type II alpha 1 chain
COL3A1 / Col3a1	collagen type III alpha 1 chain
COL4A1 / Col4a1	collagen type IV alpha 1 chain
COL12A1	collagen type XII alpha 1 chain
Cx3cl1	C-X3-C motif chemokine ligand 1
Cxcl8	C-X-C motif chemokine ligand 8
Cxcl12	C-X-C motif chemokine ligand 12
DKK3	Dickkopf-related protein 3
Dpysl14	dihydropyrimidinase-like 4
EMCN	endomucin
GM-CSF	granulocyte-macrophage colony-stimulating factor
IFN-γ	interferon-gamma
IL-1β / Il1β	interleukin-1 beta
IL-1RA	interleukin-1 receptor antagonist
IL-6 / Il6	interleukin-6
IL-9	interleukin-9
IL-10	interleukin-10
MAPK	mitogen-activated protein kinase
MCP-1	monocyte chemoattractant protein-1
MIP-1β	macrophage inflammatory protein-1 beta
MMP-3 / Mmp3	matrix metalloproteinase-3
MMP-13 / Mmp13	matrix metalloproteinase-13
Nr4a1	nuclear receptor subfamily 4 group A member 1
Nr4a2	nuclear receptor subfamily 4 group A member 2
PI3K-Akt	phosphoinositide 3-kinase / protein kinase B signaling pathway
POSTN / Postn	periostin
Ptx3	pentraxin 3
RANKL	receptor activator of nuclear factor kappa-B ligand
Runx2	runt-related transcription factor 2
SOX9	SRY-box transcription factor 9
Tb.N	trabecular number
Tb.Sp	trabecular separation
Tb.Th	trabecular thickness
TNF / TNF-α / Tnf	tumor necrosis factor / tumor necrosis factor-alpha
VIM	vimentin
Wnt	Wingless-related integration site signaling pathway
